# Supplementary material for: Transcriptome Comparison of Human Neurons Generated Using Induced Pluripotent Stem Cells Derived from Dental Pulp and Skin Fibroblasts
Source: PLoS One. 2013 Oct 3;8(10):e75682. doi: 10.1371/journal.pone.0075682 (PMC3789755; doi:10.1371/journal.pone.0075682)
Supplement: Table S1 — RNA-seq statistics. RNA-seq statistics for all T-IPSC and F-IPSC samples, and correlation coefficients for the T-IPSC samples (iPSCs, NPCs and neurons), and F-iPSCs. (XLSX) [file pone.0075682.s003.xlsx]

## Sheet: Sheet1
					RNA-seq statistics
		TIPS4 iPSC	TIPS4 NPC	TIPS4 neuron	TIPS4-C5 iPSC	TIPS4-C5 NPC	TIPS4-C5 neuron	iPSC1	iPSC2	iPSC2r
	total number of raw reads	66147368	65474550	65588492	76432442	75416818	71646138	64389702	53833394	65976002
	total number of pairs	33073684	32737275	32794246	38216221	37708409	35823069	32194851	26916697	32988001
	number of pairs with at least one mapped end	31358817	31485720	31634095	35722674	35280264	33863007	31045057	25943133	31778357
	alignment rate	0.95	0.96	0.96	0.934752	0.935607	0.945285	0.96	0.96	0.96
	read length	90bp	90bp	90bp	90bp	90bp	90bp	90bp	90bp	90bp
				Correlation coefficient tooth samples
		TIPS4 NPCs	TIPS4 Neurons	TIPS4 iPSCs	TIPS4-C5 NPCs	TIPS4-C5 Neurons	TIPS4-C5 iPSCs
	TIPS4 NPCs	1	0.995376	0.18379	0.975479	0.957576	0.11931
	TIPS4 Neurons	0.995376	1	0.186741	0.983733	0.967715	0.130443
	TIPS4 iPSCs	0.18379	0.186741	1	0.25005	0.312201	0.66335
	TIPS4-C5 NPCs	0.975479	0.983733	0.25005	1	0.992446	0.240595
	TIPS4-C5 Neurons	0.957576	0.967715	0.312201	0.992446	1	0.306123
	TIPS4-C5 iPSCs	0.11931	0.130443	0.66335	0.240595	0.306123	1
			Correlation coefficient fibroblast samples
			F-iPSC2 neurons	F-iPSC1 neurons
		F-iPSC2 neurons	1	0.958012
		F-iPSC1 neurons	0.958012	1
