# Supplementary material for: Transcriptome Comparison of Human Neurons Generated Using Induced Pluripotent Stem Cells Derived from Dental Pulp and Skin Fibroblasts
Source: PLoS One. 2013 Oct 3;8(10):e75682. doi: 10.1371/journal.pone.0075682 (PMC3789755; doi:10.1371/journal.pone.0075682)
Supplement: Table S3 — Differentially expressed genes during transition from iPSCs to neurons. Genes that significantly changed in expression during transition from iPSCs to neurons for TIPS4 and TIPS4-C5 in descending order of significance. (XLSX) [file pone.0075682.s005.xlsx]

## Sheet: Sheet1
ENSG_ID	gene_symbol	coordinates	FPKM_TIPS4_iPSCs	FPKM_TIPS4_neurons	FPKM_TIPS4-C5 iPSCs	FPKM_TIPS4-C5_neurons	log2_fold change (E/D)	log2_fold change (G/F)	mean_FPKM_iPSCs	mean_FPKM_neurons	log2_fold change (neurons/iPSCs)	p-value_neurons/iPSCs	FDR neurons/iPSCs
ENSG00000265992.1	ESRG	chr3:54156573-55108584	439.882	0.0436063	374.926	0.0605562	-13.0025	-12.3756	407.404	0.0520812	-12.8012	8.85257e-55	3.18361e-51
ENSG00000241186.3	TDGF1	chr3:46556912-46668033	541.718	0.154178	422.696	0	-11.6881	-15.3674	482.207	0.077089	-12.5202	9.14257e-51	2.63032e-47
ENSG00000131914.6	LIN28A	chr1:26737268-26756213	395.408	0.114192	287.486	0.403324	-11.6366	-9.44205	341.447	0.258758	-10.3383	6.02835e-45	1.4453e-41
ENSG00000204531.10	POU5F1	chr6:31126318-31148508	196.791	0.0494583	160.831	0.0294296	-11.6926	-11.9941	178.811	0.0394439	-11.9742	7.73111e-43	1.58874e-39
ENSG00000130182.3	ZSCAN10	chr16:3138890-3149318	79.6745	0.0424628	61.8171	0.104174	-10.5688	-9.08086	70.7458	0.0733184	-9.81918	6.22605e-40	1.11952e-36
ENSG00000133980.4	VRTN	chr14:74769771-74826711	41.5953	0.00876784	29.6241	0	-11.1143	-11.533	35.6097	0.00438392	-11.89	1.9101e-39	3.05298e-36
ENSG00000179059.5	ZFP42	chr4:188916924-188926204	87.6511	0.032261	56.8975	0	-11.0184	-12.4744	72.2743	0.0161305	-11.74	4.51222e-39	6.49083e-36
ENSG00000254277.1	RP11-1144P22.1	chr8:72587534-72615021	192.171	0	126.903	0	-14.2302	-13.6316	159.537	0	-14.9616	8.94932e-39	1.17033e-35
ENSG00000254934.1	LINC00678	chr11:27528384-27899195	184.493	0	111.907	0	-14.1714	-13.4501	148.2	0	-14.8553	2.13838e-38	2.56338e-35
ENSG00000260834.1	RP11-256I9.2	chr16:65224875-65610203	2100.54	0	126.91	0.0182475	-17.6804	-12.1335	1113.72	0.00912375	-16.2669	1.37098e-36	1.51704e-33
ENSG00000104413.11	ESRP1	chr8:95653301-95719694	81.0991	0.0892225	65.4578	0.0384014	-9.67498	-10.4015	73.2785	0.063812	-10.0566	8.07852e-36	8.30068e-33
ENSG00000240563.1	L1TD1	chr1:62660502-62678000	227.548	1.5026	185.671	0.277638	-7.23306	-9.33435	206.609	0.890119	-7.85065	7.79518e-32	7.47558e-29
ENSG00000128573.17	FOXP2	chr7:113726381-114333827	0.00822916	20.6361	0.134468	13.6254	10.1454	6.56046	0.0713486	17.1307	7.81019	1.91748e-31	1.72394e-28
ENSG00000181885.13	CLDN7	chr17:7143332-7167302	76.96	0.0719518	69.2777	0.0789249	-9.87531	-9.60579	73.1188	0.0754384	-9.82824	7.11717e-31	6.02238e-28
ENSG00000160973.7	FOXH1	chr8:145691425-145701718	81.9371	0.220383	34.753	0	-8.47452	-11.7633	58.3451	0.110191	-8.98456	1.57018e-29	1.25483e-26
ENSG00000167600.9	CYP2S1	chr19:41698953-41713444	101.634	1.0784	110.295	0.171176	-6.54517	-9.24989	105.965	0.624788	-7.39457	2.33949e-29	1.77124e-26
ENSG00000147596.3	PRDM14	chr8:70963885-70983928	22.1085	0.0121072	19.1115	0	-9.96652	-10.901	20.61	0.0060536	-10.865	3.22516e-29	2.3197e-26
ENSG00000111319.8	SCNN1A	chr12:6456008-6500733	57.0299	1.06378	48.0728	0.119098	-5.7312	-8.54091	52.5513	0.591439	-6.46135	4.29471e-29	2.94187e-26
ENSG00000186868.11	MAPT	chr17:43921016-44105700	0.47372	59.5072	0.392596	69.6691	6.943	7.43525	0.433158	64.5881	7.20379	1.54178e-28	1.00811e-25
ENSG00000146904.4	EPHA1	chr7:143078172-143220542	42.6969	0.86913	44.0295	0.0796755	-5.60225	-8.93987	43.3632	0.474403	-6.49926	1.82529e-28	1.1416e-25
ENSG00000121570.8	DPPA4	chr3:109044987-109056419	360.511	3.04438	300.828	2.52548	-6.88306	-6.89058	330.669	2.78493	-6.88904	9.70412e-28	5.81641e-25
ENSG00000131203.8	IDO1	chr8:39759793-39873910	62.1026	0.384744	60.3033	0.068572	-7.29782	-9.58425	61.203	0.226658	-8.04558	3.29641e-27	1.89676e-24
ENSG00000182866.12	LCK	chr1:32716839-32751766	28.6772	0	18.2122	0.0334364	-11.4862	-8.71258	23.4447	0.0167182	-10.0764	3.03986e-26	1.68186e-23
ENSG00000184697.5	CLDN6	chr16:3056166-3072384	503.938	7.11037	440.658	2.50781	-6.14518	-7.45138	472.298	4.80909	-6.61631	4.60757e-26	2.45481e-23
ENSG00000119888.6	EPCAM	chr2:47572296-47614740	147.294	1.36233	91.6035	0.217469	-6.74603	-8.65375	119.449	0.789899	-7.23146	1.28118e-25	6.58206e-23
ENSG00000188112.4	C6orf132	chr6:42068855-42110357	18.4367	0.122321	13.9496	0.00208281	-7.12318	-10.1741	16.1931	0.0622019	-7.91311	2.90555e-25	1.44125e-22
ENSG00000179981.9	TSHZ1	chr18:72922709-73001905	0.0269158	7.68102	0.0684529	4.74673	7.7028	5.922	0.0476844	6.21387	6.88314	2.58002e-23	1.23712e-20
ENSG00000015592.12	STMN4	chr8:27092839-27115937	0.0290956	75.4781	0.102364	105.036	10.915	9.86863	0.0657298	90.257	10.3176	2.69888e-23	1.25237e-20
ENSG00000136110.8	LECT1	chr13:53277398-53313947	104.952	0.319173	105.282	1.92783	-8.3168	-5.76381	105.117	1.1235	-6.54151	1.39531e-22	6.27236e-20
ENSG00000113356.6	POLR3G	chr5:89754019-89810370	79.85	0.883607	76.2845	0.829512	-6.48168	-6.50588	78.0673	0.85656	-6.50172	2.25353e-22	9.82336e-20
ENSG00000212993.3	POU5F1B	chr8:128302061-128494384	52.8011	0.305443	47.5727	0.0278887	-7.38732	-10.2945	50.1869	0.166666	-8.19171	3.01837e-22	1.27704e-19
ENSG00000206557.3	TRIM71	chr3:32859509-32933771	31.34	0.126861	23.9112	0.511137	-7.83961	-5.52048	27.6256	0.318999	-6.41413	5.93022e-22	2.36962e-19
ENSG00000232301.1	RP11-132A1.3	chr7:100942893-100944551	42.8875	0.0805283	39.3629	0	-8.88831	-11.943	41.1252	0.0402641	-9.82761	5.89705e-22	2.36962e-19
ENSG00000129354.7	AP1M2	chr19:10683346-10697991	45.3648	0.22738	25.3143	0	-7.57855	-11.3063	35.3396	0.11369	-8.21815	8.13473e-22	3.16265e-19
ENSG00000132639.8	SNAP25	chr20:9966735-10349424	0.170068	30.3203	0.342333	37.1399	7.39607	6.72028	0.2562	33.7301	7.01295	1.1195e-21	4.12925e-19
ENSG00000159166.9	LAD1	chr1:201328135-201368736	7.86047	0.0610136	5.78352	0	-6.79221	-9.17829	6.822	0.0305068	-7.58701	1.11536e-21	4.12925e-19
ENSG00000112139.9	MDGA1	chr6:37598454-37667082	0.558153	16.9486	0.282168	19.2806	4.89959	6.04496	0.42016	18.1146	5.4134	1.54917e-21	5.4683e-19
ENSG00000198914.2	POU3F3	chr2:105469742-105542510	0.0276848	12.2837	0.0177837	20.5065	8.34972	9.52833	0.0227342	16.3951	9.20782	1.55857e-21	5.4683e-19
ENSG00000163814.3	CDCP1	chr3:45123769-45187914	6.64844	0.0483094	7.25937	0.0130575	-6.83531	-8.30045	6.9539	0.0306835	-7.60746	1.97653e-21	6.76963e-19
ENSG00000166105.11	GLB1L3	chr11:134144138-134189458	15.4786	0.101707	15.0668	0.00847139	-7.11534	-9.67283	15.2727	0.0550892	-7.99011	3.38886e-21	1.10793e-18
ENSG00000197406.5	DIO3	chr14:102027687-102029789	0	12.1159	0	9.15905	10.2439	9.84063	0	10.6375	11.0556	3.38159e-21	1.10793e-18
ENSG00000039068.13	CDH1	chr16:68771127-68869445	111.25	1.44139	121.493	0.161182	-6.26036	-9.47125	116.371	0.801286	-7.17329	4.48372e-21	1.43329e-18
ENSG00000136014.7	USP44	chr12:95910335-95945266	94.9781	1.57199	74.9144	1.77447	-5.90794	-5.39187	84.9462	1.67323	-5.66162	5.12782e-21	1.60356e-18
ENSG00000008394.7	MGST1	chr12:16500075-16763528	719.362	7.84348	411.756	11.194	-6.51727	-5.19974	565.559	9.51874	-5.89202	2.47039e-20	7.56098e-18
ENSG00000250091.2	DNAH10OS	chr12:124247041-124800570	0.0265774	4.18822	0.012665	4.2538	6.84268	7.55553	0.0196212	4.22101	7.42325	2.76093e-20	8.27417e-18
ENSG00000166145.9	SPINT1	chr15:41128005-41150405	44.7402	1.41085	40.5469	0.233878	-4.97707	-7.37764	42.6436	0.822364	-5.68783	7.53159e-20	2.21106e-17
ENSG00000166257.4	SCN3B	chr11:123499894-123525952	0.217839	22.8367	0.292564	26.5421	6.64783	6.45544	0.255201	24.6894	6.56841	9.34993e-20	2.68997e-17
ENSG00000198597.3	ZNF536	chr19:30710572-31201777	0.633106	8.95878	0.00892552	18.6846	3.80178	9.94807	0.321016	13.8217	5.40637	1.31962e-19	3.7221e-17
ENSG00000140836.9	ZFHX3	chr16:72699068-73093597	0.387662	13.9974	0.511361	15.3056	5.1385	4.87658	0.449511	14.6515	5.01108	1.63251e-19	4.51608e-17
ENSG00000145284.7	SCD5	chr4:83550691-83720010	1.48596	59.4998	0.840086	53.9434	5.31398	5.98796	1.16302	56.7216	5.60188	2.12053e-19	5.75545e-17
ENSG00000158769.11	F11R	chr1:160965000-161008784	68.2495	1.90991	65.9006	1.14807	-5.15192	-5.83072	67.0751	1.52899	-5.45052	2.57204e-19	6.85162e-17
ENSG00000065361.8	ERBB3	chr12:56473640-56507691	30.1117	1.31852	33.3253	0.159214	-4.50291	-7.62206	31.7185	0.738867	-5.41436	2.65895e-19	6.95437e-17
ENSG00000149418.5	ST14	chr11:130029456-130080356	9.01739	0.0301343	7.77567	0.0250374	-7.81333	-7.79578	8.39653	0.0275859	-8.01026	4.47519e-19	1.14956e-16
ENSG00000170091.6	NSG2	chr5:173472606-173670504	0.103415	64.7234	0.0728336	91.9739	9.15676	10.117	0.0881243	78.3486	9.71663	5.53885e-19	1.39783e-16
ENSG00000203727.3	SAMD5	chr6:147830062-148275073	0.0138685	11.1381	0.148453	6.23707	8.86747	5.30105	0.0811608	8.68759	6.65661	6.01328e-19	1.4914e-16
ENSG00000119242.4	CCDC92	chr12:124247041-124800570	0.457885	18.4173	0.302787	20.9739	5.29955	6.06796	0.380336	19.6956	5.67598	1.70972e-18	4.16852e-16
ENSG00000088305.13	DNMT3B	chr20:31350190-31397162	234.166	2.36238	205.989	13.1277	-6.62511	-3.97085	220.077	7.74504	-4.8277	1.82842e-18	4.38363e-16
ENSG00000186487.12	MYT1L	chr2:1792884-2335032	0.0560639	16.2171	0.00466825	10.7847	7.94033	9.52341	0.0303661	13.5009	8.57701	2.12232e-18	5.00484e-16
ENSG00000052344.11	PRSS8	chr16:31142753-31147083	32.8003	0.924813	25.4378	0.0600241	-5.13333	-8.50547	29.1191	0.492419	-5.87161	2.31823e-18	5.31566e-16
ENSG00000120949.10	TNFRSF8	chr1:12123433-12204264	4.50947	0.0136997	4.76506	0.0387859	-7.57514	-6.61291	4.63727	0.0262428	-7.21516	2.32803e-18	5.31566e-16
ENSG00000164626.8	KCNK5	chr6:39156748-39197226	9.74969	0.0948766	8.86469	0.101163	-6.54007	-6.31895	9.30719	0.0980198	-6.49813	2.55123e-18	5.73429e-16
ENSG00000183779.5	ZNF703	chr8:37553268-37557537	0.33894	28.3439	0.268169	26.7449	6.34442	6.5877	0.303555	27.5444	6.48035	5.07544e-18	1.12323e-15
ENSG00000180875.4	GREM2	chr1:240652872-240775449	0.0103413	12.369	0.0155295	8.97143	9.24927	8.45864	0.0129354	10.6702	9.21724	1.17521e-17	2.56142e-15
ENSG00000069482.6	GAL	chr11:68451246-68458643	36.0178	0.353346	40.1911	0.0748467	-6.63162	-8.88816	38.1044	0.214096	-7.44244	1.31244e-17	2.81784e-15
ENSG00000165349.7	SLC7A3	chrX:70145431-70150975	135.099	3.32744	115.25	3.8215	-5.33924	-4.91084	125.174	3.57447	-5.12811	2.26695e-17	4.7956e-15
ENSG00000141934.4	PPAP2C	chr19:281042-291393	50.1751	1.62913	45.6682	0.287435	-4.93626	-7.26279	47.9216	0.958282	-5.63673	4.64458e-17	9.68293e-15
ENSG00000106078.13	COBL	chr7:50934443-51384515	7.09815	0.0550751	7.11455	0.172022	-6.77122	-5.29061	7.10635	0.113549	-5.90657	5.06318e-17	1.04048e-14
ENSG00000184545.6	DUSP8	chr11:1575273-1620414	0.721197	20.3392	0.478914	18.9533	4.79857	5.27749	0.600055	19.6463	5.02141	5.76286e-17	1.16759e-14
ENSG00000017483.10	SLC38A5	chrX:48316919-48328644	34.2719	0.308292	28.6771	0.61537	-6.75095	-5.51955	31.4745	0.461831	-6.07537	5.98808e-17	1.19637e-14
ENSG00000108557.13	RAI1	chr17:17584786-17740325	0.475417	12.9918	0.387571	14.0486	4.74334	5.1441	0.431494	13.5202	4.95354	7.58383e-17	1.49443e-14
ENSG00000141096.4	DPEP3	chr16:68009565-68014732	9.14573	0	8.92113	0	-9.83853	-9.8027	9.03343	0	-10.8199	8.40365e-17	1.6336e-14
ENSG00000162551.9	ALPL	chr1:21835857-21904905	109.523	3.62928	93.9701	3.17045	-4.91157	-4.88505	101.747	3.39987	-4.90131	9.54544e-17	1.83081e-14
ENSG00000198286.5	CARD11	chr7:2945774-3083579	6.47984	0.0564521	5.76629	0.0590785	-6.60973	-6.38576	6.12307	0.0577653	-6.60932	9.78371e-17	1.85182e-14
ENSG00000158246.7	FAM46B	chr1:27331510-27339327	30.3165	1.199	26.355	0.262196	-4.64869	-6.59784	28.3358	0.730598	-5.26782	1.11074e-16	2.07506e-14
ENSG00000103067.7	ESRP2	chr16:68021296-68272005	12.4594	0.488309	10.6437	0.0850281	-4.64521	-6.80878	11.5516	0.286669	-5.30824	1.23273e-16	2.27344e-14
ENSG00000101194.13	SLC17A9	chr20:61584051-61599949	9.74057	0.127712	8.67964	0.0581594	-6.14576	-6.99424	9.2101	0.0929357	-6.55602	1.75846e-16	3.20196e-14
ENSG00000185551.8	NR2F2	chr15:96670597-96883492	1.32202	35.9914	0.0616336	55.0063	4.75637	9.58501	0.691827	45.4989	6.02904	2.09102e-16	3.75991e-14
ENSG00000008516.12	MMP25	chr16:3096681-3110727	10.2098	0.308408	9.50375	0.184929	-5.00435	-5.60899	9.85677	0.246669	-5.29225	2.94269e-16	5.226e-14
ENSG00000102755.6	FLT1	chr13:28874488-29069265	27.8457	0.215926	37.7274	0.073179	-6.94598	-8.82556	32.7866	0.144553	-7.77653	5.77693e-16	1.01343e-13
ENSG00000205517.8	RGL3	chr19:11488235-11530018	17.0584	0.263938	17.162	0.0448615	-5.96134	-8.29005	17.1102	0.1544	-6.74648	8.05587e-16	1.39619e-13
ENSG00000226792.2	LINC00371	chr13:51656983-51746524	18.4415	0.0370421	21.1261	0	-8.61557	-11.0455	19.7838	0.0185211	-9.71652	8.26105e-16	1.4147e-13
ENSG00000156966.6	B3GNT7	chr2:232260253-232265875	21.1522	0.191296	26.5718	0.228826	-6.71603	-6.79833	23.862	0.210061	-6.79413	8.46072e-16	1.43185e-13
ENSG00000083307.6	GRHL2	chr8:102473404-102681954	8.12312	0.0854695	6.19544	0.0330621	-6.41262	-7.17097	7.15928	0.0592658	-6.80063	3.2482e-15	5.43319e-13
ENSG00000152022.7	LIX1L	chr1:145475981-145516076	0.513391	18.9823	0.519592	14.9123	5.18138	4.81645	0.516492	16.9473	5.02269	3.5523e-15	5.87355e-13
ENSG00000140557.6	ST8SIA2	chr15:92937057-93044347	0.8695	23.4064	0.870082	34.2885	4.73469	5.28436	0.869791	28.8475	5.04361	4.67635e-15	7.64424e-13
ENSG00000107282.4	APBA1	chr9:72045203-72287222	0.0513293	10.4375	0.208172	4.47105	7.41237	4.3603	0.129751	7.45427	5.79067	4.85829e-15	7.85241e-13
ENSG00000178403.3	NEUROG2	chr4:113434671-113578748	0	7.36395	0.011758	11.7697	9.52629	9.08054	0.005879	9.56682	9.7811	5.40589e-15	8.64042e-13
ENSG00000226887.3	ERVMER34-1	chr4:53588784-53617807	23.4875	1.1055	22.5929	0.166217	-4.39675	-7.00301	23.0402	0.635858	-5.16832	5.76253e-15	9.10923e-13
ENSG00000140488.9	CELF6	chr15:72533521-72671129	0.00529815	5.04662	0.0529382	5.2062	8.36867	6.37292	0.0291182	5.12641	7.23267	7.50954e-15	1.17418e-12
ENSG00000132669.8	RIN2	chr20:19867164-19983101	0.342963	6.27461	0.0619114	4.79889	4.15423	6.06334	0.202437	5.53675	4.7396	8.74952e-15	1.35335e-12
ENSG00000170893.3	TRH	chr3:129693147-129696781	0.0257352	18.3418	0	10.444	9.00436	10.0298	0.0128676	14.3929	9.6543	1.13844e-14	1.74218e-12
ENSG00000107438.4	PDLIM1	chr10:96997328-97050781	130.937	7.29638	88.3789	1.98572	-4.16368	-5.46888	109.658	4.64105	-4.56093	1.22838e-14	1.86002e-12
ENSG00000102096.9	PIM2	chrX:48770458-48776301	65.3859	2.73901	58.302	2.31494	-4.57222	-4.64853	61.844	2.52698	-4.61041	1.31083e-14	1.9642e-12
ENSG00000124839.8	RAB17	chr2:238482964-238510257	19.2358	0.992059	14.473	0.0460896	-4.2635	-8.01241	16.8544	0.519074	-5.00764	1.61889e-14	2.4008e-12
ENSG00000140545.10	MFGE8	chr15:89441915-89456642	416.409	21.7609	355.352	18.379	-4.25756	-4.27238	385.88	20.0699	-4.2647	2.06539e-14	3.0317e-12
ENSG00000154856.7	APCDD1	chr18:10454624-10488698	1.25796	25.2702	1.18231	31.5265	4.31743	4.72519	1.22013	28.3984	4.53505	2.18678e-14	3.17746e-12
ENSG00000242732.2	RGAG4	chrX:71130937-71363424	0.205847	8.00029	0.303243	9.04448	5.21377	4.85328	0.254545	8.52238	5.03805	2.44036e-14	3.51046e-12
ENSG00000118946.7	PCDH17	chr13:58205943-58303445	0.516196	9.29227	0.179264	9.85881	4.14391	5.7044	0.34773	9.57554	4.76347	2.4729e-14	3.52204e-12
ENSG00000112759.12	SLC29A1	chr6:44187241-44201888	171.473	6.36358	142.312	9.73193	-4.74982	-3.86881	156.893	8.04776	-4.2842	3.57624e-14	5.04355e-12
ENSG00000136383.6	ALPK3	chr15:85359910-85416713	4.41995	0.169791	3.75333	0.0993184	-4.6229	-5.1054	4.08664	0.134555	-4.87378	3.84403e-14	5.36858e-12
ENSG00000147601.8	TERF1	chr8:73921098-73960357	249.58	14.2419	226.571	10.7271	-4.13034	-4.39935	238.076	12.4845	-4.25266	4.46885e-14	6.12233e-12
ENSG00000149571.6	KIRREL3	chr11:126225534-126875953	0.0752346	5.65399	0.125335	6.57321	6.05424	5.60418	0.100285	6.1136	5.86083	4.4377e-14	6.12233e-12
ENSG00000075945.8	KIFAP3	chr1:169890466-170054349	1.29082	45.6223	0.69036	38.254	5.13256	5.77175	0.99059	41.9382	5.39674	4.92774e-14	6.68732e-12
ENSG00000112541.8	PDE10A	chr6:165740775-166401536	1.15439	23.4573	0.474481	16.4119	4.33301	5.08304	0.814435	19.9346	4.60486	5.81025e-14	7.81126e-12
ENSG00000142700.7	DMRTA2	chr1:50883221-50889172	0.012544	7.72679	0.0536961	2.5518	8.42285	5.32981	0.03312	5.1393	7.07628	7.12488e-14	9.48994e-12
ENSG00000160867.10	FGFR4	chr5:176513886-176525145	30.3451	1.18714	21.5288	1.24188	-4.66427	-4.10477	25.9369	1.21451	-4.41091	7.56429e-14	9.98278e-12
ENSG00000140832.5	MARVELD3	chr16:71657610-71758604	16.6618	0.660444	15.2304	0.373827	-4.63615	-5.3113	15.9461	0.517135	-4.93309	9.85952e-14	1.28936e-11
ENSG00000089327.9	FXYD5	chr19:35645632-35660786	99.471	4.33391	46.94	1.14134	-4.51736	-5.34974	73.2055	2.73763	-4.73842	1.04002e-13	1.33578e-11
ENSG00000165905.12	GYLTL1B	chr11:45943171-45950647	73.4579	5.28871	42.1098	0.337106	-3.7934	-6.92298	57.7839	2.81291	-4.35809	1.03276e-13	1.33578e-11
ENSG00000091656.11	ZFHX4	chr8:77318888-77779521	0.744366	22.2768	0.371245	32.9859	4.88478	6.43543	0.557805	27.6314	5.61779	1.15379e-13	1.46879e-11
ENSG00000185664.9	PMEL	chr12:56347888-56367099	71.4647	2.02303	59.4553	4.95045	-5.13573	-3.5835	65.46	3.48674	-4.22871	1.21216e-13	1.52955e-11
ENSG00000152939.10	MARVELD2	chr5:68710938-68740157	13.2144	0.567328	11.5486	0.0574861	-4.51767	-7.42016	12.3815	0.312407	-5.28629	1.34812e-13	1.67178e-11
ENSG00000164362.14	TERT	chr5:1253261-1295184	5.01431	0.0473171	3.4836	0.0304146	-6.45381	-6.43369	4.24896	0.0388659	-6.59956	1.34687e-13	1.67178e-11
ENSG00000161249.14	DMKN	chr19:35988121-36004560	319.223	21.5675	230.985	0.894187	-3.88701	-7.99703	275.104	11.2308	-4.61382	1.39829e-13	1.71918e-11
ENSG00000103449.7	SALL1	chr16:51169885-51185278	39.5935	2.41205	25.1843	1.01338	-4.03133	-4.62168	32.3889	1.71271	-4.23716	1.60573e-13	1.94105e-11
ENSG00000130768.9	SMPDL3B	chr1:28261503-28294607	42.8719	3.50923	39.9131	0.254001	-3.60704	-7.24054	41.3925	1.88162	-4.45567	1.59329e-13	1.94105e-11
ENSG00000163251.3	FZD5	chr2:208627309-208634287	35.5667	0.337894	18.8725	1.22153	-6.67614	-3.93853	27.2196	0.779712	-5.1166	2.29126e-13	2.74665e-11
ENSG00000120278.10	PLEKHG1	chr6:150920998-151164799	0.615958	9.61497	0.261657	7.63915	3.94265	4.81544	0.438808	8.62706	4.2817	2.41229e-13	2.86784e-11
ENSG00000162873.9	KLHDC8A	chr1:205305219-205326166	0.727064	15.4728	0.45575	25.2795	4.39273	5.76284	0.591407	20.3761	5.09479	2.45158e-13	2.89065e-11
ENSG00000143032.6	BARHL2	chr1:91177158-91182794	0.00922995	2.62331	0	2.7149	7.09738	8.09006	0.00461498	2.66911	8.11956	2.48157e-13	2.90222e-11
ENSG00000253507.1	CTD-2501M5.1	chr8:132320791-132329879	20.4918	0	11.2177	0	-11.0015	-10.1328	15.8548	0	-11.6312	2.79671e-13	3.24441e-11
ENSG00000221866.5	PLXNA4	chr7:131808090-132333447	0.165319	4.01652	0.2021	4.65223	4.52148	4.4582	0.183709	4.33437	4.52325	2.93865e-13	3.3818e-11
ENSG00000184226.10	PCDH9	chr13:66876966-67804468	0.207759	6.91745	0.161905	5.93197	4.99152	5.11126	0.184832	6.42471	5.08196	3.92025e-13	4.47562e-11
ENSG00000101115.8	SALL4	chr20:50400580-50419059	41.9181	2.49287	35.2543	2.20125	-4.06626	-3.99527	38.5862	2.34706	-4.03628	4.00934e-13	4.54128e-11
ENSG00000144642.15	RBMS3	chr3:29305684-30051886	0.384014	15.8786	0.59411	7.72245	5.3336	3.67804	0.489062	11.8005	4.57863	4.9909e-13	5.60891e-11
ENSG00000068615.11	REEP1	chr2:86441115-86565206	0.858031	17.4122	0.621248	18.103	4.32703	4.84268	0.73964	17.7576	4.57616	5.44218e-13	6.06866e-11
ENSG00000129990.10	SYT5	chr19:55663136-55691809	2.97701	11.8421	0.369493	11.5912	1.98837	4.93406	1.67325	11.7167	2.80414	6.22507e-13	6.88828e-11
ENSG00000183742.7	MACC1	chr7:19958603-20257027	4.82239	0.0221464	3.90578	0.0250532	-7.23194	-6.80361	4.36409	0.0235998	-7.25518	6.62327e-13	7.27296e-11
ENSG00000185101.8	ANO9	chr11:417932-442011	5.29465	0.0502723	5.72054	0.0349109	-6.45961	-6.99546	5.5076	0.0425916	-6.85588	7.26709e-13	7.91948e-11
ENSG00000105707.9	HPN	chr19:35531409-35598141	7.25443	0.0786627	6.37359	0	-6.35638	-9.31822	6.81401	0.0393314	-7.26509	8.67622e-13	9.38402e-11
ENSG00000173673.7	HES3	chr1:6304251-6305638	42.0967	0.0505862	27.3538	1.16959	-9.44085	-4.53591	34.7253	0.610088	-5.81926	9.07093e-13	9.73771e-11
ENSG00000166963.8	MAP1A	chr15:43803155-43823818	0.897698	13.6536	0.963733	16.1368	3.91198	4.05158	0.930716	14.8952	3.99312	9.46317e-13	1.00835e-10
ENSG00000148680.10	HTR7	chr10:92500579-92617455	7.10649	0.162077	6.62524	0.0449035	-5.37004	-6.91711	6.86586	0.10349	-5.98485	1.00756e-12	1.06572e-10
ENSG00000091409.10	ITGA6	chr2:173292081-173489823	121.022	6.90675	111.409	8.44137	-4.12915	-3.72067	116.216	7.67406	-3.91979	1.04017e-12	1.08427e-10
ENSG00000181072.7	CHRM2	chr7:136370305-136866854	0.0118359	3.71935	0.0349873	4.14482	7.41608	6.52912	0.0234116	3.93208	7.1145	1.03345e-12	1.08427e-10
ENSG00000019582.10	CD74	chr5:149781199-149792492	37.189	2.55361	26.8386	0.483906	-3.85902	-5.76446	32.0138	1.51876	-4.39321	1.06003e-12	1.09702e-10
ENSG00000122012.9	SV2C	chr5:75377770-75649764	0.0871678	4.79048	0.0313357	3.02507	5.62656	6.1982	0.0592518	3.90777	5.92831	1.17915e-12	1.21157e-10
ENSG00000078018.15	MAP2	chr2:210288781-210598842	4.18719	140.8	3.3366	229.994	5.06818	6.10282	3.76189	185.397	5.62114	1.27839e-12	1.30423e-10
ENSG00000077009.9	NMRK2	chr19:3933100-3942414	23.7007	1.12688	20.3505	0.0573912	-4.38239	-8.239	22.0256	0.592136	-5.20531	1.31794e-12	1.33511e-10
ENSG00000136531.9	SCN2A	chr2:166095911-166248818	0.371852	7.02406	0.217227	6.04786	4.20327	4.7366	0.29454	6.53596	4.44868	1.38872e-12	1.39697e-10
ENSG00000159618.11	GPR114	chr16:57576332-57625593	4.67896	0.0250684	3.71314	0.0194843	-7.06295	-6.98043	4.19605	0.0222764	-7.26696	1.47561e-12	1.46391e-10
ENSG00000171282.8	BAHCC1	chr17:79369274-79433357	0.772078	5.81706	0.331312	9.13205	2.89738	4.74335	0.551695	7.47455	3.74799	1.46937e-12	1.46391e-10
ENSG00000134873.4	CLDN10	chr13:96085857-96296957	31.7797	0.310208	21.2409	0.338839	-6.63341	-5.92882	26.5103	0.324523	-6.3303	2.40069e-12	2.36534e-10
ENSG00000169184.5	MN1	chr22:28144264-28197486	1.6915	27.8366	0.955527	23.8717	4.03262	4.62845	1.32351	25.8542	4.28279	2.66081e-12	2.6038e-10
ENSG00000176945.11	MUC20	chr3:195341817-195467994	0.235036	4.39217	0.0642392	3.41602	4.16715	5.52821	0.149638	3.90409	4.65987	2.86729e-12	2.78689e-10
ENSG00000115902.6	SLC1A4	chr2:65215610-65250999	0.797712	18.6084	0.587063	13.5762	4.52674	4.50812	0.692387	16.0923	4.52871	3.00005e-12	2.89635e-10
ENSG00000148516.16	ZEB1	chr10:31596657-31818742	0.219312	25.1909	0.112557	41.6183	6.78002	8.40797	0.165935	33.4046	7.61068	3.05785e-12	2.92147e-10
ENSG00000204252.8	HLA-DOA	chr6:32971954-32977389	11.9017	0.50518	11.6861	0.215679	-4.53116	-5.69561	11.7939	0.360429	-5.01292	3.06668e-12	2.92147e-10
ENSG00000140511.7	HAPLN3	chr15:89420518-89438857	19.5688	1.03843	18.6201	0.605906	-4.22299	-4.91878	19.0945	0.822168	-4.52921	3.1463e-12	2.9776e-10
ENSG00000130203.5	APOE	chr19:45409010-45412650	464.095	63.8095	472.885	8.83886	-2.86238	-5.73988	468.49	36.3242	-3.68883	3.17442e-12	2.98457e-10
ENSG00000088881.15	EBF4	chr20:2673479-2740754	0.695212	12.0917	0.597243	7.31081	4.10101	3.59166	0.646227	9.70125	3.89768	3.37603e-12	3.15351e-10
ENSG00000143669.8	LYST	chr1:235824340-236046940	0.783271	5.0134	0.136929	5.80868	2.66278	5.3075	0.4601	5.41104	3.54163	3.51759e-12	3.26455e-10
ENSG00000132698.9	RAB25	chr1:156030950-156040295	24.0912	0.420997	9.2536	0.129132	-5.80528	-6.05705	16.6724	0.275064	-5.89599	4.65817e-12	4.29537e-10
ENSG00000050344.7	NFE2L3	chr7:26191859-26226745	45.5267	2.81151	50.489	1.18533	-4.01249	-5.40077	48.0078	1.99842	-4.58288	4.74549e-12	4.34802e-10
ENSG00000112297.10	AIM1	chr6:106959729-107018326	5.14548	0.145789	4.51213	0.14821	-5.04844	-4.83709	4.82881	0.147	-4.99102	5.06489e-12	4.61129e-10
ENSG00000203618.5	GP1BB	chr22:19701986-19712295	0.855048	26.0213	1.03773	24.2311	4.91132	4.53212	0.946389	25.1262	4.7233	5.20937e-12	4.71301e-10
ENSG00000175707.7	C1orf172	chr1:27276052-27286897	5.53449	0.0519682	3.74546	0	-6.48339	-8.55285	4.63997	0.0259841	-7.228	5.95592e-12	5.35474e-10
ENSG00000148541.8	FAM13C	chr10:60936349-61122939	0.447445	10.5843	0.215173	10.2878	4.53354	5.51516	0.331309	10.4361	4.95634	6.48354e-12	5.7929e-10
ENSG00000105997.16	HOXA3	chr7:27145815-27197555	0	5.19117	0	10.4131	9.02269	10.0256	0	7.80213	10.6086	7.58353e-12	6.7339e-10
ENSG00000253661.1	ZFHX4-AS1	chr8:77318888-77779521	0	17.7482	0.0257641	32.9089	10.7943	9.84619	0.0128821	25.3285	10.4683	7.65747e-12	6.75783e-10
ENSG00000076641.3	PAG1	chr8:81882525-82024303	0.179898	4.86716	0.0283231	4.92302	4.68275	7.00811	0.104111	4.89509	5.48895	8.06229e-12	7.07171e-10
ENSG00000165023.5	DIRAS2	chr9:93372113-93405386	0.0189928	4.09788	0.0225085	5.04843	7.14655	7.28173	0.0207507	4.57315	7.47401	9.20564e-12	8.02564e-10
ENSG00000106538.5	RARRES2	chr7:150035407-150038763	143.775	10.6386	89.4324	1.34091	-3.75518	-6.04895	116.604	5.98976	-4.28183	1.06748e-11	9.25039e-10
ENSG00000073350.9	LLGL2	chr17:73521160-73571289	13.1008	1.04946	11.7321	0.180723	-3.62935	-5.94406	12.4165	0.615092	-4.32421	1.25237e-11	1.0753e-09
ENSG00000137309.14	HMGA1	chr6:34204576-34214008	722.186	17.7413	533.882	72.0341	-5.34639	-2.8896	628.034	44.8877	-3.8063	1.25583e-11	1.0753e-09
ENSG00000139220.11	PPFIA2	chr12:81652044-82153332	0.522139	19.2497	0.348061	14.2822	5.17764	5.31888	0.4351	16.766	5.25199	1.28603e-11	1.09465e-09
ENSG00000186603.4	HPDL	chr1:45792544-45794347	16.455	0.567889	12.9993	0.491174	-4.83247	-4.69809	14.7271	0.529532	-4.78455	1.36185e-11	1.15237e-09
ENSG00000242265.1	PEG10	chr7:94285636-94299007	31.3928	361.669	25.1438	379.234	3.52574	3.91428	28.2683	370.452	3.71179	1.48819e-11	1.25191e-09
ENSG00000184702.13	SEPT5	chr22:19701986-19712295	3.92664	61.0811	2.74441	59.4718	3.95593	4.43263	3.33552	60.2764	4.17357	1.52569e-11	1.27599e-09
ENSG00000008311.10	AASS	chr7:121715700-121784334	347.568	22.1248	359.948	26.8325	-3.97295	-3.74524	353.758	24.4787	-3.85289	1.59772e-11	1.32851e-09
ENSG00000007314.7	SCN4A	chr17:62015913-62050278	3.80144	0.0721362	3.42845	0.0366466	-5.53618	-6.20384	3.61495	0.0543914	-5.92957	1.64961e-11	1.36377e-09
ENSG00000102678.6	FGF9	chr13:22245521-22278637	0.0881633	7.24871	0.0572136	11.2317	6.20839	7.38589	0.0726885	9.2402	6.89486	1.80286e-11	1.48195e-09
ENSG00000106785.10	TRIM14	chr9:100819020-100881494	6.27544	0.463203	6.386	0.0469262	-3.73148	-6.81193	6.33072	0.255065	-4.60657	1.9961e-11	1.61372e-09
ENSG00000157110.11	RBPMS	chr8:30239634-30429778	316.205	36.186	192.047	3.22404	-3.12701	-5.89205	254.126	19.705	-3.68857	1.99682e-11	1.61372e-09
ENSG00000171517.5	LPAR3	chr1:85277284-85358896	9.46347	0.106839	10.9728	0.36008	-6.3413	-4.89127	10.2181	0.23346	-5.42195	1.99317e-11	1.61372e-09
ENSG00000168671.5	UGT3A2	chr5:36035118-36071460	17.7707	0.388107	19.9465	0.0566349	-5.48101	-8.22636	18.8586	0.222371	-6.37441	2.09366e-11	1.68253e-09
ENSG00000143995.13	MEIS1	chr2:66653866-66799890	0.213623	40.1404	0.236624	100.967	7.4882	8.6775	0.225124	70.5537	8.26027	2.59499e-11	2.07383e-09
ENSG00000138161.8	CUZD1	chr10:124591664-124639157	18.9487	0.38789	13.3031	0.577749	-5.57435	-4.5015	16.1259	0.482819	-5.04734	2.88662e-11	2.29414e-09
ENSG00000173890.12	GPR160	chr3:169755716-169803191	39.2814	1.12966	18.8184	0.0986472	-5.10754	-7.43712	29.0499	0.614154	-5.55234	2.97886e-11	2.35445e-09
ENSG00000256956.2	RP11-252P19.3	chr6:165740775-166401536	0.0149713	4.47348	0	3.07403	7.4882	8.26867	0.00748565	3.77376	8.2415	3.10569e-11	2.44127e-09
ENSG00000115896.11	PLCL1	chr2:199164086-199637080	0.015808	3.56041	0	3.37597	7.11213	8.40343	0.007904	3.46819	8.0723	3.53214e-11	2.7614e-09
ENSG00000258649.1	CTD-2142D14.1	chr14:38059188-38672128	21.6462	0	15.3877	0	-11.0806	-10.5885	18.517	0	-11.855	3.73196e-11	2.90185e-09
ENSG00000173262.7	SLC2A14	chr12:7917811-8250367	7.10949	0.570263	8.08852	0.0453675	-3.61699	-7.19248	7.59901	0.307815	-4.60338	3.88521e-11	3.00477e-09
ENSG00000177182.6	CLVS1	chr8:61969716-62627155	0.11443	5.76936	0.0732154	7.11665	5.5375	6.42023	0.0938227	6.443	6.02787	4.13317e-11	3.17944e-09
ENSG00000184012.7	TMPRSS2	chr21:42836477-42903043	3.98463	0.0467027	4.65061	0	-6.1385	-8.86438	4.31762	0.0233513	-7.25234	4.3934e-11	3.36165e-09
ENSG00000084764.6	MAPRE3	chr2:27070614-27250064	3.49159	41.7576	2.01868	43.0664	3.5763	4.40828	2.75514	42.412	3.94183	4.75887e-11	3.62203e-09
ENSG00000039523.12	FAM65A	chr16:67551609-67580689	1.20553	15.085	1.4566	15.7187	3.63442	3.42285	1.33106	15.4018	3.52751	4.91954e-11	3.72461e-09
ENSG00000132297.7	HHLA1	chr8:133036466-133123406	5.28455	0.0155674	7.31868	0.00705079	-7.69406	-8.74757	6.30161	0.0113091	-8.59505	5.85743e-11	4.41147e-09
ENSG00000146530.7	VWDE	chr7:12370510-12443567	11.0711	0.864671	17.1215	0.726106	-3.66322	-4.54059	14.0963	0.795389	-4.13898	6.17084e-11	4.62331e-09
ENSG00000135439.6	AGAP2	chr12:58117571-58154190	1.60715	14.0829	0.547561	15.8039	3.12344	4.82592	1.07736	14.9434	3.78774	6.99788e-11	5.21578e-09
ENSG00000169894.13	MUC3A	chr7:100547186-100611410	10.4455	0.176886	10.2352	0.472876	-5.80596	-4.40715	10.3404	0.324881	-4.97089	8.07525e-11	5.98776e-09
ENSG00000148123.9	LPPR1	chr9:103790990-104087417	1.23802	20.6667	0.712885	16.2833	4.05029	4.49437	0.975452	18.475	4.23637	8.16121e-11	6.02047e-09
ENSG00000166831.4	RBPMS2	chr15:65032090-65067786	103.851	8.5134	70.0572	5.25418	-3.60708	-3.73446	86.9541	6.88379	-3.65801	8.26816e-11	6.06824e-09
ENSG00000155380.7	SLC16A1	chr1:113454468-113544813	231.613	18.3629	268.771	17.189	-3.65613	-3.96603	250.192	17.776	-3.81466	8.41147e-11	6.14208e-09
ENSG00000101695.4	RNF125	chr18:29598334-30050447	7.89241	0.559365	7.37187	0.678025	-3.79487	-3.42345	7.63214	0.618695	-3.61412	8.55101e-11	6.18122e-09
ENSG00000125945.9	ZNF436	chr1:23685940-23698332	0.706057	10.4417	0.472836	10.2664	3.86752	4.41166	0.589446	10.3541	4.1232	8.50978e-11	6.18122e-09
ENSG00000205593.5	DENND6B	chr22:50750391-50765489	0.959815	14.1582	0.345702	12.4072	3.86881	5.12553	0.652759	13.2827	4.33639	9.43413e-11	6.7855e-09
ENSG00000156453.9	PCDH1	chr5:141232937-141258811	44.5887	2.84584	32.8901	2.71734	-3.96501	-3.59253	38.7394	2.78159	-3.79742	9.89989e-11	7.05e-09
ENSG00000177875.3	C12orf68	chr12:48577365-48579709	0.197151	9.2253	0.179887	16.4865	5.47841	6.44088	0.188519	12.8559	6.05437	9.86592e-11	7.05e-09
ENSG00000080709.9	KCNN2	chr5:113696665-114004107	22.7587	0.55317	16.3577	1.98574	-5.33734	-3.03585	19.5582	1.26946	-3.94019	1.01985e-10	7.22683e-09
ENSG00000065609.9	SNAP91	chr6:84262598-84419410	0.163839	17.7494	0.397561	24.168	6.67469	5.89053	0.2807	20.9587	6.19725	1.03119e-10	7.27139e-09
ENSG00000162631.13	NTNG1	chr1:107682628-108026080	0.897414	12.078	1.03972	8.05611	3.73567	2.94187	0.968567	10.0671	3.37093	1.0653e-10	7.4753e-09
ENSG00000188883.4	KLRG2	chr7:139137435-139168458	3.66381	0.010957	3.18144	0.0104195	-7.4537	-7.28812	3.42263	0.0106882	-7.77138	1.14684e-10	8.00836e-09
ENSG00000152217.12	SETBP1	chr18:42260137-42648475	0.905505	9.34504	0.760712	11.6484	3.3531	3.91903	0.833109	10.4967	3.64734	1.19258e-10	8.28756e-09
ENSG00000096433.5	ITPR3	chr6:33588521-33664351	8.73766	0.739483	7.12223	0.473783	-3.54493	-3.88192	7.92995	0.606633	-3.69748	1.22486e-10	8.45284e-09
ENSG00000102109.6	PCSK1N	chrX:48689503-48694035	3.94108	76.922	3.25436	56.088	4.28326	4.10308	3.59772	66.505	4.20641	1.22811e-10	8.45284e-09
ENSG00000104635.8	SLC39A14	chr8:22224761-22291642	79.617	12.4103	75.6503	2.90951	-2.68056	-4.69574	77.6337	7.65991	-3.34044	1.51602e-10	1.03847e-08
ENSG00000182095.10	TNRC18	chr7:5346420-5465045	2.39882	74.5795	2.35404	37.2594	4.95258	3.97866	2.37643	55.9194	4.55358	1.62509e-10	1.10791e-08
ENSG00000128567.11	PODXL	chr7:131185020-131242976	266.489	19.4915	275.917	8.29721	-3.77247	-5.05378	271.203	13.8944	-4.28631	1.6384e-10	1.11172e-08
ENSG00000081189.9	MEF2C	chr5:87803362-88762215	0.326469	8.91761	0.214855	5.40281	4.72973	4.58931	0.270662	7.16021	4.70004	1.66934e-10	1.12739e-08
ENSG00000075223.9	SEMA3C	chr7:80371853-80551675	0.380451	21.3796	0.3638	11.3908	5.77562	4.93072	0.372125	16.3852	5.44164	1.74994e-10	1.1763e-08
ENSG00000141682.11	PMAIP1	chr18:57567179-57571538	71.7163	6.2321	66.6771	2.81098	-3.5224	-4.56314	69.1967	4.52154	-3.93433	1.99412e-10	1.3342e-08
ENSG00000181444.8	ZNF467	chr7:149461270-149470568	0.0884343	5.93888	0.0470303	3.8755	5.91731	6.09023	0.0677323	4.90719	6.07763	2.01474e-10	1.34176e-08
ENSG00000007516.9	BAIAP3	chr16:1383601-1401912	1.52636	12.6662	0.606925	19.5603	3.04453	4.98743	1.06664	16.1133	3.9108	2.39684e-10	1.58887e-08
ENSG00000185565.6	LSAMP	chr3:115528640-117716439	1.84091	30.3359	1.93858	24.3862	4.03519	3.64616	1.88975	27.361	3.85231	2.51241e-10	1.65784e-08
ENSG00000169418.8	NPR1	chr1:153651112-153666468	4.13471	0.15186	3.62797	0.0273575	-4.67845	-6.60559	3.88134	0.0896088	-5.36029	2.54726e-10	1.67317e-08
ENSG00000189056.9	RELN	chr7:102937868-103629963	0.106736	41.2663	0.0288502	22.7595	8.46592	9.19496	0.0677931	32.0129	8.78086	2.57906e-10	1.68635e-08
ENSG00000101311.11	FERMT1	chr20:6055491-6104191	4.73564	0.15905	3.10105	0.0107866	-4.81108	-7.2256	3.91834	0.0849183	-5.44733	2.76481e-10	1.79963e-08
ENSG00000198853.7	RUSC2	chr9:35490123-35563896	1.2934	12.9021	1.01212	14.9558	3.30837	3.87203	1.15276	13.929	3.5892	3.12167e-10	2.02276e-08
ENSG00000187902.7	SHISA7	chr19:55940106-55954230	0.189549	2.50625	0.113682	3.32206	3.65646	4.7517	0.151616	2.91416	4.22025	3.31464e-10	2.13816e-08
ENSG00000101746.11	NOL4	chr18:31431063-31804916	0.363376	8.60697	0.417791	11.537	4.52848	4.75447	0.390583	10.072	4.67094	3.42937e-10	2.19303e-08
ENSG00000109472.9	CPE	chr4:166282345-166419472	12.7336	140.409	8.41511	98.3328	3.4619	3.54505	10.5744	119.371	3.49619	3.43555e-10	2.19303e-08
ENSG00000120658.8	ENOX1	chr13:43787653-44361044	0.147002	4.24903	0.0853549	4.09342	4.76167	5.42737	0.116178	4.17122	5.10699	3.44543e-10	2.19303e-08
ENSG00000100095.14	SEZ6L	chr22:26565439-26779562	0.608487	26.1995	0.135566	20.3515	5.4052	7.12803	0.372026	23.2755	5.94831	3.57099e-10	2.26294e-08
ENSG00000167105.3	TMEM92	chr17:48348766-48358844	5.59282	0.133076	4.18002	0.00808762	-5.2913	-7.85581	4.88642	0.0705818	-6.01607	3.74498e-10	2.36279e-08
ENSG00000110076.14	NRXN2	chr11:64373645-64490660	5.08457	40.695	1.82745	32.8626	2.99817	4.16111	3.45601	36.7788	3.40981	3.97744e-10	2.49849e-08
ENSG00000258498.1	DIO3OS	chr14:102018557-102026768	0.151841	6.7436	0.0374201	6.67124	5.38301	7.13848	0.0946306	6.70742	6.0741	4.28002e-10	2.67688e-08
ENSG00000167123.12	CERCAM	chr9:131174029-131199626	1.43617	18.7515	0.924765	12.9066	3.69746	3.78848	1.18047	15.829	3.7395	4.73766e-10	2.95027e-08
ENSG00000105131.3	EPHX3	chr19:15337729-15344246	11.7451	0.180861	15.4948	0.0794301	-5.94462	-7.43774	13.6199	0.130146	-6.65559	5.14391e-10	3.18945e-08
ENSG00000145808.4	ADAMTS19	chr5:128795251-129522327	12.8645	1.41551	10.5431	0.260564	-3.17496	-5.28556	11.7038	0.838037	-3.79585	5.28709e-10	3.26415e-08
ENSG00000197261.7	C6orf141	chr6:49518112-49529620	17.7359	0.708795	15.2033	0.0508297	-4.62576	-7.96634	16.4696	0.379812	-5.41994	5.33863e-10	3.28189e-08
ENSG00000197959.9	DNM3	chr1:171810620-172437971	0.325172	5.90483	0.6603	6.3632	4.14136	3.24914	0.492736	6.13401	3.62455	5.37696e-10	3.29139e-08
ENSG00000113448.12	PDE4D	chr5:58264864-59843484	0.419848	42.8472	0.473153	21.5692	6.63957	5.48102	0.4465	32.2082	6.15678	5.58573e-10	3.40469e-08
ENSG00000119508.13	NR4A3	chr9:102584136-102629173	0.147904	5.00051	0.0279669	2.91662	4.98784	6.26835	0.0879354	3.95857	5.41443	5.61284e-10	3.40678e-08
ENSG00000111321.6	LTBR	chr12:6456008-6500733	70.9424	1.34027	38.5954	0.142482	-5.71554	-7.98402	54.7689	0.741376	-6.19744	6.481e-10	3.91719e-08
ENSG00000159251.6	ACTC1	chr15:35047284-35105124	12.59	1.53435	12.2644	0.0678627	-3.02836	-7.30051	12.4272	0.801106	-3.94697	8.46826e-10	5.0969e-08
ENSG00000109861.9	CTSC	chr11:88026777-88070955	316.531	51.9674	243.525	10.7385	-2.60644	-4.50192	280.028	31.3529	-3.15869	8.76417e-10	5.25302e-08
ENSG00000104154.5	SLC30A4	chr15:45722726-45878488	0.02048	2.92468	0.00669751	1.3235	6.5892	6.31944	0.0135888	2.12409	6.83966	9.34714e-10	5.57919e-08
ENSG00000103647.8	CORO2B	chr15:68871307-69020145	1.60416	17.6942	1.95794	23.4532	3.45524	3.57564	1.78105	20.5737	3.52631	1.00911e-09	5.99201e-08
ENSG00000135525.13	MAP7	chr6:136663874-136871646	28.9495	2.15427	24.4336	2.75833	-3.74208	-3.14237	26.6915	2.4563	-3.43916	1.01221e-09	5.99201e-08
ENSG00000182809.6	CRIP2	chr14:105939298-105946499	1.24317	57.6581	1.82936	53.8092	5.52412	4.87084	1.53627	55.7336	5.17649	1.03124e-09	6.07967e-08
ENSG00000250208.2	RP11-143E21.7	chr12:130634893-130646801	0.0224329	1.95772	0.0444095	2.22622	5.92292	5.36106	0.0334212	2.09197	5.77026	1.11841e-09	6.56666e-08
ENSG00000182670.9	TTC3	chr21:38445525-38575413	13.4694	99.597	10.2391	139.404	2.88549	3.76581	11.8543	119.5	3.33299	1.14331e-09	6.68558e-08
ENSG00000197905.4	TEAD4	chr12:3068495-3149839	25.8386	2.43316	17.8456	0.755917	-3.40327	-4.54304	21.8421	1.59454	-3.77171	1.15985e-09	6.75482e-08
ENSG00000215866.2	RP11-426L16.8	chr1:113362791-113420493	22.3437	0.578834	24.1837	0.390418	-5.24651	-5.91698	23.2637	0.484626	-5.57057	1.18483e-09	6.87246e-08
ENSG00000105699.10	LSR	chr19:35739232-35758866	69.919	9.68616	67.9646	4.1271	-2.85041	-4.0383	68.9418	6.90663	-3.31839	1.21426e-09	7.01494e-08
ENSG00000127831.6	VIL1	chr2:219283814-219433084	3.73389	0.0581786	2.6002	0	-5.77908	-8.02802	3.16704	0.0290893	-6.53995	1.28389e-09	7.38751e-08
ENSG00000172020.8	GAP43	chr3:115342170-115440337	5.87722	117.16	4.24877	180.095	4.31487	5.40226	5.063	148.627	4.87419	1.29009e-09	7.3936e-08
ENSG00000175395.10	ZNF25	chr10:38238499-38265561	1.07343	12.1314	0.969687	17.9096	3.48625	4.19307	1.02156	15.0205	3.87153	1.34686e-09	7.68835e-08
ENSG00000162344.3	FGF19	chr11:69512999-69519410	5.28617	0.217885	3.77695	0.00874621	-4.53857	-7.65829	4.53156	0.113316	-5.26089	1.42276e-09	8.08947e-08
ENSG00000164542.8	KIAA0895	chr7:36363829-36493400	0.234395	11.1089	0.48327	12.6199	5.50766	4.67832	0.358832	11.8644	5.02783	1.6351e-09	9.26022e-08
ENSG00000166073.4	GPR176	chr15:39892231-40213093	49.9285	4.82242	40.3821	3.81344	-3.36934	-3.40113	45.1553	4.31793	-3.38497	1.64847e-09	9.29929e-08
ENSG00000134532.11	SOX5	chr12:23682439-24103966	1.05709	3.62293	0.23807	4.23468	1.76745	4.09684	0.64758	3.92881	2.5917	1.72893e-09	9.71512e-08
ENSG00000169764.10	UGP2	chr2:64068073-64118696	283.325	31.8939	248.726	24.5733	-3.15071	-3.33886	266.025	28.2336	-3.23585	1.77258e-09	9.92164e-08
ENSG00000153093.14	ACOXL	chr2:111490149-111875799	8.50065	0.0419119	4.41652	0.101615	-7.35706	-5.30957	6.45859	0.0717635	-6.39577	1.81414e-09	1.01149e-07
ENSG00000099864.11	PALM	chr19:708952-748329	2.91956	27.0187	1.13121	32.9263	3.20574	4.85104	2.02538	29.9725	3.88405	1.83432e-09	1.01879e-07
ENSG00000132749.6	MTL5	chr11:68474907-68519032	15.2417	0.663291	12.2916	0.692584	-4.5016	-4.13003	13.7667	0.677937	-4.3338	1.85931e-09	1.0287e-07
ENSG00000141738.9	GRB7	chr17:37894179-37903544	11.8367	1.28265	10.439	0.112483	-3.19608	-6.41464	11.1379	0.697566	-3.98734	1.89981e-09	1.04708e-07
ENSG00000179046.4	TRIML2	chr4:189012426-189030757	13.3222	0.0669738	19.9726	0	-7.43633	-10.9645	16.6474	0.0334869	-8.75715	2.06619e-09	1.13443e-07
ENSG00000100297.9	MCM5	chr22:35796055-35820495	102.388	8.23721	89.1119	14.2157	-3.63414	-2.64728	95.75	11.2265	-3.0918	2.18722e-09	1.19632e-07
ENSG00000128872.5	TMOD2	chr15:52015207-52108565	1.2542	17.1534	1.5712	13.4694	3.76304	3.09166	1.4127	15.3114	3.43345	2.25545e-09	1.22896e-07
ENSG00000183873.11	SCN5A	chr3:38589547-38691164	3.04683	0.29177	2.41362	0.117253	-3.34052	-4.25139	2.73022	0.204511	-3.70656	2.40951e-09	1.30796e-07
ENSG00000179178.6	TMEM125	chr1:43735664-43739673	6.62789	0.0998377	7.70034	0.014803	-5.91728	-8.28014	7.16411	0.0573203	-6.84595	2.64696e-09	1.43145e-07
ENSG00000137449.11	CPEB2	chr4:15004297-15447790	0.293887	11.9292	0.499084	6.54943	5.29603	3.6876	0.396486	9.23931	4.52515	2.72924e-09	1.47042e-07
ENSG00000075461.5	CACNG4	chr17:64961025-65029514	1.67379	27.1372	1.6337	46.4025	4.01102	4.81949	1.65374	36.7699	4.47056	2.89319e-09	1.55293e-07
ENSG00000137642.7	SORL1	chr11:121318039-121504387	18.6247	2.32587	20.093	2.76679	-2.99595	-2.85592	19.3589	2.54633	-2.92404	3.04003e-09	1.62568e-07
ENSG00000109436.7	TBC1D9	chr4:141541918-141677274	0.37877	25.9692	0.220695	13.1441	6.0623	5.83338	0.299733	19.5567	6.00434	3.37452e-09	1.79123e-07
ENSG00000233639.1	AC018730.1	chr2:105424029-105469641	0.100248	3.94024	0	12.3315	5.16312	10.2693	0.050124	8.13587	7.20636	3.37348e-09	1.79123e-07
ENSG00000185386.10	MAPK11	chr22:50702141-50709196	0.311985	6.93308	0.175217	7.14246	4.43051	5.27115	0.243601	7.03777	4.82424	3.49443e-09	1.84807e-07
ENSG00000171227.6	TMEM37	chr2:120187476-120196096	7.75756	0.214339	6.54805	0.0790716	-5.11371	-6.20216	7.1528	0.146705	-5.56017	3.6703e-09	1.93397e-07
ENSG00000105281.8	SLC1A5	chr19:47222767-47291851	170.341	33.6733	177.055	9.80638	-2.3384	-4.17294	173.698	21.7398	-2.99788	3.8054e-09	1.99783e-07
ENSG00000026025.9	VIM	chr10:17270257-17279592	111.043	1002.23	80.6431	679.917	3.17391	3.07558	95.8431	841.073	3.13342	4.11732e-09	2.1398e-07
ENSG00000069020.13	MAST4	chr5:65892175-66465423	0.762268	7.16724	0.636258	7.06196	3.21626	3.45192	0.699263	7.1146	3.33761	4.12043e-09	2.1398e-07
ENSG00000156050.4	FAM161B	chr14:74318546-74551196	0.119288	3.06951	0.189415	5.32623	4.57404	4.74197	0.154352	4.19787	4.72109	4.10726e-09	2.1398e-07
ENSG00000111704.6	NANOG	chr12:7917811-8250367	10.9746	0.0316017	18.3559	0.0195528	-8.04463	-9.27952	14.6653	0.0255773	-8.90622	4.15743e-09	2.14373e-07
ENSG00000162992.3	NEUROD1	chr2:182401402-182545603	0	2.16064	0.0315294	2.4048	7.76198	5.86163	0.0157647	2.28272	6.78363	4.15781e-09	2.14373e-07
ENSG00000102878.10	HSF4	chr16:67188082-67203848	0	7.63379	0.113476	13.8475	9.57814	6.81029	0.056738	10.7406	7.44338	4.4425e-09	2.28233e-07
ENSG00000104369.4	JPH1	chr8:75146934-75401107	7.10267	0.283458	4.02217	0.124022	-4.59916	-4.91101	5.56242	0.20374	-4.73723	4.79656e-09	2.45546e-07
ENSG00000128973.7	CLN6	chr15:68346516-68549549	45.7505	5.85009	36.956	3.19715	-2.96511	-3.52683	41.3533	4.52362	-3.19103	4.96082e-09	2.52838e-07
ENSG00000170608.2	FOXA3	chr19:46367246-46377055	6.39623	0.0593321	3.4869	0	-6.52981	-8.44993	4.94156	0.029666	-7.15676	4.97414e-09	2.52838e-07
ENSG00000050030.8	KIAA2022	chrX:73952683-74145320	0.118766	2.4766	0.12609	2.88178	4.27135	4.40932	0.122428	2.67919	4.39673	5.03268e-09	2.54913e-07
ENSG00000109854.9	HTATIP2	chr11:20385230-20405329	22.7006	0.551216	15.2087	0.257464	-5.33867	-5.83036	18.9547	0.40434	-5.53349	5.34648e-09	2.69856e-07
ENSG00000110660.9	SLC35F2	chr11:107661716-107799019	17.0461	2.61901	15.8593	0.0627897	-2.6977	-7.76829	16.4527	1.3409	-3.61212	5.76601e-09	2.90014e-07
ENSG00000088836.7	SLC4A11	chr20:3208062-3219887	9.76764	0.810243	8.06921	0.191448	-3.57536	-5.32574	8.91842	0.500846	-4.14083	5.81661e-09	2.9154e-07
ENSG00000118194.14	TNNT2	chr1:201328135-201368736	5.22558	0.1848	8.47619	0	-4.74828	-9.72897	6.85088	0.0924	-6.13728	6.02944e-09	3.01158e-07
ENSG00000174521.7	TTC9B	chr19:40721964-40724306	0.119316	5.30344	0.11303	8.16919	5.36067	6.05488	0.116173	6.73632	5.79789	6.14742e-09	3.05988e-07
ENSG00000175745.7	NR2F1	chr5:92746994-92930321	0.0862666	73.0903	0.0728329	130.706	9.56863	10.6239	0.0795498	101.898	10.2351	6.27079e-09	3.11053e-07
ENSG00000213988.5	ZNF90	chr19:20188802-20432114	71.2067	8.07665	63.6316	6.01536	-3.1386	-3.40085	67.4192	7.04601	-3.25736	6.34498e-09	3.13651e-07
ENSG00000134207.8	SYT6	chr1:114631913-114696541	38.4107	1.95387	23.6138	3.97003	-4.29011	-2.56939	31.0123	2.96195	-3.38602	6.65791e-09	3.27993e-07
ENSG00000261685.2	RP11-401P9.4	chr16:50679719-50683160	0.396399	6.01747	0.375208	4.83741	3.89058	3.65351	0.385803	5.42744	3.79709	7.00749e-09	3.44036e-07
ENSG00000119139.11	TJP2	chr9:71736208-71870124	26.7245	3.39986	22.652	1.75353	-2.97092	-3.68374	24.6883	2.57669	-3.25773	7.87931e-09	3.85524e-07
ENSG00000149295.9	DRD2	chr11:113276042-113346413	1.05608	10.13	0.233924	8.75502	3.24967	5.16725	0.645002	9.44251	3.86142	8.13906e-09	3.95542e-07
ENSG00000150471.10	LPHN3	chr4:62066975-63031272	4.43138	26.8014	3.43546	26.1581	2.59377	2.92504	3.93342	26.4798	2.74947	8.13022e-09	3.95542e-07
ENSG00000129757.8	CDKN1C	chr11:2904442-2907111	5.46811	54.3594	4.69695	77.0473	3.31105	4.03307	5.08253	65.7034	3.69104	8.17169e-09	3.9579e-07
ENSG00000050555.12	LAMC3	chr9:133884468-133969860	4.39663	0.34986	4.81645	0.251727	-3.61417	-4.20483	4.60654	0.300793	-3.91462	8.4364e-09	4.05878e-07
ENSG00000135454.8	B4GALNT1	chr12:58003962-58027138	0.454622	9.25988	0.568826	12.0916	4.31842	4.38592	0.511724	10.6757	4.36947	8.42836e-09	4.05878e-07
ENSG00000100078.3	PLA2G3	chr22:31530794-31536593	8.74324	0.650003	6.80428	0.547507	-3.72927	-3.6115	7.77376	0.598755	-3.68751	8.94722e-09	4.29019e-07
ENSG00000173482.12	PTPRM	chr18:7566779-8406951	1.94871	16.8817	2.14497	17.2871	3.10834	3.00479	2.04684	17.0844	3.05811	9.07581e-09	4.33739e-07
ENSG00000156395.8	SORCS3	chr10:106400858-107024993	0.122024	3.08557	0.0867617	2.2002	4.55133	4.5136	0.104393	2.64289	4.59725	9.14637e-09	4.35664e-07
ENSG00000100889.7	PCK2	chr14:24549315-24602058	32.3575	5.78808	26.3933	0.807334	-2.4809	-5.01365	29.3754	3.29771	-3.15313	9.55568e-09	4.53658e-07
ENSG00000165102.10	HGSNAT	chr8:42995555-43057998	2.25485	28.936	2.84325	22.4185	3.67587	2.97466	2.54905	25.6773	3.32991	9.8937e-09	4.68161e-07
ENSG00000113805.8	CNTN3	chr3:74311718-74570291	0.122862	4.6635	0.19499	4.00325	5.1365	4.29115	0.158926	4.33338	4.72604	1.04639e-08	4.92129e-07
ENSG00000143375.9	CGN	chr1:151482985-151511168	17.9035	4.29519	21.7177	0.542079	-2.0569	-5.29852	19.8106	2.41863	-3.03139	1.04686e-08	4.92129e-07
ENSG00000126500.3	FLRT1	chr11:63742078-63933578	0.120731	2.81827	0.158645	2.71879	4.43525	4.0162	0.139688	2.76853	4.26071	1.1273e-08	5.28213e-07
ENSG00000127824.9	TUBA4A	chr2:220094478-220142892	18.6645	1.96016	15.128	0.239963	-3.24469	-5.92032	16.8963	1.10006	-3.93493	1.15737e-08	5.40543e-07
ENSG00000184588.13	PDE4B	chr1:66258196-66840259	2.13331	45.6974	2.32435	32.1681	4.41451	3.78499	2.22883	38.9327	4.12358	1.2581e-08	5.8569e-07
ENSG00000094804.5	CDC6	chr17:38443884-38459171	43.9426	4.88556	30.3041	3.2733	-3.1664	-3.20677	37.1234	4.07943	-3.18431	1.28298e-08	5.95342e-07
ENSG00000164604.7	GPR85	chr7:112720467-112727833	0.208477	8.65158	0.161316	6.26761	5.30908	5.19549	0.184896	7.4596	5.29678	1.34333e-08	6.21343e-07
ENSG00000163132.6	MSX1	chr4:4861392-4865663	0.112684	5.92813	0.169057	2.41637	5.59699	3.76031	0.140871	4.17225	4.83979	1.35395e-08	6.24251e-07
ENSG00000087495.12	PHACTR3	chr20:58152563-58422766	0.224093	7.04453	0.0533248	12.4377	4.9134	7.61889	0.138709	9.74112	6.08361	1.42092e-08	6.53033e-07
ENSG00000140451.8	PIF1	chr15:65107830-65117867	36.0193	1.99016	37.1796	3.74612	-4.17098	-3.30759	36.5995	2.86814	-3.67132	1.42635e-08	6.53439e-07
ENSG00000129355.6	CDKN2D	chr19:10677137-10679735	0.723819	15.0754	0.473817	12.7413	4.36159	4.72004	0.598818	13.9084	4.52621	1.46165e-08	6.67486e-07
ENSG00000139970.12	RTN1	chr14:60062693-60337684	2.07622	74.0185	1.51642	151.126	5.14912	6.62955	1.79632	112.572	5.96572	1.47053e-08	6.69419e-07
ENSG00000170873.14	MTSS1	chr8:125500725-125740730	1.61923	16.006	1.83347	22.857	3.29725	3.63277	1.72635	19.4315	3.4888	1.49129e-08	6.76724e-07
ENSG00000171016.7	PYGO1	chr15:55831087-55881145	0.882782	6.06216	0.556253	8.53173	2.76583	3.91501	0.719518	7.29695	3.33319	1.66346e-08	7.52482e-07
ENSG00000004139.9	SARM1	chr17:26684603-26734215	1.43959	11.7734	1.40715	10.8933	3.02304	2.9437	1.42337	11.3333	2.98877	1.67282e-08	7.54344e-07
ENSG00000104332.6	SFRP1	chr8:41119480-41167016	355.587	70.9099	242.554	9.72672	-2.32598	-4.63879	299.07	40.3183	-2.89082	1.71921e-08	7.7284e-07
ENSG00000070729.9	CNGB1	chr16:57917502-58005020	0.00985243	2.66623	0.00409856	2.68623	7.07474	7.57926	0.00697549	2.67623	7.80667	1.7886e-08	7.99818e-07
ENSG00000111432.4	FZD10	chr12:130647003-130650285	0.190425	2.40083	0.0156802	2.99474	3.5884	6.87044	0.103053	2.69779	4.64464	1.79035e-08	7.99818e-07
ENSG00000164292.7	RHOBTB3	chr5:95036952-95160087	3.70796	30.828	3.71015	31.9745	3.05213	3.10394	3.70906	31.4012	3.07998	1.8544e-08	8.25869e-07
ENSG00000100154.10	TTC28	chr22:28247656-29075853	3.00949	15.7779	1.24729	16.1519	2.38644	3.68421	2.12839	15.9649	2.90414	1.9051e-08	8.45831e-07
ENSG00000171126.7	KCNG3	chr2:42669156-42721237	3.09443	0.043679	3.42696	0	-5.85383	-8.42499	3.2607	0.0218395	-6.92689	1.9973e-08	8.84035e-07
ENSG00000179455.6	MKRN3	chr15:23810453-23873064	0	1.85211	0	5.18887	7.54079	9.02205	0	3.52049	9.46168	2.02371e-08	8.92872e-07
ENSG00000180011.6	ZADH2	chr18:72907062-72921303	1.33153	11.3394	0.901168	9.15158	3.08066	3.32981	1.11635	10.2455	3.19239	2.02968e-08	8.92872e-07
ENSG00000144355.10	DLX1	chr2:172949467-172954405	0.0164139	7.37635	0.0149577	0.327278	8.12742	3.75638	0.0156858	3.85181	7.54263	2.11386e-08	9.27069e-07
ENSG00000180921.6	FAM83H	chr8:144806102-144815971	9.46455	1.62855	9.88759	0.418293	-2.53164	-4.53041	9.67607	1.02342	-3.23473	2.1812e-08	9.53697e-07
ENSG00000148200.11	NR6A1	chr9:127279887-127535206	57.2033	1.54929	27.4585	2.02066	-5.19739	-3.75776	42.3309	1.78497	-4.56387	2.20885e-08	9.6286e-07
ENSG00000165929.8	TC2N	chr14:92047039-92333880	17.8309	1.55047	14.9126	0.735479	-3.51514	-4.32319	16.3717	1.14297	-3.83449	2.24853e-08	9.77192e-07
ENSG00000085840.7	ORC1	chr1:52838500-52870131	17.3954	1.15352	12.3025	1.92825	-3.90297	-2.6673	14.8489	1.54089	-3.26434	2.27906e-08	9.87479e-07
ENSG00000110881.6	ASIC1	chr12:50451330-50477394	1.27955	10.1392	1.10705	14.2011	2.97643	3.66925	1.1933	12.1701	3.34488	2.34945e-08	1.01492e-06
ENSG00000261534.1	RP11-244O19.1	chr9:124577952-124581731	0.0301016	2.06494	0.0488809	3.41301	5.69327	5.86132	0.0394912	2.73897	5.9466	2.42042e-08	1.04245e-06
ENSG00000120693.9	SMAD9	chr13:37418967-37494902	0.734564	8.35808	0.48389	4.81151	3.49043	3.28722	0.609227	6.58479	3.42339	2.68464e-08	1.15279e-06
ENSG00000142632.11	ARHGEF19	chr1:16524348-16539140	15.0515	1.84357	9.06894	1.27637	-3.02248	-2.81922	12.0602	1.55997	-2.94665	2.7258e-08	1.16698e-06
ENSG00000116675.10	DNAJC6	chr1:65713901-65881689	0.973232	10.1123	0.757288	8.4624	3.36386	3.46493	0.86526	9.28735	3.41653	2.792e-08	1.19099e-06
ENSG00000256288.1	RP11-277P12.10	chr12:10485459-10490891	39.4357	0	13.939	0	-11.9457	-10.4459	26.6873	0	-12.3822	2.79843e-08	1.19099e-06
ENSG00000145391.7	SETD7	chr4:140417242-140477928	0.982276	11.0657	0.858302	6.78594	3.48051	2.9684	0.920289	8.92582	3.27082	2.98543e-08	1.26683e-06
ENSG00000266045.1	RP11-466P24.7	chr5:75377770-75649764	0.0390438	9.74492	0.174567	7.25407	7.63591	5.29856	0.106805	8.49949	6.24916	3.00094e-08	1.26966e-06
ENSG00000129946.5	SHC2	chr19:416582-460996	2.56597	23.2066	1.90844	17.6806	3.17197	3.20498	2.2372	20.4436	3.18901	3.0401e-08	1.28246e-06
ENSG00000068971.8	PPP2R5B	chr11:64685024-64703360	0.808381	7.9758	0.621921	9.86222	3.28659	3.96556	0.715151	8.91901	3.63132	3.10816e-08	1.30733e-06
ENSG00000165655.13	ZNF503	chr10:77029576-77168740	0.324551	21.0952	0.161906	44.2023	5.97923	8.00669	0.243228	32.6487	7.03944	3.14138e-08	1.31363e-06
ENSG00000250899.2	RP11-253E3.3	chr12:3150602-3154116	11.7721	1.49099	8.82395	0.408565	-2.97261	-4.39954	10.298	0.949778	-3.43176	3.13752e-08	1.31363e-06
ENSG00000144645.9	OSBPL10	chr3:31699381-32119072	11.4172	1.24406	8.24173	0.267796	-3.1878	-4.8926	9.82946	0.755928	-3.69201	3.16318e-08	1.31891e-06
ENSG00000149972.6	CNTN5	chr11:98891682-100229616	0	2.63681	0	2.19714	8.04811	7.78603	0	2.41697	8.92004	3.41284e-08	1.4189e-06
ENSG00000180891.8	CUEDC1	chr17:55938603-56032684	1.98375	19.2422	2.18157	13.4294	3.27147	2.61643	2.08266	16.3358	2.96852	3.48025e-08	1.44275e-06
ENSG00000116983.8	HPCAL4	chr1:40144319-40157361	0.355268	4.56815	0.0972358	4.42973	3.64774	5.37161	0.226252	4.49894	4.28365	3.52342e-08	1.45645e-06
ENSG00000135824.8	RGS8	chr1:182615238-182653711	0.332808	7.31868	0.0217435	13.4835	4.41808	8.73159	0.177276	10.4011	5.83516	3.58935e-08	1.47945e-06
ENSG00000140835.7	CHST4	chr16:71481499-71598992	3.60461	0.0431544	4.7831	0.0139067	-6.08751	-7.6474	4.19386	0.0285306	-6.96838	3.65522e-08	1.5023e-06
ENSG00000111186.8	WNT5B	chr12:1639056-1756409	0.36401	8.03343	0.491001	7.74842	4.42666	3.95287	0.427505	7.89092	4.19032	3.71389e-08	1.52206e-06
ENSG00000108292.12	MLLT6	chr17:36858704-36886056	2.61351	14.1969	2.57651	16.9561	2.43702	2.71358	2.59501	15.5765	2.58325	3.73912e-08	1.52805e-06
ENSG00000176834.9	VSIG10	chr12:118501397-118583389	20.7324	2.89697	20.0189	3.03135	-2.835	-2.7193	20.3757	2.96416	-2.77907	3.86191e-08	1.56931e-06
ENSG00000206052.6	DOK6	chr18:67068290-67629039	0.361198	11.2227	0.17212	7.90129	4.91937	5.44095	0.266659	9.56199	5.1382	3.861e-08	1.56931e-06
ENSG00000111087.5	GLI1	chr12:57853917-57914300	9.37647	1.00023	7.98846	0.0187567	-3.2159	-8.11968	8.68247	0.509493	-4.07771	3.99837e-08	1.62019e-06
ENSG00000253313.1	C1orf210	chr1:43747553-43751288	4.15919	0	3.93495	0	-8.70362	-8.62386	4.04707	0	-9.66252	4.09582e-08	1.65501e-06
ENSG00000182107.5	TMEM30B	chr14:61654276-62125414	5.15638	0.440282	4.99252	0	-3.52025	-8.96651	5.07445	0.220141	-4.49577	4.11772e-08	1.6592e-06
ENSG00000106479.6	ZNF862	chr7:149535455-149564568	0.682213	6.69426	0.404738	7.1669	3.27579	4.11309	0.543476	6.93058	3.66052	4.38566e-08	1.76223e-06
ENSG00000142698.10	C1orf94	chr1:34632483-34684732	4.86916	0.181255	4.17541	0.12334	-4.67307	-4.97219	4.52229	0.152298	-4.84708	4.45619e-08	1.78558e-06
ENSG00000179750.11	APOBEC3B	chr22:39378351-39394214	12.3133	1.14102	11.2372	0.0573652	-3.4204	-7.38335	11.7752	0.599193	-4.28522	4.59074e-08	1.83438e-06
ENSG00000151491.8	EPS8	chr12:15773091-16035263	2.63279	26.0299	1.24808	13.6474	3.30059	3.44038	1.94043	19.8387	3.35051	4.68379e-08	1.86638e-06
ENSG00000149150.4	SLC43A1	chr11:57252006-57283259	9.8674	0.682388	7.4322	0.261191	-3.83448	-4.77835	8.6498	0.471789	-4.18208	4.70818e-08	1.87092e-06
ENSG00000161681.10	SHANK1	chr19:51124563-51222707	1.26807	9.0696	1.28206	13.4029	2.82866	3.37587	1.27507	11.2363	3.13451	4.7648e-08	1.8882e-06
ENSG00000163666.4	HESX1	chr3:57231943-57260549	38.9962	1.94893	24.9722	0.845249	-4.31557	-4.86841	31.9842	1.39709	-4.51193	4.90125e-08	1.93694e-06
ENSG00000198795.6	ZNF521	chr18:22641889-22932154	9.42047	60.7502	5.44555	44.3113	2.68773	3.0222	7.43301	52.5307	2.82031	4.98616e-08	1.96509e-06
ENSG00000185924.5	RTN4RL1	chr17:1839298-1928178	0.0720886	3.16471	0.11206	2.46686	5.2733	4.34285	0.0920743	2.81578	4.86086	5.08558e-08	1.9988e-06
ENSG00000131409.8	LRRC4B	chr19:51020148-51071302	4.71413	28.9392	3.3003	31.9046	2.6154	3.26918	4.00722	30.4219	2.92288	5.4052e-08	2.11863e-06
ENSG00000183023.13	SLC8A1	chr2:40013592-40838193	0.643175	7.64333	0.48748	7.89608	3.55054	3.99026	0.565327	7.76971	3.76893	5.45588e-08	2.13268e-06
ENSG00000146005.3	PSD2	chr5:139175405-139224051	0.067043	4.03123	0.0805197	6.56496	5.71299	6.18261	0.0737813	5.29809	6.07284	5.63567e-08	2.197e-06
ENSG00000168404.8	MLKL	chr16:74705752-74734858	4.29922	0.0534538	3.10414	0.0648484	-6.08558	-5.37872	3.70168	0.0591511	-5.85251	5.88362e-08	2.28746e-06
ENSG00000152977.5	ZIC1	chr3:147103832-147228080	1.50917	79.899	1.00764	244.101	5.717	7.90617	1.2584	162	7.00258	5.90449e-08	2.28938e-06
ENSG00000112118.11	MCM3	chr6:52128806-52149679	130.494	16.4314	64.5996	11.0218	-2.98869	-2.55008	97.5468	13.7266	-2.82867	6.18614e-08	2.39214e-06
ENSG00000115194.6	SLC30A3	chr2:27476551-27504367	6.78722	0.0827868	8.90604	0.0912833	-6.19488	-6.45993	7.84663	0.0870351	-6.41466	6.29107e-08	2.42619e-06
ENSG00000041515.10	MYO16	chr13:109248499-109860355	0.0796508	2.18822	0.0152087	4.02913	4.61588	7.32398	0.0474297	3.10867	5.89209	6.43897e-08	2.47659e-06
ENSG00000169679.10	BUB1	chr2:111395274-111435691	94.7853	9.10264	61.5426	11.9782	-3.37887	-2.3602	78.1639	10.5404	-2.88998	6.59119e-08	2.52838e-06
ENSG00000120875.4	DUSP4	chr8:29190580-29208185	6.19752	27.8043	1.56573	32.918	2.16374	4.38522	3.88163	30.3612	2.96587	6.80996e-08	2.60535e-06
ENSG00000008323.11	PLEKHG6	chr12:6419601-6437672	4.05789	0.303188	3.68357	0.669941	-3.69918	-2.44153	3.87073	0.486565	-2.97902	6.84972e-08	2.61361e-06
ENSG00000160606.6	TLCD1	chr17:27046410-27070473	43.9119	5.07582	30.7783	0.695068	-3.11039	-5.44848	37.3451	2.88544	-3.69175	7.11596e-08	2.70802e-06
ENSG00000211772.4	TRBC2	chr7:142498724-142500432	14.3482	0.149457	7.07951	0.167636	-6.49257	-5.31869	10.7139	0.158547	-6.03431	7.33855e-08	2.78536e-06
ENSG00000059804.11	SLC2A3	chr12:7917811-8250367	231.997	27.1568	247.68	16.1318	-3.09425	-3.93966	239.839	21.6443	-3.4697	7.3836e-08	2.79508e-06
ENSG00000144406.12	UNC80	chr2:210636716-210864024	0.194547	3.00236	0.0978171	1.55572	3.88039	3.86017	0.146182	2.27904	3.91723	7.56777e-08	2.8498e-06
ENSG00000153234.9	NR4A2	chr2:157180943-157198860	0.14103	2.6234	0.210239	3.25297	4.12402	3.88905	0.175634	2.93818	4.02623	7.56763e-08	2.8498e-06
ENSG00000196218.7	RYR1	chr19:38924338-39078204	4.32331	0.226666	4.34624	0.621876	-4.19455	-2.78537	4.33478	0.424271	-3.33766	7.68715e-08	2.8872e-06
ENSG00000164344.11	KLKB1	chr4:187112673-187179625	5.96879	0.117844	6.45343	0.119043	-5.5474	-5.64638	6.21111	0.118444	-5.65409	7.98299e-08	2.9905e-06
ENSG00000174963.13	ZIC4	chr3:147103832-147228080	0.163418	22.0204	0.256794	59.4142	6.98909	7.79918	0.210106	40.7173	7.56463	8.18468e-08	3.0581e-06
ENSG00000138646.4	HERC5	chr4:89378267-89427314	7.62111	0.459602	8.73781	0.143622	-4.02238	-5.83146	8.17946	0.301612	-4.7384	8.26744e-08	3.08101e-06
ENSG00000105939.8	ZC3HAV1	chr7:138728265-138794465	15.0167	2.22564	14.6838	1.3512	-2.74877	-3.43226	14.8502	1.78842	-3.05019	8.68255e-08	3.21903e-06
ENSG00000197461.8	PDGFA	chr7:536894-559933	11.899	1.56287	13.3933	0.310662	-2.92058	-5.38539	12.6461	0.936766	-3.74776	8.67039e-08	3.21903e-06
ENSG00000134686.12	PHC2	chr1:33772366-33896653	7.71062	31.8097	3.83573	54.4041	2.04313	3.82265	5.77318	43.1069	2.8994	8.85076e-08	3.27296e-06
ENSG00000117152.9	RGS4	chr1:163038564-163046592	0.061118	7.36609	0.1835	4.0228	6.69649	4.38137	0.122309	5.69444	5.48442	9.21472e-08	3.39882e-06
ENSG00000119865.4	CNRIP1	chr2:68511302-68547183	0.782967	9.46926	0.843928	11.8517	3.57945	3.79605	0.813447	10.6605	3.70392	9.56573e-08	3.51926e-06
ENSG00000111752.5	PHC1	chr12:9066491-9102551	72.8886	8.49061	48.1195	10.5966	-3.10025	-2.18196	60.504	9.5436	-2.66379	9.8252e-08	3.6055e-06
ENSG00000158856.12	EPB49	chr8:21906505-21940038	0.079293	6.24467	0.0875381	9.32227	6.13024	6.58012	0.0834156	7.78347	6.4609	9.90673e-08	3.62617e-06
ENSG00000128849.9	CGNL1	chr15:57668164-57842925	19.8699	4.40722	16.8036	0.618472	-2.1701	-4.74164	18.3368	2.51285	-2.86487	1.00153e-07	3.65659e-06
ENSG00000151490.9	PTPRO	chr12:15260716-15750333	1.02518	14.4885	1.04039	17.3897	3.80795	4.05007	1.03279	15.9391	3.94144	1.01187e-07	3.68499e-06
ENSG00000171450.4	CDK5R2	chr2:219809350-219826876	0.0501315	4.0703	0.0258653	7.66925	6.08441	7.74224	0.0379984	5.86977	7.09411	1.03529e-07	3.76076e-06
ENSG00000112175.6	BMP5	chr6:55618442-55740362	0.0896171	4.54633	0.024995	1.93316	5.51533	5.79511	0.0573061	3.23975	5.70259	1.06261e-07	3.85029e-06
ENSG00000160271.10	RALGDS	chr9:135973106-136039332	6.69821	34.1429	4.4055	43.5621	2.34801	3.30276	5.55185	38.8525	2.80585	1.16292e-07	4.20317e-06
ENSG00000003137.4	CYP26B1	chr2:72356366-72375167	0.0496386	3.76625	0.0339912	1.56821	5.98456	5.16493	0.0418149	2.66723	5.83493	1.18986e-07	4.27902e-06
ENSG00000105520.6	LPPR2	chr19:11466061-11476374	4.14333	30.1943	2.24846	21.8759	2.86241	3.27659	3.1959	26.0351	3.02419	1.18856e-07	4.27902e-06
ENSG00000155760.1	FZD7	chr2:202899309-202903160	133.669	31.084	92.7925	3.81668	-2.10406	-4.6	113.231	17.4503	-2.69759	1.22539e-07	4.39581e-06
ENSG00000101443.13	WFDC2	chr20:44095909-44110172	78.3373	10.1857	65.7104	1.71028	-2.94192	-5.25563	72.0239	5.94799	-3.59689	1.3193e-07	4.69755e-06
ENSG00000115844.6	DLX2	chr2:172964166-172967628	0.0253306	1.76381	0.0530877	0.0361348	5.64979	-0.451504	0.0392091	0.899972	4.35546	1.31484e-07	4.69755e-06
ENSG00000123570.3	RAB9B	chrX:103077251-103087158	0.0680542	4.69215	0.253448	5.7446	5.9127	4.44913	0.160751	5.21837	4.97789	1.3185e-07	4.69755e-06
ENSG00000125354.18	SEPT6	chrX:118749686-118827333	7.51708	51.4519	5.53214	44.7329	2.77334	3.01314	6.52461	48.0924	2.88089	1.3876e-07	4.92853e-06
ENSG00000146151.8	HMGCLL1	chr6:55299166-55444012	0.0879082	7.64469	0.0296348	4.63565	6.28877	6.87296	0.0587715	6.14017	6.5904	1.41755e-07	5.02254e-06
ENSG00000170571.6	EMB	chr5:49692025-49739082	40.7854	5.52201	32.7653	3.98906	-2.88253	-3.03488	36.7754	4.75554	-2.94974	1.47913e-07	5.22783e-06
ENSG00000254087.2	LYN	chr8:56792371-56923939	18.9358	3.88874	18.2031	0.387552	-2.2808	-5.51769	18.5694	2.13815	-3.11552	1.53572e-07	5.41453e-06
ENSG00000183762.8	KREMEN1	chr22:29469065-29564321	0.64205	5.21128	1.00073	8.03856	3.00135	2.99333	0.82139	6.62492	3.0041	1.62957e-07	5.73137e-06
ENSG00000141655.11	TNFRSF11A	chr18:59992519-60058516	4.13612	0.283125	5.01592	0.102015	-3.82217	-5.48762	4.57602	0.19257	-4.53523	1.65944e-07	5.82222e-06
ENSG00000186871.5	ERCC6L	chrX:71401202-71527037	14.6472	0.824157	8.44396	1.50065	-4.13515	-2.48446	11.5456	1.1624	-3.30659	1.73737e-07	6.08079e-06
ENSG00000142273.6	CBLC	chr19:45281125-45303891	5.19315	0.184222	3.19892	0.0131863	-4.74361	-7.11267	4.19604	0.0987042	-5.3402	1.75274e-07	6.11971e-06
ENSG00000225792.1	AC004540.4	chr7:26331540-26416321	0.553461	14.0709	0.210552	25.8772	4.64328	6.87498	0.382006	19.974	5.68999	1.8012e-07	6.27368e-06
ENSG00000067798.9	NAV3	chr12:78224684-78606790	0.303813	10.6299	0.532555	9.59355	5.08343	4.14573	0.418184	10.1117	4.57931	1.84179e-07	6.39956e-06
ENSG00000068903.15	SIRT2	chr19:39369196-39399533	2.17242	14.8613	1.66893	20.6793	2.76853	3.62327	1.92067	17.7703	3.20644	1.89368e-07	6.54821e-06
ENSG00000267041.1	ZNF850	chr19:37178513-37263727	6.40762	0.620352	6.37874	0.86438	-3.34781	-2.8692	6.39318	0.742366	-3.09777	1.89169e-07	6.54821e-06
ENSG00000061918.8	GUCY1B3	chr4:156680143-156728743	1.57795	11.9934	0.69056	14.1087	2.9182	4.33295	1.13426	13.0511	3.51856	1.93847e-07	6.68702e-06
ENSG00000141736.8	ERBB2	chr17:37827374-37887040	92.6149	19.6664	83.0668	10.6867	-2.23493	-2.95728	87.8409	15.1765	-2.53266	2.23107e-07	7.67798e-06
ENSG00000140450.7	ARRDC4	chr15:98462783-98517068	3.04208	21.8992	1.75559	23.2086	2.84367	3.71706	2.39884	22.5539	3.23029	2.24194e-07	7.69697e-06
ENSG00000096696.9	DSP	chr6:7541807-7586950	21.1063	5.03032	18.642	0.778678	-2.06677	-4.56375	19.8742	2.9045	-2.77241	2.26469e-07	7.74062e-06
ENSG00000119969.10	HELLS	chr10:96305546-96373662	82.1372	9.17836	66.0734	13.0424	-3.16034	-2.33997	74.1053	11.1104	-2.73712	2.26542e-07	7.74062e-06
ENSG00000103034.10	NDRG4	chr16:58496749-58547532	9.52453	41.8859	5.98079	56.0464	2.13557	3.22606	7.75266	48.9661	2.65824	2.29308e-07	7.81656e-06
ENSG00000196275.9	GTF2IRD2	chr7:74071993-74306731	0.342374	7.92994	0.764474	7.66439	4.49395	3.30876	0.553424	7.79716	3.80444	2.37433e-07	8.0744e-06
ENSG00000203930.4	RP1-177G6.2	chrX:139791931-139854839	0.352142	8.19763	1.28864	9.45499	4.50234	2.8656	0.820391	8.82631	3.41948	2.38257e-07	8.08332e-06
ENSG00000176092.8	AIM1L	chr1:26648349-26680621	6.02752	0.593862	5.42775	0.476071	-3.32167	-3.48377	5.72763	0.534967	-3.40826	2.45172e-07	8.29835e-06
ENSG00000176956.8	LY6H	chr8:144239330-144242128	0.272336	25.3005	0.268689	10.4454	6.48618	5.22945	0.270513	17.8729	6.01992	2.59584e-07	8.76554e-06
ENSG00000069431.6	ABCC9	chr12:21950334-22094336	0	3.34209	0	0.224048	8.38892	4.54873	0	1.78307	8.48226	2.61184e-07	8.79891e-06
ENSG00000050327.9	ARHGEF5	chr7:143883175-144077725	3.3343	0.404031	2.85913	0.0206838	-3.01389	-6.54699	3.09671	0.212357	-3.83493	2.66285e-07	8.9498e-06
ENSG00000166924.4	NYAP1	chr7:100081549-100092422	1.15761	6.49006	0.609374	9.08368	2.47689	3.87598	0.883492	7.78687	3.13254	2.8467e-07	9.54541e-06
ENSG00000138100.9	TRIM54	chr2:27505259-27531313	2.72651	0.0123626	4.50163	0.0757605	-6.93511	-5.71719	3.61407	0.0440615	-6.20488	2.88805e-07	9.66153e-06
ENSG00000118495.13	PLAGL1	chr6:144261436-144385735	0.708101	45.9633	0.676551	22.01	6.00047	5.00331	0.692326	33.9866	5.6072	2.94438e-07	9.82711e-06
ENSG00000129159.6	KCNC1	chr11:17756358-17804602	0.134124	2.51635	0.0740438	3.65721	4.13167	5.4474	0.104084	3.08678	4.82493	2.98674e-07	9.94542e-06
ENSG00000083290.15	ULK2	chr17:19674141-19771249	2.94073	13.8121	2.01735	30.8198	2.22783	3.92665	2.47904	22.316	3.16764	3.00325e-07	9.97729e-06
ENSG00000164649.15	CDCA7L	chr7:21582832-21985702	53.0842	5.61724	54.7177	10.505	-3.23805	-2.37982	53.901	8.06112	-2.7405	3.02364e-07	1.00219e-05
ENSG00000008513.10	ST3GAL1	chr8:134467090-134584183	1.63944	8.50032	0.833495	9.8589	2.36724	3.54844	1.23647	9.17961	2.88717	3.10715e-07	1.0275e-05
ENSG00000174460.3	ZCCHC12	chrX:117957752-117960931	0.440894	8.02543	0.591252	11.8653	4.15551	4.30385	0.516073	9.94536	4.25519	3.17046e-07	1.04603e-05
ENSG00000062038.9	CDH3	chr16:68670091-68756519	47.1717	11.4767	49.6702	3.39705	-2.03826	-3.86608	48.421	7.43687	-2.70204	3.18598e-07	1.04875e-05
ENSG00000033122.13	LRRC7	chr1:70034080-70671303	0.186015	7.9993	0.120311	5.42638	5.35264	5.38262	0.153163	6.71284	5.40851	3.27749e-07	1.07641e-05
ENSG00000136943.6	CTSL2	chr9:99794939-99801925	185.328	50.7923	115.322	1.42108	-1.86719	-6.33254	150.325	26.1067	-2.52537	3.32368e-07	1.08909e-05
ENSG00000054793.9	ATP9A	chr20:50213052-50385173	4.08514	23.7968	3.50555	28.5443	2.53939	3.02189	3.79535	26.1705	2.78402	3.37042e-07	1.0994e-05
ENSG00000184347.10	SLIT3	chr5:168081517-168728133	0.257486	19.5863	0.217627	9.29948	6.19497	5.35396	0.237557	14.4429	5.89639	3.36637e-07	1.0994e-05
ENSG00000167100.10	SAMD14	chr17:48172100-48207246	3.42287	15.9167	1.99284	22.4969	2.21396	3.49025	2.70785	19.2068	2.82411	3.39396e-07	1.10457e-05
ENSG00000181392.10	SYNE4	chr19:36494208-36505145	8.58341	0.265148	4.27661	0.280907	-4.96495	-3.88121	6.43001	0.273027	-4.53264	3.4031e-07	1.10505e-05
ENSG00000103257.4	SLC7A5	chr16:87863628-87903094	89.4811	22.4282	75.0283	3.90312	-1.99579	-4.26124	82.2547	13.1657	-2.64286	3.4598e-07	1.12093e-05
ENSG00000151962.3	RBM46	chr4:155675907-155749965	8.03003	0.0663243	4.00753	0.166714	-6.71891	-4.50682	6.01878	0.116519	-5.63141	3.50796e-07	1.13398e-05
ENSG00000137460.4	FHDC1	chr4:153857503-153900848	4.54242	0.407702	5.08294	0.632074	-3.44609	-2.98769	4.81268	0.519888	-3.19826	3.56539e-07	1.14996e-05
ENSG00000132872.6	SYT4	chr18:40847858-40857615	1.06465	72.8749	2.05435	123.116	6.08368	5.89831	1.5595	97.9955	5.96901	3.57614e-07	1.15084e-05
ENSG00000136982.5	DSCC1	chr8:120846215-120868250	31.2289	3.8487	25.0197	3.54335	-3.01716	-2.81639	28.1243	3.69603	-2.92608	3.83122e-07	1.23018e-05
ENSG00000131389.12	SLC6A6	chr3:14444075-14583588	42.2709	3.96242	32.0697	6.5915	-3.41192	-2.2808	37.1703	5.27696	-2.8152	3.9862e-07	1.27709e-05
ENSG00000106066.9	CPVL	chr7:29034846-29553944	27.1752	4.61206	22.819	1.1934	-2.55622	-4.24568	24.9971	2.90273	-3.10408	4.03107e-07	1.28574e-05
ENSG00000188848.11	BEND4	chr4:42112954-42154895	8.80536	0.469201	7.32377	1.40064	-4.20132	-2.3782	8.06456	0.934921	-3.10188	4.02787e-07	1.28574e-05
ENSG00000214338.6	SOGA3	chr6:126102306-130463972	2.57802	9.86633	0.954607	13.9178	1.93213	3.85188	1.76631	11.8921	2.74771	4.05334e-07	1.28998e-05
ENSG00000225968.4	ELFN1	chr7:1727754-1787590	0.888554	6.03211	0.639634	5.74673	2.74938	3.14755	0.764094	5.88942	2.93812	4.18613e-07	1.32931e-05
ENSG00000152582.8	SPEF2	chr5:35617945-35827120	0.35164	6.6644	0.139553	3.34993	4.20601	4.4897	0.245596	5.00716	4.322	4.2072e-07	1.33305e-05
ENSG00000114812.8	VIPR1	chr3:42530790-42579059	4.3703	0.19871	4.55441	0.350455	-4.39146	-3.66254	4.46236	0.274583	-3.99807	4.25465e-07	1.34512e-05
ENSG00000260230.1	RP11-526J3.3	chr9:111892572-111898218	0.605139	10.9659	0.616979	7.33858	4.15729	3.55097	0.611059	9.15224	3.89377	4.365e-07	1.37699e-05
ENSG00000125731.8	SH2D3A	chr19:6752170-6767599	4.40544	0.391657	4.42711	0.063048	-3.45852	-5.92463	4.41627	0.227352	-4.25008	4.38334e-07	1.37975e-05
ENSG00000106012.12	IQCE	chr7:2598631-2654368	1.2183	7.65248	0.977892	6.83855	2.64115	2.79337	1.0981	7.24551	2.71653	4.44443e-07	1.39592e-05
ENSG00000162878.8	PKDCC	chr2:42275159-42285668	95.9253	18.9513	71.2837	12.4584	-2.339	-2.5155	83.6045	15.7049	-2.412	4.47921e-07	1.40378e-05
ENSG00000225465.5	RFPL1-AS1	chr22:29832817-29874115	0.169054	3.01501	0.185348	2.42338	4.07847	3.63884	0.177201	2.7192	3.90223	4.57085e-07	1.42938e-05
ENSG00000121236.14	TRIM6	chr11:5274419-5667019	7.09897	0.931857	7.49422	0.108682	-2.91606	-5.98253	7.29659	0.52027	-3.79708	4.59248e-07	1.43303e-05
ENSG00000115339.9	GALNT3	chr2:166604100-166651192	11.6027	0.376503	8.67173	0.52133	-4.90908	-4.0303	10.1372	0.448916	-4.4818	4.76809e-07	1.48461e-05
ENSG00000180447.5	GAS1	chr9:89559278-89562104	2.21243	47.794	2.29893	20.6336	4.42692	3.1604	2.25568	34.2138	3.91996	4.81023e-07	1.4945e-05
ENSG00000168874.8	ATOH8	chr2:85978466-86015189	0.083816	5.22987	0.206362	1.31183	5.80355	2.61102	0.145089	3.27085	4.44798	5.21269e-07	1.61605e-05
ENSG00000157087.12	ATP2B2	chr3:10365706-10749716	0.172084	3.3962	0.0824669	2.15442	4.22549	4.5489	0.127275	2.77531	4.39363	5.42206e-07	1.67734e-05
ENSG00000162706.8	CADM3	chr1:159141398-159176290	4.93266	25.9325	4.02383	35.3437	2.39196	3.13164	4.47825	30.6381	2.77295	5.44988e-07	1.68233e-05
ENSG00000101057.11	MYBL2	chr20:42295753-42345136	55.8121	6.84577	39.0226	8.63115	-3.02544	-2.17538	47.4173	7.73846	-2.61452	5.4851e-07	1.68957e-05
ENSG00000078053.12	AMPH	chr7:38423304-38671167	7.25751	26.8793	2.98516	31.9822	1.8875	3.41702	5.12134	29.4307	2.52157	5.50866e-07	1.69321e-05
ENSG00000143344.10	RGL1	chr1:183605207-183897666	1.31528	11.9939	0.854032	5.95973	3.17913	2.78851	1.08466	8.97682	3.04313	5.71689e-07	1.75347e-05
ENSG00000126803.8	HSPA2	chr14:64854748-65009955	17.2748	2.5383	12.2596	1.25608	-2.7619	-3.27665	14.7672	1.89719	-2.95715	5.77296e-07	1.76689e-05
ENSG00000126016.9	AMOT	chrX:112017730-112084043	2.00059	22.8893	2.31948	12.7181	3.50961	2.44994	2.16003	17.8037	3.04012	5.83572e-07	1.78231e-05
ENSG00000106789.8	CORO2A	chr9:100883256-100954922	5.87116	0.585732	4.98748	0.587927	-3.30337	-3.06316	5.42932	0.58683	-3.19885	6.1038e-07	1.86024e-05
ENSG00000120251.14	GRIA2	chr4:158125333-158287227	0.0479816	31.8633	0	72.1216	9.10254	12.8164	0.0239908	51.9924	10.8086	6.60495e-07	2.00448e-05
ENSG00000188483.6	IER5L	chr9:131937834-131972827	0.958252	10.2868	0.323319	9.87196	3.41067	4.88982	0.640786	10.0794	3.96492	6.59895e-07	2.00448e-05
ENSG00000112320.7	SOBP	chr6:107811161-107981357	1.88117	8.91782	1.5086	13.7294	2.23903	3.1775	1.69488	11.3236	2.73646	6.75985e-07	2.03978e-05
ENSG00000127564.12	PKMYT1	chr16:3013944-3030540	21.4032	2.96118	21.5577	3.19857	-2.84939	-2.74887	21.4804	3.07988	-2.80008	6.76382e-07	2.03978e-05
ENSG00000160216.14	AGPAT3	chr21:45285066-45406417	1.27258	13.7073	1.65983	9.72613	3.41888	2.54365	1.4662	11.7167	2.99411	6.76264e-07	2.03978e-05
ENSG00000076248.5	UNG	chr12:109535378-109548797	79.3123	8.79216	49.6849	11.9293	-3.1718	-2.05738	64.4986	10.3607	-2.63756	6.79449e-07	2.04474e-05
ENSG00000180448.6	HMHA1	chr19:1065921-1095598	8.99107	1.42503	6.24061	1.56256	-2.64901	-1.99088	7.61584	1.49379	-2.34615	7.1907e-07	2.15661e-05
ENSG00000269404.1	SPIB	chr19:50887460-50934570	7.55945	0.0484786	4.5729	0.0311177	-7.01614	-6.80036	6.06617	0.0397981	-7.08239	7.19618e-07	2.15661e-05
ENSG00000134802.12	SLC43A3	chr11:57154266-57195053	16.0071	2.38263	14.9128	1.78401	-2.74294	-3.05626	15.46	2.08332	-2.88859	7.24565e-07	2.16692e-05
ENSG00000139044.6	B4GALNT3	chr12:569529-672675	5.58503	0.473341	7.11613	0.99496	-3.53303	-2.82598	6.35058	0.73415	-3.10408	7.26367e-07	2.1678e-05
ENSG00000179546.3	HTR1D	chr1:23516992-23521222	4.62333	0.0910477	2.88215	0.0786045	-5.51894	-5.02862	3.75274	0.0848261	-5.38659	7.31202e-07	2.17771e-05
ENSG00000100228.8	RAB36	chr22:23487512-23506537	0.51538	4.46245	0.349596	3.6107	3.08963	3.33182	0.432488	4.03658	3.2076	7.35706e-07	2.1866e-05
ENSG00000086475.9	SEPHS1	chr10:13359423-13390297	121.153	15.8461	98.7639	23.1391	-2.93384	-2.09317	109.958	19.4926	-2.49566	7.50898e-07	2.22525e-05
ENSG00000161082.8	CELF5	chr19:3224700-3303001	3.25711	20.209	2.32555	27.5558	2.62962	3.56105	2.79133	23.8824	3.09464	7.51807e-07	2.22525e-05
ENSG00000164116.12	GUCY1A3	chr4:156587862-156653501	0.0322756	5.70244	0.021992	2.23982	7.07814	6.13596	0.0271338	3.97113	6.95113	7.56131e-07	2.23346e-05
ENSG00000198554.7	WDHD1	chr14:55405667-55493823	36.1472	4.65258	31.5573	6.35615	-2.95508	-2.30994	33.8522	5.50436	-2.61951	7.5896e-07	2.23722e-05
ENSG00000017373.11	SRCIN1	chr17:36686250-36762183	1.13264	5.87577	0.835909	7.85925	2.36486	3.21765	0.984275	6.86751	2.79639	7.77907e-07	2.28838e-05
ENSG00000205929.5	C21orf62	chr21:34144410-34266043	0	3.58448	0.0218554	1.90132	8.48964	5.90689	0.0109277	2.7429	7.43065	7.87051e-07	2.31056e-05
ENSG00000150625.12	GPM6A	chr4:176554084-176923815	2.67212	115.456	2.39915	188.839	5.42795	6.29256	2.53564	152.148	5.90419	7.95125e-07	2.32951e-05
ENSG00000059915.11	PSD	chr10:104162375-104182893	1.15551	9.7021	1.86144	8.54288	3.05882	2.19226	1.50848	9.12249	2.59235	8.14388e-07	2.38109e-05
ENSG00000264098.1	CTD-2350C19.1	chr17:26684603-26734215	0.0602381	2.8542	0.130362	4.70806	5.34973	5.07097	0.0953	3.78113	5.23833	8.17909e-07	2.38654e-05
ENSG00000101017.9	CD40	chr20:44746910-44758502	7.83511	0.537491	4.81727	0.0333778	-3.84089	-6.79811	6.32619	0.285434	-4.44619	8.68079e-07	2.5274e-05
ENSG00000124493.8	GRM4	chr6:33989627-34123399	8.9673	0.206746	8.62557	1.91739	-5.3722	-2.16364	8.79643	1.06207	-3.04409	8.697e-07	2.5274e-05
ENSG00000215845.6	TSTD1	chr1:160965000-161008784	31.5208	3.80883	43.5543	0.800388	-3.04556	-5.74839	37.5375	2.30461	-4.02281	8.78675e-07	2.54834e-05
ENSG00000126453.5	BCL2L12	chr19:50162825-50177173	28.1624	4.16452	32.9671	3.41233	-2.7546	-3.26841	30.5648	3.78843	-3.01053	8.96014e-07	2.59339e-05
ENSG00000151364.11	KCTD14	chr11:77726760-77791265	16.0183	1.91718	8.959	0.260652	-3.05606	-5.05044	12.4886	1.08892	-3.51362	9.14014e-07	2.63735e-05
ENSG00000235597.1	AC013402.2	chr2:105049724-105137290	0.0312218	3.26935	0	1.96096	6.31386	7.62275	0.0156109	2.61516	6.9901	9.14867e-07	2.63735e-05
ENSG00000182379.9	NXPH4	chr12:57610577-57620232	0.599036	9.29793	0.563657	14.8775	3.93387	4.69777	0.581346	12.0877	4.36624	9.26593e-07	2.66581e-05
ENSG00000171368.10	TPPP	chr5:612386-693510	0.162794	3.62236	0.195743	6.12743	4.39378	4.89872	0.179268	4.8749	4.72697	9.34145e-07	2.68217e-05
ENSG00000164684.9	ZNF704	chr8:81540685-81787016	2.51122	8.62378	1.60702	11.5057	1.77587	2.83219	2.05912	10.0647	2.28643	9.42974e-07	2.70213e-05
ENSG00000183486.8	MX2	chr21:42733869-42781317	4.71727	0.290438	3.27908	0.217436	-3.97587	-3.85415	3.99817	0.253937	-3.95047	9.47759e-07	2.71044e-05
ENSG00000141384.7	TAF4B	chr18:23805899-23971649	5.70363	0.404094	4.56588	0.455364	-3.78638	-3.29762	5.13476	0.429729	-3.56351	9.54219e-07	2.7235e-05
ENSG00000165480.11	SKA3	chr13:21727733-21750741	40.8849	3.95781	37.0494	7.454	-3.36551	-2.31182	38.9672	5.7059	-2.77065	1.00113e-06	2.84609e-05
ENSG00000232445.1	RP11-132A1.4	chr7:100951626-100954266	15.2036	0.405898	11.1679	0.190222	-5.19299	-5.80291	13.1857	0.29806	-5.44378	1.00043e-06	2.84609e-05
ENSG00000170955.9	PRKCDBP	chr11:6340175-6341877	6.10652	0.314907	4.75145	0	-4.23461	-8.89526	5.42898	0.157453	-5.06391	1.00719e-06	2.85768e-05
ENSG00000010278.7	CD9	chr12:6308880-6347425	127.469	30.2886	115.598	8.91737	-2.07294	-3.69486	121.534	19.603	-2.6319	1.01062e-06	2.86177e-05
ENSG00000121297.6	TSHZ3	chr19:31765850-31908700	1.08941	8.5692	1.12569	7.27608	2.96411	2.68157	1.10755	7.92264	2.83302	1.06954e-06	3.02265e-05
ENSG00000166265.7	CYYR1	chr21:27750870-27945603	24.6865	2.22548	13.2409	2.79998	-3.46565	-2.23746	18.9637	2.51273	-2.91343	1.10655e-06	3.12112e-05
ENSG00000131711.10	MAP1B	chr5:71403060-71505395	32.542	174.89	20.9109	287.938	2.42571	3.7828	26.7264	231.414	3.1139	1.15022e-06	3.23794e-05
ENSG00000111727.7	HCFC2	chr12:104458234-104498639	0.958737	8.93779	0.749324	8.53582	3.20735	3.49243	0.85403	8.73681	3.34715	1.16331e-06	3.26839e-05
ENSG00000140807.4	NKD1	chr16:50582240-50670647	0.702197	4.74553	0.343636	4.22531	2.73926	3.58213	0.522917	4.48542	3.08847	1.1787e-06	3.30519e-05
ENSG00000100714.9	MTHFD1	chr14:64854748-65009955	90.276	16.0689	65.7353	14.8542	-2.48933	-2.14504	78.0057	15.4615	-2.33452	1.20105e-06	3.36129e-05
ENSG00000120156.15	TEK	chr9:27109138-27230173	8.68558	1.41148	8.09605	0.706736	-2.61288	-3.49949	8.39081	1.05911	-2.98003	1.21418e-06	3.39146e-05
ENSG00000137962.8	ARHGAP29	chr1:94614543-94740624	1.14663	10.7855	0.943028	6.37333	3.22243	2.74372	1.04483	8.57942	3.03157	1.22825e-06	3.42412e-05
ENSG00000101489.13	CELF4	chr18:34823009-35146000	1.04261	15.2605	0.785611	27.5799	3.85871	5.11593	0.914111	21.4202	4.54293	1.23069e-06	3.42428e-05
ENSG00000108175.12	ZMIZ1	chr10:80703084-81076276	8.50533	38.0042	7.67199	77.1409	2.1584	3.32813	8.08866	57.5725	2.83064	1.23762e-06	3.43691e-05
ENSG00000089199.5	CHGB	chr20:5892075-5906007	1.50098	9.56127	1.51525	14.445	2.66323	3.24445	1.50812	12.0031	2.98842	1.258e-06	3.48678e-05
ENSG00000130545.11	CRB3	chr19:6436089-6482568	5.90433	0.20682	3.75966	0.0614867	-4.76965	-5.72062	4.832	0.134153	-5.11936	1.26396e-06	3.49655e-05
ENSG00000171345.9	KRT19	chr17:39679868-39684560	52.9502	2.09459	33.5292	0.338805	-4.6533	-6.58729	43.2397	1.2167	-5.14556	1.27478e-06	3.51971e-05
ENSG00000260512.1	RP13-259F12.2	chr11:106544737-106550066	0.172696	9.56434	0.401759	5.32251	5.71166	3.69495	0.287227	7.44342	4.67177	1.29135e-06	3.55862e-05
ENSG00000126010.5	GRPR	chrX:16141678-16189587	6.38951	0.367215	7.1968	0.103433	-4.0845	-5.98945	6.79315	0.235324	-4.82209	1.29737e-06	3.56838e-05
ENSG00000141570.6	CBX8	chr17:77765930-77776326	0.342247	3.27301	0.308354	3.71938	3.22036	3.55024	0.3253	3.4962	3.406	1.30016e-06	3.56925e-05
ENSG00000117450.9	PRDX1	chr1:45959537-45988719	667.675	123.679	319.838	57.927	-2.43245	-2.46483	493.756	90.803	-2.44292	1.32747e-06	3.63726e-05
ENSG00000117758.8	STX12	chr1:28099693-28150963	7.13978	33.6048	4.94209	42.6582	2.23313	3.10705	6.04094	38.1315	2.65714	1.39137e-06	3.80369e-05
ENSG00000149256.10	TENM4	chr11:78363875-79151992	3.37224	46.806	1.69878	9.43566	3.79095	2.46668	2.53551	28.1208	3.46871	1.39517e-06	3.80369e-05
ENSG00000184384.8	MAML2	chr11:95709761-96076382	0.532446	4.2641	0.742989	4.21233	2.97807	2.48734	0.637717	4.23822	2.7229	1.39614e-06	3.80369e-05
ENSG00000230699.2	RP11-54O7.1	chr1:846814-850351	0.212344	2.20812	0.116449	2.78579	3.31847	4.46663	0.164397	2.49695	3.88458	1.40006e-06	3.80716e-05
ENSG00000006453.9	BAIAP2L1	chr7:97881690-98030380	13.3039	3.313	10.039	0.871789	-2.00237	-3.51048	11.6715	2.09239	-2.47693	1.49124e-06	4.03809e-05
ENSG00000060709.9	RIMBP2	chr12:130880681-131200826	0.0988971	3.16835	0.0252779	5.70996	4.86724	7.3411	0.0620875	4.43915	6.04972	1.49341e-06	4.03809e-05
ENSG00000091490.6	SEL1L3	chr4:25749054-25931435	40.1093	10.4092	31.7003	1.58894	-1.94505	-4.30976	35.9048	5.99907	-2.58036	1.49045e-06	4.03809e-05
ENSG00000165698.11	C9orf9	chr9:135600964-135765588	0.669641	5.85819	0.426708	3.31871	3.11007	2.93022	0.548175	4.58845	3.05377	1.49949e-06	4.04692e-05
ENSG00000151725.7	MLF1IP	chr4:185570766-185655287	83.5813	10.0972	62.3005	16.2727	-3.04797	-1.93613	72.9409	13.185	-2.46739	1.50255e-06	4.0476e-05
ENSG00000135090.9	TAOK3	chr12:118587605-118810750	3.494	19.231	2.78049	25.8799	2.45711	3.2138	3.13725	22.5555	2.84393	1.52594e-06	4.09527e-05
ENSG00000179902.8	C1orf194	chr1:109648572-109749401	0.156536	11.5502	0.0590839	11.8145	6.11719	7.41921	0.10781	11.6823	6.69491	1.52481e-06	4.09527e-05
ENSG00000102003.6	SYP	chrX:49044268-49058913	3.29863	20.1761	4.2848	26.9183	2.60906	2.64846	3.79171	23.5472	2.63304	1.57752e-06	4.22583e-05
ENSG00000269067.1	ZNF728	chr19:23158269-23185978	4.71719	0.0330729	5.65062	0.0275621	-6.77806	-7.23554	5.18391	0.0303175	-7.1989	1.59065e-06	4.25308e-05
ENSG00000043143.15	PHF15	chr5:133860002-133918918	9.74298	1.98774	6.96438	0.119102	-2.28747	-5.75548	8.35368	1.05342	-2.98136	1.59389e-06	4.25382e-05
ENSG00000008853.12	RHOBTB2	chr8:22545171-22941132	1.81592	11.2938	2.19581	11.6915	2.63011	2.40731	2.00587	11.4926	2.51545	1.60439e-06	4.27391e-05
ENSG00000163032.6	VSNL1	chr2:17720392-17838285	18.6261	2.18964	17.3279	2.11491	-3.08276	-3.02845	17.977	2.15227	-3.05927	1.6423e-06	4.36681e-05
ENSG00000213088.4	DARC	chr1:159141398-159176290	0.532989	6.58196	0.536425	6.60964	3.60171	3.59866	0.534707	6.5958	3.61239	1.70014e-06	4.51228e-05
ENSG00000169231.8	THBS3	chr1:155165378-155183614	6.06377	26.1721	4.00348	30.5028	2.10792	2.92649	5.03362	28.3375	2.49186	1.72361e-06	4.56614e-05
ENSG00000100626.11	GALNTL1	chr14:69649736-69821183	2.73948	18.7963	1.49415	10.5379	2.77399	2.80994	2.11681	14.6671	2.7897	1.7303e-06	4.56704e-05
ENSG00000156860.10	FBRS	chr16:30669751-30682131	4.98277	26.4735	3.19939	24.6203	2.40718	2.94006	4.09108	25.5469	2.64111	1.72866e-06	4.56704e-05
ENSG00000230606.4	AC159540.1	chr2:98081082-98100408	4.16396	32.397	2.57116	20.9273	2.95682	3.01998	3.36756	26.6621	2.98315	1.74423e-06	4.59538e-05
ENSG00000128266.7	GNAZ	chr22:23401592-23487208	4.4096	18.111	2.76673	26.2695	2.03567	3.24248	3.58817	22.1902	2.62692	1.77324e-06	4.66327e-05
ENSG00000077684.11	PHF17	chr4:129730778-130034487	51.4691	11.1454	48.688	7.63621	-2.20624	-2.67104	50.0785	9.39081	-2.41425	1.79429e-06	4.71e-05
ENSG00000226137.3	BAIAP2-AS1	chr17:79002932-79008501	1.70656	8.70245	1.15946	10.4884	2.34356	3.16625	1.43301	9.59543	2.73902	1.82321e-06	4.77721e-05
ENSG00000140577.11	CRTC3	chr15:91073156-91260372	1.70009	11.1403	1.32895	8.7176	2.70494	2.70448	1.51452	9.92895	2.70875	1.92203e-06	5.02212e-05
ENSG00000151468.9	CCDC3	chr10:12938626-13180291	0.942577	6.253	0.617695	8.08842	2.71695	3.6895	0.780136	7.17071	3.19211	1.92366e-06	5.02212e-05
ENSG00000151640.7	DPYSL4	chr10:134000403-134019266	8.76869	25.9533	3.30248	41.694	1.5644	3.65421	6.03558	33.8237	2.48549	1.94216e-06	5.06122e-05
ENSG00000012822.10	CALCOCO1	chr12:54104902-54121529	6.96005	40.9276	6.66492	41.2222	2.55419	2.62695	6.81249	41.0749	2.59112	1.94696e-06	5.06455e-05
ENSG00000124145.5	SDC4	chr20:43953927-43977064	24.8367	6.43525	29.6052	1.62513	-1.94674	-4.17886	27.221	4.03019	-2.75427	1.98096e-06	5.13444e-05
ENSG00000170390.10	DCLK2	chr4:150999425-151178609	0.20537	13.9894	0.410955	30.8966	6.0224	6.19811	0.308163	22.443	6.16353	1.97864e-06	5.13444e-05
ENSG00000184156.10	KCNQ3	chr8:133139192-133493200	0.424328	3.92589	0.264968	2.93226	3.17983	3.41959	0.344648	3.42908	3.29595	2.00885e-06	5.19737e-05
ENSG00000157992.8	KRTCAP3	chr2:27665232-27712656	27.8666	1.41208	26.6012	2.75899	-4.29298	-3.2646	27.2339	2.08554	-3.70372	2.16502e-06	5.59134e-05
ENSG00000112773.11	FAM46A	chr6:82201155-82462491	1.0167	7.66839	0.82954	10.7108	2.90279	3.67468	0.92312	9.1896	3.3084	2.18522e-06	5.62855e-05
ENSG00000167670.11	CHAF1A	chr19:4402658-4457819	34.4483	3.78207	28.7479	7.71575	-3.1838	-1.89621	31.5981	5.74891	-2.45745	2.18725e-06	5.62855e-05
ENSG00000145743.10	FBXL17	chr5:107194735-107717799	1.32572	8.44579	0.854664	8.93949	2.66232	3.3716	1.09019	8.69264	2.98944	2.19144e-06	5.62927e-05
ENSG00000106780.7	MEGF9	chr9:123363090-123476748	0.802271	9.92928	0.572132	17.2133	3.61311	4.88687	0.687202	13.5713	4.29375	2.23307e-06	5.72597e-05
ENSG00000176973.7	FAM89B	chr11:65337900-65341669	5.82583	22.9057	3.40592	37.7952	1.97333	3.46824	4.61587	30.3505	2.71572	2.24506e-06	5.74648e-05
ENSG00000125398.5	SOX9	chr17:70017991-70216859	1.40218	7.59164	1.061	13.29	2.42839	3.6344	1.23159	10.4408	3.07849	2.27251e-06	5.80641e-05
ENSG00000129667.8	RHBDF2	chr17:74466972-74497872	6.88531	1.57021	8.15424	0.282146	-2.1255	-4.80456	7.51977	0.926178	-3.01452	2.30354e-06	5.86488e-05
ENSG00000170921.10	TANC2	chr17:61086916-61509572	1.51868	24.6554	1.62281	7.40949	4.01213	2.18396	1.57075	16.0324	3.34734	2.30355e-06	5.86488e-05
ENSG00000077264.9	PAK3	chrX:110187512-110464173	2.16042	12.3676	1.41406	17.6336	2.51169	3.63106	1.78724	15.0006	3.06567	2.33433e-06	5.93274e-05
ENSG00000075399.8	VPS9D1	chr16:89773541-89883065	1.98657	10.0316	1.13345	6.60348	2.33039	2.53202	1.56001	8.31754	2.41085	2.37975e-06	6.03752e-05
ENSG00000091127.8	PUS7	chr7:105080107-105162714	31.6249	4.72261	25.9634	4.94189	-2.74081	-2.39099	28.7942	4.83225	-2.57377	2.39866e-06	6.07478e-05
ENSG00000162944.5	RFTN2	chr2:198435523-198540769	0.583444	8.10951	0.606426	14.1629	3.77421	4.52307	0.594935	11.1362	4.21496	2.51554e-06	6.35959e-05
ENSG00000134202.6	GSTM3	chr1:110210643-110318050	1.73348	16.0325	1.38982	10.6494	3.20186	2.92881	1.56165	13.3409	3.09065	2.53418e-06	6.39547e-05
ENSG00000137103.11	TMEM8B	chr9:35812956-35854844	3.37821	24.1623	1.81005	28.9485	2.83476	3.99193	2.59413	26.5554	3.35318	2.57759e-06	6.49363e-05
ENSG00000071246.5	VASH1	chr14:77228531-77253067	3.26411	11.4081	2.50565	18.4386	1.80215	2.87451	2.88488	14.9233	2.36897	2.59273e-06	6.52035e-05
ENSG00000165566.11	FAM123A	chr13:25735821-25746426	0.0167804	5.97695	0.0599866	14.9984	7.8045	7.74448	0.0383835	10.4877	7.91802	2.59912e-06	6.52502e-05
ENSG00000198931.6	APRT	chr16:88875746-88878352	108.598	20.1576	108.719	14.3187	-2.42902	-2.92375	108.659	17.2381	-2.65577	2.60477e-06	6.52782e-05
ENSG00000188522.10	FAM83G	chr17:18853657-18950950	5.28378	1.12233	4.3462	0.17303	-2.22501	-4.57292	4.81499	0.64768	-2.88458	2.62625e-06	6.57019e-05
ENSG00000105357.11	MYH14	chr19:50691442-50813802	11.903	1.44724	6.92549	1.00928	-3.03122	-2.76645	9.41425	1.22826	-2.93313	2.64258e-06	6.59958e-05
ENSG00000019549.4	SNAI2	chr8:49830248-49834299	0.22197	17.3883	0.181677	2.28161	6.22886	3.57961	0.201823	9.83496	5.57218	2.71274e-06	6.7549e-05
ENSG00000090776.5	EFNB1	chrX:68048839-68061990	2.74678	12.3481	1.60949	12.3831	2.1644	2.93593	2.17814	12.3656	2.50244	2.71417e-06	6.7549e-05
ENSG00000082397.11	EPB41L3	chr18:5392382-5630699	5.24625	34.6251	5.57625	37.2825	2.72013	2.73893	5.41125	35.9538	2.73098	2.81809e-06	6.99508e-05
ENSG00000141431.5	ASXL3	chr18:31158578-31331156	0.178294	4.47453	0.0362722	9.31035	4.5739	7.65409	0.107283	6.89244	5.94085	2.8204e-06	6.99508e-05
ENSG00000163093.7	BBS5	chr2:170335687-170382772	0.202776	4.89583	0.342773	4.362	4.52709	3.63148	0.272775	4.62892	4.06025	2.86836e-06	7.10178e-05
ENSG00000174607.6	UGT8	chr4:115519610-115599380	18.879	1.48164	20.7753	0.510833	-3.66258	-5.3186	19.8272	0.996236	-4.30799	2.91335e-06	7.20078e-05
ENSG00000165194.10	PCDH19	chrX:99546641-99665271	0.351772	10.7552	0.310928	3.0574	4.89515	3.2567	0.33135	6.9063	4.36092	2.92562e-06	7.21871e-05
ENSG00000198915.7	RASGEF1A	chr10:43689982-43762367	5.66344	0.782615	3.89758	0.116784	-2.83953	-4.94583	4.78051	0.449699	-3.39569	3.0512e-06	7.51567e-05
ENSG00000115648.9	MLPH	chr2:238394070-238463961	7.22644	0.495613	5.12629	0.431485	-3.83917	-3.54029	6.17637	0.463549	-3.72165	3.11676e-06	7.66403e-05
ENSG00000124233.10	SEMG1	chr20:43835637-43838413	3.0969	0	5.1508	0.0220924	-8.27933	-7.32922	4.12385	0.0110462	-8.00736	3.22186e-06	7.89548e-05
ENSG00000144218.13	AFF3	chr2:100163717-100759201	0.098198	5.36736	0.107541	8.51172	5.63515	6.17991	0.10287	6.93954	6.00852	3.21938e-06	7.89548e-05
ENSG00000170396.6	ZNF804A	chr2:185463092-185804219	0	2.45886	0	3.10628	7.9477	8.28368	0	2.78257	9.12286	3.26075e-06	7.97719e-05
ENSG00000144354.9	CDCA7	chr2:174202946-174233725	55.0714	6.91216	45.9872	9.52705	-2.99228	-2.26993	50.5293	8.2196	-2.61924	3.45365e-06	8.43477e-05
ENSG00000150347.10	ARID5B	chr10:63661058-63856703	0.210002	12.9766	0.158416	5.66416	5.88336	5.0743	0.184209	9.32038	5.62311	3.4705e-06	8.46154e-05
ENSG00000160360.7	GPSM1	chr9:139221931-139268133	4.88713	24.1524	3.18292	22.4286	2.30275	2.81303	4.03503	23.2905	2.52762	3.52084e-06	8.56976e-05
ENSG00000155265.5	GOLGA7B	chr10:99609995-99790585	0.0541989	3.67193	0.0427517	1.96752	5.84177	5.22833	0.0484753	2.81973	5.72309	3.53279e-06	8.58431e-05
ENSG00000178409.9	BEND3	chr6:107386385-107436473	13.7054	1.75702	11.3004	2.50341	-2.9564	-2.16993	12.5029	2.13022	-2.55039	3.60985e-06	8.75678e-05
ENSG00000006283.13	CACNA1G	chr17:48633567-48709301	1.00478	16.8611	1.16479	10.1111	4.05532	3.10689	1.08479	13.4861	3.62989	3.64871e-06	8.83614e-05
ENSG00000146966.8	DENND2A	chr7:140218219-140422590	2.63506	11.4473	2.24598	17.7683	2.11489	2.97829	2.44052	14.6078	2.57902	3.68435e-06	8.90747e-05
ENSG00000164430.10	MB21D1	chr6:74078277-74161999	2.85458	0.0932688	3.97559	0.0641786	-4.79385	-5.74765	3.41508	0.0787237	-5.35225	3.73397e-06	9.01227e-05
ENSG00000008735.10	MAPK8IP2	chr22:51007289-51052409	0.589901	10.5245	0.641041	19.868	4.13425	4.93228	0.615471	15.1962	4.61468	3.74519e-06	9.02422e-05
ENSG00000072571.14	HMMR	chr5:162887174-162921064	57.7075	6.5928	47.6803	12.637	-3.12785	-1.9149	52.6939	9.6149	-2.45368	3.92174e-06	9.43382e-05
ENSG00000131459.8	GFPT2	chr5:179727689-179780387	29.019	5.62847	26.1431	3.7103	-2.36412	-2.81349	27.581	4.66939	-2.56109	4.05323e-06	9.73383e-05
ENSG00000160200.13	CBS	chr21:44473300-44497053	208.038	47.6148	144.168	21.9419	-2.12713	-2.71543	176.103	34.7784	-2.33999	4.16675e-06	9.98979e-05
ENSG00000100242.11	SUN2	chr22:39101727-39190203	5.44708	23.1011	7.55169	24.8226	2.08239	1.71545	6.49939	23.9618	1.88156	4.20451e-06	0.000100635
ENSG00000147536.6	GINS4	chr8:41386724-41482520	20.2907	3.9593	17.3696	3.07883	-2.35458	-2.49227	18.8301	3.51906	-2.41812	4.2368e-06	0.00010124
ENSG00000235471.1	AL033532.1	chr1:168048780-168106821	2.15093	9.52591	1.50202	16.5521	2.14172	3.45333	1.82647	13.039	2.83231	4.32088e-06	0.000103078
ENSG00000105173.9	CCNE1	chr19:30302804-30315215	21.4374	3.08732	19.3095	2.57156	-2.79171	-2.90374	20.3734	2.82944	-2.84591	4.34094e-06	0.000103385
ENSG00000120149.6	MSX2	chr5:174151535-174158144	0.471496	13.5866	0.916752	11.095	4.81958	3.58288	0.694124	12.3408	4.14233	4.35346e-06	0.000103512
ENSG00000054392.8	HHAT	chr1:210501595-210849638	0.423224	3.79658	0.117581	3.12532	3.13531	4.61913	0.270402	3.46095	3.65364	4.37747e-06	0.000103911
ENSG00000148948.3	LRRC4C	chr11:40135752-41481323	0.814622	11.3749	0.197059	6.48322	3.78724	4.97082	0.505841	8.92906	4.12837	4.42267e-06	0.000104811
ENSG00000166394.10	CYB5R2	chr11:7686330-7698453	33.2373	6.36659	22.9019	0.617177	-2.38238	-5.19108	28.0696	3.49188	-3.00512	4.68886e-06	0.000110936
ENSG00000144063.3	MALL	chr2:110841446-110874143	5.70293	0.356561	3.36157	0.0604042	-3.96211	-5.58162	4.53225	0.208483	-4.40963	4.77646e-06	0.000112823
ENSG00000139329.4	LUM	chr12:91496405-91505608	0.17237	26.599	0	6.73749	7.18891	9.39821	0.086185	16.6682	7.51452	4.82516e-06	0.000113787
ENSG00000171759.4	PAH	chr12:103230662-103354294	5.29951	0.121597	7.02719	0.0852872	-5.33438	-6.20658	6.16335	0.103442	-5.82989	4.85341e-06	0.000114266
ENSG00000129654.7	FOXJ1	chr17:74132413-74236454	0.903456	5.17653	0.560192	4.94277	2.50536	3.11872	0.731824	5.05965	2.78107	4.88902e-06	0.000114916
ENSG00000118922.12	KLF12	chr13:74260225-74708394	4.50619	14.6526	2.43113	21.5467	1.69896	3.14251	3.46866	18.0997	2.38183	4.91707e-06	0.000115387
ENSG00000248605.1	CTD-2306M5.1	chr5:25404841-25446034	8.54545	0	7.91664	0	-9.74069	-9.63056	8.23104	0	-10.6858	4.92814e-06	0.000115458
ENSG00000116830.5	TTF2	chr1:117602924-117645492	13.7452	2.43974	16.8129	3.00512	-2.48927	-2.48014	15.279	2.72243	-2.48641	5.01308e-06	0.000117257
ENSG00000058804.10	TMEM48	chr1:54231132-54304533	55.5618	9.53592	45.6607	9.50234	-2.5414	-2.2634	50.6112	9.51913	-2.40994	5.16383e-06	0.000120587
ENSG00000141582.10	CBX4	chr17:77806954-77813228	0.607852	4.57178	0.722444	3.86244	2.89058	2.40245	0.665148	4.21711	2.65541	5.25217e-06	0.000122451
ENSG00000256391.1	SDIM1	chr6:165740775-166401536	0	6.30643	0	2.57863	9.30297	8.01604	0	4.44253	9.79686	5.26309e-06	0.000122507
ENSG00000170145.4	SIK2	chr11:111473114-111637151	2.84823	12.7765	2.28294	13.3126	2.16143	2.53861	2.56559	13.0446	2.34383	5.3023e-06	0.000123221
ENSG00000172572.6	PDE3A	chr12:20514665-20837315	2.51263	15.4973	2.28831	13.9719	2.61995	2.60492	2.40047	14.7346	2.61531	5.31488e-06	0.000123314
ENSG00000167513.4	CDT1	chr16:88869620-88875666	31.3624	3.29389	25.6147	6.32531	-3.24726	-2.01605	28.4886	4.8096	-2.56515	5.41511e-06	0.000125437
ENSG00000184307.9	ZDHHC23	chr3:113666747-113807269	5.83353	0.694452	6.48458	0.285548	-3.05227	-4.45777	6.15906	0.49	-3.63838	5.46194e-06	0.000126318
ENSG00000242173.4	ARHGDIG	chr16:284544-333003	0.829614	13.5619	0.32323	8.50573	4.01476	4.67554	0.576422	11.0338	4.24686	5.47387e-06	0.000126391
ENSG00000165156.8	ZHX1	chr8:124232195-124287781	2.39575	17.0941	3.27526	18.8958	2.82978	2.52475	2.8355	17.995	2.66377	5.49761e-06	0.000126736
ENSG00000174718.7	KIAA1551	chr12:32112303-32146039	63.6562	7.63303	66.2711	14.3083	-3.05832	-2.21074	64.9637	10.9707	-2.56544	5.52826e-06	0.000127238
ENSG00000135636.8	DYSF	chr2:71680851-71913898	2.75389	0.409275	1.81742	0.148348	-2.72074	-3.52864	2.28566	0.278811	-3.01276	5.62357e-06	0.000129225
ENSG00000051523.6	CYBA	chr16:88709690-88717560	156.94	67.5759	96.3374	6.44657	-1.21551	-3.89941	126.639	37.0112	-1.77455	5.65396e-06	0.000129717
ENSG00000162062.10	C16orf59	chr16:2510080-2518214	23.2171	2.7807	12.6454	2.31227	-3.05712	-2.44615	17.9312	2.54648	-2.81347	5.6759e-06	0.000130012
ENSG00000146670.5	CDCA5	chr11:64833771-64851636	24.4139	2.70128	21.5011	5.41308	-3.17125	-1.9879	22.9575	4.05718	-2.49895	5.75813e-06	0.000131686
ENSG00000136274.8	NACAD	chr7:45120036-45128513	1.74523	11.6542	1.46864	16.8106	2.73236	3.50788	1.60694	14.2324	3.14282	5.82307e-06	0.00013296
ENSG00000102181.15	CD99L2	chrX:149934809-150067289	3.72575	22.248	2.52425	19.3378	2.57485	2.93254	3.125	20.7929	2.7322	5.83764e-06	0.000133082
ENSG00000140538.10	NTRK3	chr15:88402981-88814297	1.95791	9.26005	2.40322	8.96603	2.23591	1.89512	2.18057	9.11304	2.06072	5.89123e-06	0.000134091
ENSG00000130827.5	PLXNA3	chrX:153686620-153701989	5.34778	24.5089	3.25486	20.5664	2.19419	2.6559	4.30132	22.5376	2.38813	5.9638e-06	0.000135528
ENSG00000166900.10	STX3	chr11:59480295-59573354	24.626	5.45366	15.8318	0.639027	-2.17283	-4.60931	20.2289	3.04634	-2.72926	6.1623e-06	0.000139722
ENSG00000171130.12	ATP6V0E2	chr7:149564785-149577787	5.56133	28.0714	3.97093	30.2789	2.33352	2.92761	4.76613	29.1752	2.61258	6.16776e-06	0.000139722
ENSG00000141524.11	TMC6	chr17:76000248-76139049	11.0246	3.42951	12.682	0.505679	-1.68176	-4.6213	11.8533	1.96759	-2.58773	6.35367e-06	0.000143707
ENSG00000060138.8	CSDA	chr12:10851682-10875911	127.998	23.5584	52.0473	7.73195	-2.44131	-2.74933	90.0226	15.6452	-2.52419	6.43081e-06	0.000144644
ENSG00000139835.8	GRTP1	chr13:113978543-114018446	19.9215	2.07502	17.8485	2.56368	-3.25692	-2.79471	18.885	2.31935	-3.02272	6.43532e-06	0.000144644
ENSG00000146197.7	SCUBE3	chr6:35182189-35220856	1.61812	11.0904	1.14458	4.0783	2.76933	1.82413	1.38135	7.58435	2.45268	6.431e-06	0.000144644
ENSG00000166311.5	SMPD1	chr11:6411654-6416228	1.22012	10.9494	1.02471	6.49942	3.1553	2.6533	1.12242	8.72441	2.95287	6.41547e-06	0.000144644
ENSG00000101850.8	GPR143	chrX:9693385-9754337	13.2366	2.00275	8.34566	0.186733	-2.71838	-5.40844	10.7911	1.09474	-3.29528	6.48049e-06	0.000145432
ENSG00000084453.12	SLCO1A2	chr12:21417533-21572528	3.44066	0.453123	3.9717	0.0318252	-2.8974	-6.57286	3.70618	0.242474	-3.90653	6.5029e-06	0.000145707
ENSG00000221955.6	SLC12A8	chr3:124801479-125094198	5.90309	0.798042	6.7529	0.31051	-2.87141	-4.3992	6.32799	0.554276	-3.50126	6.64642e-06	0.000148679
ENSG00000261374.1	RP11-64K12.10	chr15:40666598-40668192	0.0266238	3.62676	0.100599	3.9081	6.63373	5.14674	0.0636114	3.76743	5.7809	6.65621e-06	0.000148679
ENSG00000105290.5	APLP1	chr19:36316865-36370693	10.5897	89.9877	7.17543	219.681	3.08586	4.93426	8.88256	154.834	4.12284	6.91377e-06	0.000154005
ENSG00000114841.12	DNAH1	chr3:52350334-52434507	0.345815	3.45669	0.304965	3.58424	3.28436	3.51243	0.32539	3.52046	3.41557	6.91604e-06	0.000154005
ENSG00000177606.5	JUN	chr1:59246464-59249785	1.81655	50.4947	2.85082	27.0543	4.78922	3.24189	2.33369	38.7745	4.05152	6.99564e-06	0.000155537
ENSG00000105696.4	TMEM59L	chr19:18682539-18731849	3.38761	27.2818	3.07428	29.0062	3.00588	3.23385	3.23095	28.144	3.12082	7.05437e-06	0.0001566
ENSG00000140323.4	DISP2	chr15:40650435-40663257	0.320278	2.55158	0.499593	3.19413	2.95528	2.65252	0.409936	2.87285	2.79403	7.16224e-06	0.000158598
ENSG00000173064.5	HECTD4	chr12:112597991-112819896	4.49491	21.1782	4.91455	20.9667	2.23369	2.09072	4.70473	21.0724	2.16198	7.16641e-06	0.000158598
ENSG00000074370.13	ATP2A3	chr17:3827168-3867736	5.57759	0.688653	5.89662	1.0089	-2.99957	-2.53532	5.7371	0.848776	-2.74965	7.193e-06	0.000158872
ENSG00000101871.9	MID1	chrX:10413349-10851773	10.4499	50.8361	8.68622	49.1846	2.28127	2.50004	9.56806	50.0104	2.38532	7.20086e-06	0.000158872
ENSG00000242715.3	CCDC169	chr13:36742344-36871979	12.543	0.698234	14.1847	0.40038	-4.14766	-5.11225	13.3638	0.549307	-4.59205	7.213e-06	0.000158896
ENSG00000162670.7	FAM5C	chr1:190066791-190446759	0	1.84464	0.027242	3.14145	7.535	6.40294	0.013621	2.49304	7.06773	7.34042e-06	0.000161449
ENSG00000164048.9	ZNF589	chr3:48282589-48343175	42.7961	5.79185	30.5041	7.89871	-2.88323	-1.94796	36.6501	6.84528	-2.41978	7.35134e-06	0.000161449
ENSG00000117877.6	CD3EAP	chr19:45882891-45982086	11.5735	1.80447	7.80929	1.16579	-2.67445	-2.73341	9.69139	1.48513	-2.70201	7.42892e-06	0.000162904
ENSG00000186777.7	ZNF732	chr4:264463-299110	10.9769	1.0568	8.70048	0.540362	-3.36442	-3.9843	9.83869	0.798581	-3.61468	7.4621e-06	0.000163383
ENSG00000183018.3	SPNS2	chr17:4400688-4458926	0.320654	3.15387	0.51266	4.36402	3.2583	3.06502	0.416657	3.75894	3.1581	7.51814e-06	0.000164359
ENSG00000184113.8	CLDN5	chr22:19510546-19515068	0.19871	3.79938	0.182516	5.30668	4.18998	4.78747	0.190613	4.55303	4.54234	7.7664e-06	0.000169529
ENSG00000131620.13	ANO1	chr11:69924407-70035634	3.83061	0.475961	3.52915	0.0348313	-2.98243	-6.30275	3.67988	0.255396	-3.82284	7.7984e-06	0.00016997
ENSG00000180660.6	MAB21L1	chr13:35516423-36247159	0.0466552	13.3136	0.0121922	40.3225	7.87756	10.8277	0.0294237	26.818	9.60586	7.85244e-06	0.000170889
ENSG00000135205.9	CCDC146	chr7:76139744-77046115	0.531228	7.07042	0.304515	4.90375	3.70952	3.96563	0.417872	5.98709	3.82477	7.94097e-06	0.000172294
ENSG00000158220.9	ESYT3	chr3:138153427-138200528	2.63105	0.438801	3.34052	0.117707	-2.55696	-4.71347	2.98578	0.278254	-3.40036	7.93579e-06	0.000172294
ENSG00000141338.9	ABCA8	chr17:66863432-66951533	0	6.59329	0	15.1505	9.36704	10.5661	0	10.8719	11.0871	8.06168e-06	0.00017465
ENSG00000174871.6	CNIH2	chr11:66036003-66056641	11.3216	35.7234	5.24424	49.4415	1.65692	3.23446	8.28292	42.5824	2.36135	8.30683e-06	0.00017969
ENSG00000187772.6	LIN28B	chr6:105404922-105531207	59.0709	4.51384	35.3637	6.33497	-3.70707	-2.47899	47.2173	5.42441	-3.1206	8.32275e-06	0.000179764
ENSG00000170340.10	B3GNT2	chr2:62423247-62451866	18.4729	4.73762	20.8894	1.41424	-1.96091	-3.8752	19.6811	3.07593	-2.67574	8.38978e-06	0.00018094
ENSG00000220205.4	VAMP2	chr17:8043789-8066864	15.5357	67.812	17.894	109.955	2.12524	2.61869	16.7148	88.8835	2.41043	8.6758e-06	0.000186828
ENSG00000138346.9	DNA2	chr10:70173820-70231879	22.7009	2.00938	18.8616	4.96005	-3.4914	-1.92489	20.7812	3.48472	-2.57445	8.68996e-06	0.000186854
ENSG00000167900.7	TK1	chr17:76170159-76183314	20.4797	3.31747	14.2871	2.73896	-2.6224	-2.37876	17.3834	3.02822	-2.51921	8.95364e-06	0.000192236
ENSG00000104689.5	TNFRSF10A	chr8:23046791-23088439	3.78398	0.483541	4.72563	0.0751119	-2.94247	-5.79805	4.25481	0.279326	-3.90517	8.97658e-06	0.000192441
ENSG00000120756.8	PLS1	chr3:142315228-142432506	21.3671	2.27305	16.1164	2.2556	-3.22703	-2.83146	18.7417	2.26432	-3.04631	9.12871e-06	0.000195411
ENSG00000164142.11	FAM160A1	chr4:152330367-152584784	3.92112	0.783263	3.72013	0.0417698	-2.30907	-6.17097	3.82063	0.412516	-3.19579	9.18309e-06	0.000196283
ENSG00000175264.3	CHST1	chr11:45670426-45687172	0.701358	5.74204	0.611623	12.1091	3.01543	4.2851	0.656491	8.92557	3.75496	9.36026e-06	0.000199773
ENSG00000108947.4	EFNB3	chr17:7608519-7614696	7.39029	30.4586	6.40361	46.0889	2.04167	2.84552	6.89695	38.2737	2.47147	9.57561e-06	0.000204067
ENSG00000179041.2	RRS1	chr8:67341262-67430759	26.0039	4.7919	20.3946	3.5628	-2.4376	-2.51377	23.1992	4.17735	-2.472	9.739e-06	0.000207242
ENSG00000196814.10	FAM125B	chr9:129089127-129269320	1.94777	10.6279	1.92053	17.6446	2.44193	3.19298	1.93415	14.1363	2.86641	9.75427e-06	0.00020726
ENSG00000148814.13	LRRC27	chr10:134145613-134195010	0.927133	7.02847	0.81436	5.60827	2.90894	2.76878	0.870746	6.31837	2.85211	9.93802e-06	0.000210853
ENSG00000170558.4	CDH2	chr18:25530929-25757410	31.0032	143.425	18.5172	100.928	2.20944	2.44575	24.7602	122.177	2.30264	9.97237e-06	0.00021127
ENSG00000164916.8	FOXK1	chr7:4683387-4811074	1.26479	5.3109	0.615114	3.96359	2.06141	2.66825	0.939952	4.63725	2.29651	1.01275e-05	0.000214242
ENSG00000134897.9	BIVM	chr13:103451398-103493885	3.39206	17.415	2.84932	22.885	2.35668	3.00129	3.12069	20.15	2.68889	1.0183e-05	0.000215099
ENSG00000139921.8	TMX1	chr14:51706879-51722759	65.9766	8.41766	55.424	13.5712	-2.96897	-2.02916	60.7003	10.9944	-2.46439	1.02485e-05	0.000216165
ENSG00000204525.8	HLA-C	chr6:31236525-31239907	97.9444	13.8004	75.8122	24.3647	-2.82636	-1.63724	86.8783	19.0825	-2.18645	1.02649e-05	0.000216195
ENSG00000116729.9	WLS	chr1:68167148-68698803	1.97231	183.739	3.71725	55.8678	6.53441	3.90609	2.84478	119.803	5.39373	1.02927e-05	0.000216462
ENSG00000144554.6	FANCD2	chr3:10068097-10149915	42.7918	5.60562	24.4513	7.92011	-2.93015	-1.62509	33.6215	6.76286	-2.31283	1.04838e-05	0.00022016
ENSG00000185615.11	PDIA2	chr16:333151-337215	0.494221	6.85851	0.222525	3.41769	3.76787	3.88178	0.358373	5.1381	3.82312	1.06489e-05	0.000223302
ENSG00000230623.2	RP11-469A15.2	chr1:200443047-200447421	10.6298	0	7.10791	0	-10.0553	-9.47531	8.86885	0	-10.7934	1.07497e-05	0.000225086
ENSG00000181722.11	ZBTB20	chr3:114056940-114866118	0.0206366	1.2239	0.208736	1.63684	5.33183	2.91244	0.114686	1.43037	3.58409	1.08414e-05	0.000226677
ENSG00000126787.8	DLGAP5	chr14:55614829-55658396	63.692	8.50204	39.3401	14.089	-2.90376	-1.48078	51.516	11.2955	-2.18877	1.09276e-05	0.000228146
ENSG00000176387.6	HSD11B2	chr16:67464554-67471456	16.1173	0.969092	13.2477	3.5099	-4.04192	-1.91322	14.6825	2.2395	-2.71013	1.09741e-05	0.000228786
ENSG00000261050.1	RP11-145F16.2	chr3:150181244-150184218	0.461914	3.50418	0.373213	5.12935	2.89659	3.74537	0.417563	4.31677	3.35438	1.10622e-05	0.00023029
ENSG00000073849.10	ST6GAL1	chr3:186648273-186796341	53.2393	10.4731	49.5881	11.9203	-2.3447	-2.05566	51.4137	11.1967	-2.19858	1.11627e-05	0.000232046
ENSG00000148444.10	COMMD3	chr10:22604902-22620413	5.00389	25.2023	2.83732	36.8323	2.33013	3.69369	3.92061	31.0173	2.98232	1.12256e-05	0.000233016
ENSG00000206503.7	HLA-A	chr6:29909036-29913661	35.2098	7.7957	35.1459	5.17818	-2.17379	-2.76047	35.1778	6.48694	-2.43815	1.1285e-05	0.000233912
ENSG00000157168.13	NRG1	chr8:31496901-32622548	1.54853	10.2895	0.705033	9.80163	2.72432	3.77841	1.12678	10.0456	3.15061	1.13508e-05	0.000234937
ENSG00000198646.9	NCOA6	chr20:33284721-33413452	4.4366	17.1735	5.14027	31.8046	1.95025	2.62697	4.78843	24.489	2.3533	1.15583e-05	0.000238889
ENSG00000101361.10	NOP56	chr20:2632790-2639039	437.049	98.5791	370.354	72.638	-2.14833	-2.34995	403.702	85.6086	-2.2374	1.17038e-05	0.000241361
ENSG00000196584.2	XRCC2	chr7:152341863-152373250	21.603	2.32565	20.7981	3.61159	-3.21	-2.52245	21.2005	2.96862	-2.83415	1.17115e-05	0.000241361
ENSG00000167971.13	CASKIN1	chr16:2205698-2246526	0.665835	3.01568	0.465005	3.9056	2.16252	3.04322	0.56542	3.46064	2.60303	1.17476e-05	0.000241758
ENSG00000077348.4	EXOSC5	chr19:41768400-41930910	30.7152	3.79058	17.53	3.51252	-3.01513	-2.31597	24.1226	3.65155	-2.72213	1.1977e-05	0.00024598
ENSG00000167972.8	ABCA3	chr16:2325881-2476700	3.03405	13.0752	1.96439	13.0827	2.10387	2.72928	2.49922	13.079	2.38536	1.19869e-05	0.00024598
ENSG00000134313.10	KIDINS220	chr2:8865407-8977760	15.9052	68.0704	13.1413	89.5273	2.09684	2.76728	14.5233	78.7989	2.43941	1.24295e-05	0.000254699
ENSG00000163053.6	SLC16A14	chr2:230899697-230933715	1.34512	6.94591	1.27365	10.2178	2.35982	2.99417	1.30939	8.58186	2.70774	1.27965e-05	0.000261846
ENSG00000107518.11	ATRNL1	chr10:116853123-117708503	2.74235	9.81321	2.70765	10.0351	1.83553	1.88606	2.725	9.92415	1.86277	1.30319e-05	0.000265941
ENSG00000118898.10	PPL	chr16:4932507-5147809	6.06168	1.73565	5.86027	0.313389	-1.79833	-4.18208	5.96097	1.02452	-2.53479	1.30336e-05	0.000265941
ENSG00000076944.9	STXBP2	chr19:7694622-7712759	15.328	4.70476	10.7504	0.278267	-1.70185	-5.22218	13.0392	2.49151	-2.38542	1.35011e-05	0.00027509
ENSG00000117289.7	TXNIP	chr1:145438468-145442635	11.9623	116.666	8.28129	178.015	3.28474	4.42434	10.1218	147.34	3.86295	1.35609e-05	0.000275917
ENSG00000224078.4	SNHG14	chr15:25068793-25684128	190.784	42.5771	172.462	28.5757	-2.16353	-2.593	181.623	35.5764	-2.35179	1.37371e-05	0.000279107
ENSG00000158445.6	KCNB1	chr20:47984945-48099184	0.201257	1.9416	0.0969071	3.50598	3.20759	5.0395	0.149082	2.72379	4.14649	1.39926e-05	0.000283897
ENSG00000177432.6	NAP1L5	chr4:89442135-89629693	2.24094	12.8988	1.73929	16.6835	2.51976	3.25444	1.99012	14.7911	2.89068	1.4077e-05	0.000285209
ENSG00000132718.7	SYT11	chr1:155829299-155854990	5.97441	34.2482	5.41456	57.0248	2.51717	3.39427	5.69449	45.6365	3.00144	1.41419e-05	0.000286027
ENSG00000146938.10	NLGN4X	chrX:5758677-6146904	39.2635	7.31569	37.3456	8.28192	-2.42252	-2.17154	38.3045	7.7988	-2.29545	1.41572e-05	0.000286027
ENSG00000132274.11	TRIM22	chr11:5684424-5959849	19.5928	5.22457	20.4786	0.325308	-1.90492	-5.93319	20.0357	2.77494	-2.84981	1.42736e-05	0.000287975
ENSG00000166949.10	SMAD3	chr15:67356100-67487533	2.54253	16.0831	2.97864	10.7491	2.65644	1.848	2.76058	13.4161	2.27885	1.43206e-05	0.000288519
ENSG00000130303.8	BST2	chr19:17513747-17516457	52.246	2.30628	24.0702	0	-4.49572	-11.2336	38.1581	1.15314	-5.0423	1.43462e-05	0.00028863
ENSG00000132613.10	MTSS1L	chr16:70695106-70719969	11.9856	54.4415	9.71995	48.2778	2.18247	2.31115	10.8528	51.3597	2.24205	1.44449e-05	0.000290209
ENSG00000138821.8	SLC39A8	chr4:103172197-103371167	15.2345	4.1242	15.0221	0.945647	-1.88261	-3.97542	15.1283	2.53492	-2.57487	1.45009e-05	0.000290929
ENSG00000103044.6	HAS3	chr16:69139466-69442474	11.9344	2.29335	14.2983	0.643333	-2.37453	-4.45289	13.1164	1.46834	-3.15475	1.46294e-05	0.000293097
ENSG00000152784.9	PRDM8	chr4:81104433-81125483	0.0899542	1.7531	0.0193907	2.70144	4.14071	6.52756	0.0546724	2.22727	5.2253	1.46605e-05	0.000293312
ENSG00000115266.7	APC2	chr19:1446299-1479555	1.45564	18.7342	0.75275	38.0219	3.67684	5.63986	1.1042	28.3781	4.67744	1.47024e-05	0.000293742
ENSG00000167642.7	SPINT2	chr19:38734674-38795649	81.4913	26.4668	73.6676	10.2307	-1.62209	-2.84692	77.5794	18.3487	-2.07969	1.48322e-05	0.000295924
ENSG00000116299.11	KIAA1324	chr1:109648572-109749401	0.422556	2.49108	0.395743	3.65601	2.53159	3.17557	0.409149	3.07355	2.89403	1.48766e-05	0.000296399
ENSG00000099338.16	CATSPERG	chr19:38826414-38861589	0.474875	3.15328	0.374389	3.29425	2.70574	3.10368	0.424632	3.22377	2.90981	1.52009e-05	0.000302441
ENSG00000120129.5	DUSP1	chr5:172185228-172204777	3.73688	24.9304	2.56965	14.883	2.73472	2.52939	3.15327	19.9067	2.65641	1.532e-05	0.00030439
ENSG00000111679.11	PTPN6	chr12:7055630-7070479	6.49185	0.663853	5.67277	0.367932	-3.27035	-3.9104	6.08231	0.515892	-3.54675	1.54501e-05	0.00030655
ENSG00000051180.12	RAD51	chr15:40978921-41024354	15.8527	1.8736	11.6522	2.62496	-3.07407	-2.14599	13.7524	2.24928	-2.60947	1.59737e-05	0.000316503
ENSG00000189057.6	FAM111B	chr11:58874657-58894883	24.1187	2.89099	20.1255	5.32807	-3.05613	-1.91535	22.1221	4.10953	-2.42701	1.60147e-05	0.00031688
ENSG00000232931.1	LINC00342	chr2:96472865-96481963	1.68734	14.2593	1.42236	10.8126	3.07157	2.91758	1.55485	12.5359	3.00717	1.60684e-05	0.00031707
ENSG00000260719.1	AC009133.17	chr16:29753783-29759620	4.87954	0.12961	7.2693	0.0231865	-5.13022	-7.77706	6.07442	0.0763983	-6.22279	1.60514e-05	0.00031707
ENSG00000159388.5	BTG2	chr1:203274618-203278730	2.70984	12.3035	2.03366	16.7162	2.17865	3.03288	2.37175	14.5099	2.61047	1.60961e-05	0.000317181
ENSG00000075702.10	WDR62	chr19:36545782-36596008	12.6099	1.75982	8.74428	2.22212	-2.83403	-1.97157	10.6771	1.99097	-2.42003	1.62367e-05	0.000319078
ENSG00000103056.7	SMPD3	chr16:68344876-68482591	0.41014	12.7723	0.325302	21.4847	4.92713	6.00238	0.367721	17.1285	5.52258	1.62255e-05	0.000319078
ENSG00000198157.6	HMGN5	chrX:80369199-80457441	44.511	7.21746	35.4221	8.77725	-2.62293	-2.01157	39.9665	7.99736	-2.32048	1.63918e-05	0.000321686
ENSG00000115756.8	HPCAL1	chr2:10443014-10567743	2.51713	11.07	1.21974	12.4729	2.13239	3.34352	1.86843	11.7714	2.65215	1.65622e-05	0.000324587
ENSG00000105784.11	RUNDC3B	chr7:87133174-87461611	0.674591	6.29023	0.252512	8.82342	3.20209	5.07252	0.463552	7.55682	4.01245	1.66397e-05	0.000325663
ENSG00000155111.10	CDK19	chr6:110931180-111137161	3.04973	11.8668	3.44077	15.3511	1.95667	2.15429	3.24525	13.609	2.06646	1.66957e-05	0.000326315
ENSG00000121316.5	PLBD1	chr12:14656594-14910897	8.2909	1.39107	6.13415	0.0778139	-2.56674	-6.12862	7.21253	0.734442	-3.287	1.67694e-05	0.000327311
ENSG00000134121.5	CHL1	chr3:237440-451090	0.139935	9.40247	0.0878838	21.45	5.97216	7.77637	0.113909	15.4262	7.01985	1.69966e-05	0.000331296
ENSG00000130643.4	CALY	chr10:135093134-135166187	0.538892	15.656	0.378444	7.18844	4.83497	4.21191	0.458668	11.4222	4.62324	1.71419e-05	0.000333675
ENSG00000122756.10	CNTFR	chr9:34551429-34590121	0.940112	39.3678	0.511346	53.7216	5.37314	6.68738	0.725729	46.5447	5.99329	1.71877e-05	0.000334114
ENSG00000164970.10	FAM219A	chr9:34398181-34520982	1.59292	7.69552	1.67411	15.588	2.26519	3.2113	1.63352	11.6418	2.82947	1.72289e-05	0.000334464
ENSG00000105419.11	MEIS3	chr19:47906315-47922780	9.33209	32.9203	6.49385	53.1005	1.8176	3.02963	7.91297	43.0104	2.44165	1.73095e-05	0.000335123
ENSG00000183826.12	BTBD9	chr6:38136226-38607924	0.500706	4.37502	0.567345	3.79533	3.10202	2.72052	0.534026	4.08517	2.92374	1.73004e-05	0.000335123
ENSG00000197635.5	DPP4	chr2:162848750-162931679	2.77817	0.234641	3.20441	0.0957162	-3.51058	-4.92629	2.99129	0.165179	-4.13806	1.74226e-05	0.000336861
ENSG00000102575.6	ACP5	chr19:11670188-11729950	4.17642	0.023354	2.70536	0.245333	-6.97171	-3.41069	3.44089	0.134344	-4.62816	1.75017e-05	0.000337935
ENSG00000157570.7	TSPAN18	chr11:44740941-44972840	5.15868	33.3945	4.87048	48.9687	2.69217	3.32705	5.01458	41.1816	3.03654	1.77339e-05	0.000341961
ENSG00000110148.5	CCKBR	chr11:6280965-6293357	7.03505	0.70384	4.3952	0.264994	-3.30294	-4.00173	5.71513	0.484417	-3.54691	1.78457e-05	0.000343578
ENSG00000197724.6	PHF2	chr9:96338688-96441869	2.9104	11.6135	2.51516	13.6683	1.99281	2.43744	2.71278	12.6409	2.21817	1.78656e-05	0.000343578
ENSG00000154760.9	SLFN13	chr17:33762114-33775856	5.62801	0.77459	7.38889	0.550509	-2.84517	-3.7225	6.50845	0.66255	-3.28648	1.83007e-05	0.000351008
ENSG00000196352.9	CD55	chr1:207494852-207534311	18.2187	2.95683	21.3069	2.20506	-2.61922	-3.26658	19.7628	2.58094	-2.93439	1.82904e-05	0.000351008
ENSG00000037280.11	FLT4	chr5:180028505-180076624	2.85747	0.374033	2.33318	0.330656	-2.90048	-2.78208	2.59532	0.352345	-2.8633	1.86355e-05	0.000355567
ENSG00000101935.5	AMMECR1	chrX:109437413-109699562	13.0339	2.41296	11.4882	2.10054	-2.42853	-2.44572	12.2611	2.25675	-2.43916	1.86082e-05	0.000355567
ENSG00000183765.16	CHEK2	chr22:29083730-29153503	29.5997	4.4301	24.7596	4.5821	-2.73741	-2.43134	27.1796	4.5061	-2.59124	1.86168e-05	0.000355567
ENSG00000241484.5	ARHGAP8	chr22:45064592-45258665	14.6167	2.54405	10.8285	1.03153	-2.51774	-3.37939	12.7226	1.78779	-2.82768	1.86373e-05	0.000355567
ENSG00000138363.10	ATIC	chr2:216176539-216214487	185.185	31.6395	117.857	34.3374	-2.54879	-1.77889	151.521	32.9885	-2.19931	1.91065e-05	0.000364016
ENSG00000179761.6	PIPOX	chr17:27232267-27384234	13.8813	2.59483	14.0408	2.39712	-2.41492	-2.54527	13.9611	2.49598	-2.48136	1.91308e-05	0.000364016
ENSG00000101003.8	GINS1	chr20:25388362-25433264	35.2743	4.76356	24.7428	7.09704	-2.88589	-1.80027	30.0085	5.9303	-2.33822	1.9435e-05	0.000369316
ENSG00000172379.14	ARNT2	chr15:80696691-80890278	3.58162	13.508	3.40948	16.5346	1.91217	2.27451	3.49555	15.0213	2.10184	1.99389e-05	0.000378393
ENSG00000056736.5	IL17RB	chr3:53880606-53899827	11.8276	1.43102	9.60454	1.38198	-3.03822	-2.78808	10.7161	1.4065	-2.92515	2.00092e-05	0.000379225
ENSG00000204516.5	MICB	chr6:31462657-31478901	6.72076	0.967452	5.45439	0.608812	-2.78367	-3.14249	6.08758	0.788132	-2.94142	2.03726e-05	0.000385605
ENSG00000034053.10	APBA2	chr15:29129628-29410518	6.59805	21.1876	2.99196	29.2065	1.6816	3.28281	4.795	25.197	2.39243	2.07771e-05	0.000392575
ENSG00000142920.12	ADC	chr1:33546704-33586131	0.31924	2.76525	0.111851	2.0035	3.07541	4.04652	0.215546	2.38437	3.43749	2.07954e-05	0.000392575
ENSG00000125510.11	OPRL1	chr20:62711525-62731996	0.252286	2.25439	0.110682	2.81202	3.10991	4.54744	0.181484	2.5332	3.76668	2.1097e-05	0.000397746
ENSG00000100033.11	PRODH	chr22:18893540-18924066	28.2514	5.32089	30.5038	4.68182	-2.40638	-2.70124	29.3776	5.00136	-2.55313	2.12039e-05	0.000398977
ENSG00000138639.13	ARHGAP24	chr4:86396266-86923823	0.143071	4.66453	0.0299718	2.19153	4.93255	5.78338	0.0865214	3.42803	5.22923	2.12178e-05	0.000398977
ENSG00000196782.7	MAML3	chr4:140586921-141075338	2.4138	7.51383	1.13872	10.9745	1.6342	3.25737	1.77626	9.24417	2.37643	2.12574e-05	0.0003992
ENSG00000130224.10	LRCH2	chrX:114345184-114468635	3.74751	16.1695	2.27101	18.8541	2.10632	3.0479	3.00926	17.5118	2.53886	2.1559e-05	0.000404337
ENSG00000110104.6	CCDC86	chr11:60603468-60623444	25.4673	4.98897	15.8852	3.56759	-2.34951	-2.15153	20.6762	4.27828	-2.27154	2.16376e-05	0.000405283
ENSG00000198865.5	CCDC152	chr5:42756902-42887494	22.1734	2.09104	11.2815	2.24681	-3.4003	-2.32288	16.7275	2.16892	-2.94427	2.17373e-05	0.00040662
ENSG00000154864.7	PIEZO2	chr18:10661929-11148587	3.81374	27.3041	2.97449	24.9279	2.83659	3.06278	3.39412	26.116	2.94198	2.1805e-05	0.000407357
ENSG00000138182.9	KIF20B	chr10:91461366-91534700	39.4651	6.42402	26.4736	7.70705	-2.61715	-1.77898	32.9693	7.06553	-2.22145	2.19863e-05	0.000410211
ENSG00000064309.10	CDON	chr11:125820010-125933230	8.23639	52.818	8.95373	35.6544	2.67947	1.99232	8.59506	44.2362	2.36297	2.20249e-05	0.0004104
ENSG00000064692.13	SNCAIP	chr5:121647048-121814782	2.57535	20.1363	3.1582	15.8978	2.96208	2.328	2.86677	18.017	2.64975	2.22635e-05	0.000413239
ENSG00000104341.11	LAPTM4B	chr8:98787284-98865241	173.865	49.0634	192.371	38.0223	-1.82504	-2.33867	183.118	43.5429	-2.07214	2.22293e-05	0.000413239
ENSG00000181541.4	MAB21L2	chr4:151185593-151936879	0.150425	35.5497	0.0611889	144.86	7.7922	10.9908	0.105807	90.2049	9.66909	2.22462e-05	0.000413239
ENSG00000135502.12	SLC26A10	chr12:58003962-58027138	0.559508	7.17351	0.618283	5.11489	3.6569	3.02804	0.588896	6.1442	3.37212	2.24135e-05	0.000415488
ENSG00000230798.1	RP4-792G4.2	chr1:63786554-63790797	83.002	0	55.803	18.4564	-13.0191	-1.5957	69.4025	9.2282	-2.91019	2.25753e-05	0.000417949
ENSG00000167065.9	DUSP18	chr22:31031638-31065003	1.03643	7.57317	1.02907	9.14168	2.85733	3.13874	1.03275	8.35742	3.01046	2.26286e-05	0.000418397
ENSG00000177425.6	PAWR	chr12:79968758-80334448	76.7758	24.595	50.1125	8.10369	-1.64189	-2.62703	63.4442	16.3493	-1.95593	2.30787e-05	0.00042617
ENSG00000013619.9	MAMLD1	chrX:149529688-149682448	0.188715	2.56632	0.169325	5.52085	3.69654	4.94685	0.17902	4.04359	4.45948	2.34588e-05	0.000431528
ENSG00000167535.3	CACNB3	chr12:49207576-49222724	13.9116	53.2939	10.3287	46.6948	1.93691	2.17552	12.1201	49.9943	2.04391	2.34184e-05	0.000431528
ENSG00000197594.7	ENPP1	chr6:132129155-132216295	9.44328	1.52482	11.8137	0.491566	-2.62275	-4.5591	10.6285	1.00819	-3.39163	2.34313e-05	0.000431528
ENSG00000184344.3	GDF3	chr12:7842377-7848372	8.03409	0	8.27213	0.90453	-9.65178	-3.1789	8.15311	0.452265	-4.15713	2.3743e-05	0.000436198
ENSG00000101447.9	FAM83D	chr20:37554954-37581703	30.021	4.10051	14.3662	4.68691	-2.86906	-1.6139	22.1936	4.39371	-2.33532	2.4244e-05	0.000444834
ENSG00000163435.11	ELF3	chr1:201951499-201986316	3.15843	0.148246	4.03341	0.0381476	-4.32353	-6.39196	3.59592	0.0931968	-5.19655	2.43554e-05	0.000445865
ENSG00000261185.1	RP11-317P15.5	chr1:182610950-182612442	0.0889353	3.65906	0.0671656	6.86439	5.21278	6.47713	0.0780504	5.26173	5.98677	2.43622e-05	0.000445865
ENSG00000064042.13	LIMCH1	chr4:41361623-41702061	7.30806	43.2427	3.94582	8.48097	2.56326	1.10195	5.62694	25.8618	2.1994	2.44704e-05	0.000447277
ENSG00000112159.7	MDN1	chr6:90352217-90529442	49.5655	9.90429	30.6453	6.77843	-2.32204	-2.17499	40.1054	8.34136	-2.26476	2.46242e-05	0.000449517
ENSG00000070214.10	SLC44A1	chr9:108006902-108201452	38.0232	12.2902	33.1868	3.71652	-1.62858	-3.15515	35.605	8.00336	-2.1527	2.49761e-05	0.000455363
ENSG00000060982.10	BCAT1	chr12:24964294-25113092	113.197	23.4069	75.5215	21.4244	-2.27334	-1.81715	94.3593	22.4156	-2.07341	2.51081e-05	0.000457191
ENSG00000172081.9	MOB3A	chr19:2071036-2099592	2.94228	13.1242	1.61184	11.1775	2.15343	2.78618	2.27706	12.1509	2.41324	2.52661e-05	0.000459485
ENSG00000156970.8	BUB1B	chr15:40453223-40569688	68.2331	9.20159	44.4303	16.5091	-2.88916	-1.42774	56.3317	12.8553	-2.13115	2.53025e-05	0.000459565
ENSG00000177192.8	PUS1	chr12:132409280-132428406	18.9283	3.68072	17.202	3.1328	-2.35933	-2.45329	18.0652	3.40676	-2.40502	2.5546e-05	0.000463403
ENSG00000254339.1	RP11-267L5.1	chr8:115294295-115308068	21.8061	0	43.4889	0	-11.0912	-12.0868	32.6475	0	-12.673	2.5792e-05	0.000467277
ENSG00000197299.6	BLM	chr15:91260557-91358859	31.7271	2.99612	26.7835	7.40809	-3.4002	-1.85276	29.2553	5.2021	-2.49039	2.59265e-05	0.000469122
ENSG00000167861.11	HID1	chr17:72946837-72971823	10.8194	48.0009	5.6218	19.603	2.14841	1.80014	8.2206	33.802	2.03913	2.60797e-05	0.000471302
ENSG00000138434.11	SSFA2	chr2:182756559-182795465	2.6397	11.8522	2.8207	12.1614	2.16247	2.10426	2.7302	12.0068	2.13473	2.62569e-05	0.000473909
ENSG00000187122.10	SLIT1	chr10:98757794-99052413	0.256401	11.1502	0.47342	23.182	5.38862	5.5842	0.364911	17.1661	5.53666	2.6801e-05	0.000483124
ENSG00000267260.1	CTD-2162K18.4	chr19:37264054-37267980	8.2826	0.517049	6.95653	1.01515	-3.97582	-2.7646	7.61956	0.766099	-3.30567	2.71699e-05	0.000489161
ENSG00000116670.9	MAD2L2	chr1:11734537-11751707	120.587	19.5425	96.5994	28.7639	-2.62477	-1.74741	108.593	24.1532	-2.16842	2.75473e-05	0.000495335
ENSG00000137502.4	RAB30	chr11:82534543-82782965	2.66113	9.47617	1.74464	9.17215	1.82838	2.38766	2.20289	9.32416	2.07908	2.77323e-05	0.000498038
ENSG00000154975.9	CA10	chr17:49707673-50237377	0.184218	4.06341	0.2342	2.86801	4.39049	3.55894	0.209209	3.46571	4.01814	2.79815e-05	0.000501887
ENSG00000163328.9	GPR155	chr2:175296965-175351822	0.23205	3.34696	0.29595	2.99051	3.79378	3.29384	0.264	3.16873	3.5605	2.80999e-05	0.000503383
ENSG00000198756.6	GLT25D2	chr1:183898795-184006863	1.58901	9.28426	1.03013	4.2178	2.53916	2.02314	1.30957	6.75103	2.36158	2.82182e-05	0.000504874
ENSG00000173207.7	CKS1B	chr1:154947128-154951725	96.5079	13.3922	71.9009	19.14	-2.84833	-1.90886	84.2044	16.2661	-2.37167	2.84393e-05	0.000508198
ENSG00000145220.9	LYAR	chr4:4269427-4291896	38.7515	5.9897	25.3453	6.89727	-2.69166	-1.8761	32.0484	6.44348	-2.31345	2.85853e-05	0.000510174
ENSG00000198947.9	DMD	chrX:31115793-33357558	4.6748	20.9509	2.54361	11.1061	2.16164	2.12204	3.60921	16.0285	2.14934	2.86372e-05	0.000510466
ENSG00000033327.8	GAB2	chr11:77926342-78285919	2.13973	7.04175	1.36697	10.0951	1.71383	2.87551	1.75335	8.56843	2.28565	2.87172e-05	0.000511259
ENSG00000115295.14	CLIP4	chr2:29320559-29412509	0.281045	4.18019	0.0497073	1.70721	3.84771	4.84602	0.165376	2.9437	4.11328	2.88357e-05	0.000512733
ENSG00000085999.7	RAD54L	chr1:46713359-46769280	15.1669	2.40453	10.4784	2.39483	-2.65207	-2.12479	12.8226	2.39968	-2.41534	2.88876e-05	0.000513022
ENSG00000165490.8	C11orf82	chr11:82534543-82782965	14.8529	2.01099	11.4221	2.38073	-2.87859	-2.25757	13.1375	2.19586	-2.5781	2.94118e-05	0.000521688
ENSG00000111110.6	PPM1H	chr12:63038366-63328817	8.0089	1.8206	5.92431	1.2433	-2.13109	-2.24335	6.96661	1.53195	-2.18142	2.94936e-05	0.000522495
ENSG00000176641.6	RNF152	chr18:59475295-59561480	1.07649	5.1348	0.585531	6.44175	2.24344	3.43744	0.83101	5.78828	2.79279	2.95443e-05	0.000522749
ENSG00000167011.4	NAT16	chr7:100813773-100823557	0.211378	2.32785	0.0963115	3.79549	3.40059	5.16171	0.153845	3.06167	4.27098	2.98303e-05	0.000527161
ENSG00000175592.3	FOSL1	chr11:65659489-65668044	1.88132	0.223503	2.58611	0.0294515	-3.01788	-6.04013	2.23372	0.126477	-4.08979	3.05653e-05	0.000539487
ENSG00000196526.6	AFAP1	chr4:7760440-7942022	3.25903	21.1717	2.10501	32.1719	2.69588	3.92752	2.68202	26.6718	3.31151	3.06612e-05	0.000540516
ENSG00000174672.11	BRSK2	chr11:1411128-1483919	6.8934	23.8236	4.98624	35.3631	1.78762	2.82374	5.93982	29.5934	2.31581	3.15728e-05	0.000555226
ENSG00000182287.9	AP1S2	chrX:15843928-15873054	154.375	22.3655	125.375	36.0204	-2.78654	-1.79908	139.875	29.193	-2.26025	3.1536e-05	0.000555226
ENSG00000110446.5	SLC15A3	chr11:60680637-60720002	14.0646	1.66565	8.08728	0.84274	-3.0703	-3.24726	11.0759	1.2542	-3.13751	3.21412e-05	0.000564532
ENSG00000089847.8	ANKRD24	chr19:4183350-4224811	4.20639	0.388186	3.04191	0.482586	-3.40449	-2.63126	3.62415	0.435386	-3.04279	3.24889e-05	0.000569942
ENSG00000101282.4	RSPO4	chr20:939094-982907	3.2429	0.441583	2.82217	0.0553585	-2.84866	-5.43739	3.03254	0.248471	-3.58301	3.29442e-05	0.000577226
ENSG00000149639.9	SOGA1	chr20:35405844-35492089	4.32602	14.2743	3.15138	18.3999	1.71999	2.54185	3.7387	16.3371	2.12606	3.30312e-05	0.000578046
ENSG00000139618.9	BRCA2	chr13:32889610-32973805	12.4012	1.5659	13.4437	2.91012	-2.97739	-2.2039	12.9224	2.23801	-2.52693	3.39066e-05	0.000592645
ENSG00000010404.13	IDS	chrX:148558520-148632055	13.0894	56.995	12.1545	57.7708	2.12159	2.24791	12.622	57.3829	2.18424	3.39488e-05	0.000592662
ENSG00000144134.12	RABL2A	chr2:114384805-114400973	4.85428	22.7881	3.27885	19.3505	2.22862	2.55746	4.06656	21.0693	2.37183	3.4737e-05	0.000605687
ENSG00000046604.8	DSG2	chr18:29078005-29136874	69.1911	10.3571	81.3715	3.11485	-2.73878	-4.70284	75.2813	6.73598	-3.48136	3.57665e-05	0.000621557
ENSG00000107742.7	SPOCK2	chr10:73818792-73848790	0.499951	7.27183	0.404765	15.388	3.83587	5.2143	0.452358	11.3299	4.63131	3.57736e-05	0.000621557
ENSG00000170456.10	DENND5B	chr12:31535156-31768600	6.84857	18.8146	5.80105	14.3595	1.45664	1.30614	6.32481	16.587	1.39026	3.57768e-05	0.000621557
ENSG00000164638.5	SLC29A4	chr7:5313999-5343696	3.73837	15.6647	2.05395	11.9925	2.0641	2.53986	2.89616	13.8286	2.25347	3.62653e-05	0.000629283
ENSG00000109079.5	TNFAIP1	chr17:26662627-26684545	6.02346	41.1576	3.52165	22.6507	2.77045	2.68178	4.77256	31.9042	2.73963	3.64563e-05	0.000631836
ENSG00000146215.9	CRIP3	chr6:43263431-43276535	23.6084	1.13936	14.0326	1.94113	-4.36101	-2.84742	18.8205	1.54025	-3.60678	3.66872e-05	0.000635073
ENSG00000154096.9	THY1	chr11:119252487-119397374	273.294	75.9093	194.02	32.079	-1.84797	-2.59613	233.657	53.9942	-2.11341	3.70825e-05	0.000641143
ENSG00000170382.7	LRRN2	chr1:204586297-204654861	0.618509	13.2868	0.567673	7.05871	4.403	3.61312	0.593091	10.1728	4.08891	3.71716e-05	0.000641912
ENSG00000149054.10	ZNF215	chr11:6947634-7005863	7.19374	0.90154	6.1152	0.609775	-2.98237	-3.30495	6.65447	0.755657	-3.13009	3.73978e-05	0.000645045
ENSG00000158186.8	MRAS	chr3:138066538-138124375	5.20278	14.1411	2.90754	16.9331	1.44079	2.53787	4.05516	15.5371	1.93657	3.74505e-05	0.00064518
ENSG00000181026.13	AEN	chr15:89164526-89175513	25.619	6.12031	20.0186	3.56461	-2.06375	-2.48621	22.8188	4.84246	-2.23524	3.77933e-05	0.000650307
ENSG00000105926.9	MPP6	chr7:24612886-24729159	21.1366	4.14635	15.3874	2.90648	-2.34704	-2.40039	18.262	3.52642	-2.37092	3.86523e-05	0.0006635
ENSG00000183715.9	OPCML	chr11:132284870-133402414	1.31394	12.8264	0.814943	6.67865	3.27733	3.01935	1.06444	9.75253	3.18966	3.86267e-05	0.0006635
ENSG00000268942.1	CKS1B	chr5:61601988-61924409	1389.44	190.555	573.693	160.646	-2.86616	-1.83633	981.567	175.601	-2.48276	3.87198e-05	0.000663866
ENSG00000196935.4	SRGAP1	chr12:64238072-64541637	1.7919	6.74516	1.10726	8.95249	1.90647	3.00393	1.44958	7.84882	2.43279	3.94041e-05	0.000674795
ENSG00000139793.14	MBNL2	chr13:97873687-98046374	1.88442	25.1593	0.738965	10.3108	3.73183	3.78451	1.31169	17.7351	3.75202	3.94855e-05	0.000675385
ENSG00000127423.6	AUNIP	chr1:26126666-26185903	12.0513	1.02159	8.96437	1.50752	-3.54744	-2.56409	10.5078	1.26456	-3.04976	3.96256e-05	0.000676977
ENSG00000085185.10	BCORL1	chrX:129115082-129192058	2.05723	5.56152	1.05222	8.2936	1.43037	2.96665	1.55472	6.92756	2.1521	3.98027e-05	0.000679196
ENSG00000004864.8	SLC25A13	chr7:95749531-95951459	48.6055	10.0942	31.3829	7.93573	-2.26646	-1.98219	39.9942	9.01497	-2.14878	3.98763e-05	0.000679645
ENSG00000125124.7	BBS2	chr16:56463044-56554195	5.65676	18.118	3.60363	30.5859	1.67763	3.08182	4.6302	24.3519	2.39363	4.00521e-05	0.000681834
ENSG00000185339.4	TCN2	chr22:30972614-31023265	23.8567	5.22048	19.8938	3.44061	-2.18998	-2.52812	21.8753	4.33054	-2.33534	4.04774e-05	0.00068696
ENSG00000198805.6	PNP	chr14:20937112-20945253	42.7137	7.38515	37.467	9.84142	-2.53039	-1.9276	40.0904	8.61328	-2.21796	4.04965e-05	0.00068696
ENSG00000214021.10	TTLL3	chr3:9791627-9896822	2.43803	12.5238	2.28567	7.74101	2.35613	1.75547	2.36185	10.1324	2.09865	4.04778e-05	0.00068696
ENSG00000135472.3	FAIM2	chr12:50260678-50298000	0.288784	3.82879	0.158668	8.40542	3.68347	5.64078	0.223726	6.1171	4.74234	4.08749e-05	0.000692563
ENSG00000047346.8	FAM214A	chr15:52870038-53002014	1.94982	15.1485	3.48396	18.2961	2.95133	2.38939	2.71689	16.7223	2.61952	4.13946e-05	0.000700543
ENSG00000143570.13	SLC39A1	chr1:153931574-153950164	108.706	26.6327	99.0387	23.1603	-2.02875	-2.09586	103.872	24.8965	-2.06058	4.34752e-05	0.00073489
ENSG00000119705.5	SLIRP	chr14:78174413-78236085	325.393	61.0516	306.442	74.28	-2.41389	-2.04442	315.918	67.6658	-2.22297	4.36333e-05	0.000736695
ENSG00000078699.16	CBFA2T2	chr20:32077880-32237842	5.24879	15.3059	3.44677	18.6377	1.54223	2.4315	4.34778	16.9718	1.96356	4.39133e-05	0.000740555
ENSG00000115107.15	STEAP3	chr2:119981383-120023228	8.23594	0.372426	10.6437	0.49536	-4.43043	-4.3979	9.43982	0.433893	-4.42758	4.43184e-05	0.000746511
ENSG00000128268.11	MGAT3	chr22:39853348-39888199	1.93548	10.0248	1.87882	8.57103	2.36681	2.18366	1.90715	9.29791	2.28249	4.43904e-05	0.000746849
ENSG00000146918.14	NCAPG2	chr7:158424002-158497520	30.8735	5.38315	29.5278	8.7066	-2.51763	-1.76072	30.2006	7.04487	-2.09915	4.45538e-05	0.000748161
ENSG00000203326.5	ZNF525	chr19:53868945-53930574	10.8737	2.27459	10.458	2.02258	-2.25216	-2.3646	10.6658	2.14858	-2.30886	4.45724e-05	0.000748161
ENSG00000141519.10	CCDC40	chr17:78010434-78074412	4.83014	12.544	2.28697	8.48747	1.37503	1.8873	3.55856	10.5157	1.56185	4.47834e-05	0.000750827
ENSG00000095002.8	MSH2	chr2:47630107-47798078	98.5207	18.14	86.6442	27.0227	-2.4406	-1.68056	92.5824	22.5814	-2.03537	4.49323e-05	0.000752446
ENSG00000163931.11	TKT	chr3:53258722-53290068	903.279	154.998	358.754	133.218	-2.54284	-1.42914	631.016	144.108	-2.13049	4.52172e-05	0.000756336
ENSG00000237923.1	XXbac-BPG27H4.8	chr6:30807302-30815936	4.50689	0.0955687	7.27205	0	-5.41907	-9.5082	5.88947	0.0477844	-6.80311	4.55699e-05	0.000761351
ENSG00000095321.11	CRAT	chr9:131857088-131911225	3.97725	16.3204	2.07583	11.9465	2.03409	2.5191	3.02654	14.1334	2.2215	4.56968e-05	0.000762585
ENSG00000084070.6	SMAP2	chr1:40810521-40888998	2.54941	13.8572	1.98756	25.0951	2.43779	3.65167	2.26849	19.4762	3.0991	4.64036e-05	0.000773483
ENSG00000102466.10	FGF14	chr13:102104965-103054799	0.0776866	5.70412	0	4.47215	6.02603	8.80805	0.0388433	5.08813	6.86005	4.67157e-05	0.000777784
ENSG00000169122.7	FAM110B	chr8:58907067-59116838	1.85546	11.9757	1.19832	9.35639	2.68371	2.95449	1.52689	10.666	2.80032	4.75087e-05	0.000790073
ENSG00000137100.10	DCTN3	chr9:34613547-34620515	18.4193	73.7102	8.56507	63.7768	2.00006	2.89504	13.4922	68.7435	2.34867	4.78429e-05	0.000794711
ENSG00000162630.5	B3GALT2	chr1:193091146-193223031	0.0450524	4.4677	0.0590102	8.60422	6.34581	6.96376	0.0520313	6.53596	6.8416	4.81767e-05	0.000799333
ENSG00000151240.10	DIP2C	chr10:320129-735683	2.94289	13.7918	1.8552	10.6323	2.22466	2.51241	2.39905	12.2121	2.34536	4.85291e-05	0.000803327
ENSG00000178718.5	RPP25	chr15:75246756-75313837	6.27964	0.85292	4.41889	0.63998	-2.86568	-2.76848	5.34926	0.74645	-2.83294	4.84811e-05	0.000803327
ENSG00000122952.11	ZWINT	chr10:58116988-58121036	38.7578	7.31239	27.7577	7.08498	-2.40447	-1.96854	33.2578	7.19868	-2.2071	4.90306e-05	0.000810696
ENSG00000179344.11	HLA-DQB1	chr6:32627243-32636160	5.85852	0.169301	4.18578	0.0647741	-5.03254	-5.81025	5.02215	0.117038	-5.36434	4.93581e-05	0.000815173
ENSG00000168769.8	TET2	chr4:106067031-106200973	0.928037	4.60568	0.384703	8.58694	2.29883	4.44499	0.65637	6.59631	3.31922	5.00453e-05	0.00082463
ENSG00000185480.7	PARPBP	chr12:102513955-102591623	23.2152	3.70114	20.0292	4.61519	-2.64576	-2.11524	21.6222	4.15817	-2.37709	4.99991e-05	0.00082463
ENSG00000125835.13	SNRPB	chr20:2442279-2505348	119.41	24.5256	71.1402	20.4133	-2.2831	-1.80065	95.2751	22.4695	-2.08389	5.09089e-05	0.0008379
ENSG00000178425.8	NT5DC1	chr6:116422011-116566855	23.4588	3.16167	19.6972	4.81299	-2.88743	-2.03073	21.578	3.98733	-2.43459	5.22044e-05	0.00085824
ENSG00000112812.11	PRSS16	chr6:27215479-27224403	8.06146	0.386932	4.83739	0.255553	-4.34587	-4.19014	6.44942	0.321242	-4.30627	5.24151e-05	0.000859938
ENSG00000228794.3	RP11-206L10.11	chr1:762987-794826	2.39794	5.62448	1.65334	9.54409	1.22648	2.52204	2.02564	7.58429	1.90203	5.24272e-05	0.000859938
ENSG00000162512.11	SDC3	chr1:31342313-31381608	9.85584	39.4044	6.52899	26.9709	1.99821	2.0448	8.19242	33.1877	2.01762	5.27055e-05	0.000863518
ENSG00000129534.9	MIS18BP1	chr14:45672392-45722743	40.8283	5.56153	34.7049	8.72948	-2.87378	-1.98994	37.7666	7.1455	-2.40118	5.2821e-05	0.000864426
ENSG00000163145.8	C1QTNF7	chr4:15004297-15447790	0	1.99333	0	0.947725	7.64626	6.58154	0	1.47053	8.20509	5.34283e-05	0.000873371
ENSG00000206077.6	ZDHHC11B	chr5:710470-919472	0.497078	5.15816	0.706409	7.31342	3.34937	3.35366	0.601743	6.23579	3.36257	5.47978e-05	0.00089474
ENSG00000198520.6	C1orf228	chr1:45140363-45191263	0.439025	5.78385	0.209227	4.68429	3.68966	4.42041	0.324126	5.23407	3.9926	5.56281e-05	0.00090624
ENSG00000242114.1	MTFP1	chr22:30727978-30825045	16.802	1.30762	9.31929	1.99672	-3.67348	-2.21693	13.0606	1.65217	-2.97898	5.55735e-05	0.00090624
ENSG00000005238.13	FAM214B	chr9:35104108-35115999	2.40944	9.37804	1.7645	13.1336	1.95615	2.88888	2.08697	11.2558	2.42838	5.65828e-05	0.00092075
ENSG00000130055.9	GDPD2	chrX:69642880-69653240	19.4667	3.5645	15.8482	3.24537	-2.44594	-2.28434	17.6575	3.40494	-2.37287	5.70802e-05	0.000927756
ENSG00000175662.13	TOM1L2	chr17:17746827-17875736	1.10753	26.9323	0.597767	10.2073	4.59149	4.07135	0.852648	18.5698	4.43682	5.71423e-05	0.000927756
ENSG00000189337.11	KAZN	chr1:14925199-15478960	3.41754	13.1116	2.0546	16.2815	1.9367	2.98018	2.73607	14.6966	2.42316	5.77497e-05	0.00093656
ENSG00000257704.2	PRR24	chr19:47778141-47778979	1.43229	10.8363	1.76783	13.878	2.91077	2.96565	1.60006	12.3572	2.94523	5.81935e-05	0.000942696
ENSG00000136111.8	TBC1D4	chr13:75858807-76056250	10.7076	2.38303	6.18296	1.05737	-2.16307	-2.53657	8.44528	1.7202	-2.29224	5.84942e-05	0.000946501
ENSG00000145675.10	PIK3R1	chr5:67511547-67597649	5.78177	29.0947	4.16674	16.3473	2.32918	1.96948	4.97425	22.721	2.19034	5.88557e-05	0.000951279
ENSG00000150510.9	FAM124A	chr13:51796502-51857930	14.8388	3.63568	16.925	3.05712	-2.02609	-2.46505	15.8819	3.3464	-2.245	5.89773e-05	0.000952176
ENSG00000124785.4	NRN1	chr6:5998231-6007200	0.104568	21.6322	0.156761	54.5714	7.5615	8.35448	0.130665	38.1018	8.13386	5.98991e-05	0.000965974
ENSG00000187068.2	C3orf70	chr3:184795837-184870802	0.791783	4.60349	0.422462	3.12147	2.52458	2.85619	0.607123	3.86248	2.6595	6.15679e-05	0.000991774
ENSG00000134602.11	MST4	chrX:131157292-131209971	54.1995	10.2214	34.3299	9.89536	-2.40554	-1.79361	44.2647	10.0584	-2.1372	6.23059e-05	0.00100254
ENSG00000075826.11	SEC31B	chr10:102246398-102309763	2.72585	11.3987	2.85392	15.2975	2.06008	2.41818	2.78988	13.3481	2.25631	6.25115e-05	0.00100472
ENSG00000165443.7	PHYHIPL	chr10:60936349-61122939	0.285171	15.0196	0.356667	44.4744	5.67011	6.92269	0.320919	29.747	6.51233	6.32473e-05	0.00101538
ENSG00000178394.3	HTR1A	chr5:63253719-63276870	2.83268	0.0686878	3.50224	0.104075	-5.17497	-4.94434	3.16746	0.0863814	-5.11756	6.33157e-05	0.00101538
ENSG00000163617.6	KIAA1407	chr3:113666747-113807269	0.736006	6.18855	0.778285	5.64217	3.05467	2.84202	0.757146	5.91536	2.95755	6.53526e-05	0.00104688
ENSG00000141510.10	TP53	chr17:7565096-7606820	73.9201	13.4326	46.829	13.4709	-2.45935	-1.79679	60.3745	13.4518	-2.16573	6.56902e-05	0.00105112
ENSG00000168004.5	HRASLS5	chr11:63228875-63258666	3.63747	0.171156	5.03146	0.127017	-4.33159	-5.20142	4.33446	0.149087	-4.8157	6.65142e-05	0.00106312
ENSG00000170500.8	LONRF2	chr2:100889752-100939195	0.0623089	6.00572	0.0854929	2.57424	6.37842	4.7582	0.0739009	4.28998	5.76647	6.74659e-05	0.00107713
ENSG00000259539.1	CTD-2651B20.1	chr15:45384847-45493373	0.0730619	2.32204	0.167856	5.28966	4.81126	4.89712	0.120459	3.80585	4.92483	6.84439e-05	0.00109154
ENSG00000108561.4	C1QBP	chr17:5185557-5372380	213.567	47.1416	130.551	34.5567	-2.17938	-1.91727	172.059	40.8491	-2.07439	6.85735e-05	0.00109239
ENSG00000134324.7	LPIN1	chr2:11817720-11967535	4.07833	15.5107	2.87315	17.1035	1.92461	2.56942	3.47574	16.3071	2.22848	7.00925e-05	0.00111535
ENSG00000174371.12	EXO1	chr1:242011268-242058450	22.2901	3.61628	16.2599	4.54737	-2.62049	-1.83593	19.275	4.08183	-2.23805	7.02148e-05	0.00111607
ENSG00000254402.1	LRRC24	chr8:145743375-145754516	0.321294	3.7293	0.183664	3.76523	3.49659	4.28494	0.252479	3.74726	3.86524	7.03408e-05	0.00111683
ENSG00000174669.7	SLC29A2	chr11:66115420-66139685	18.4076	4.39869	16.4309	3.2613	-2.06266	-2.32936	17.4192	3.83	-2.1838	7.17676e-05	0.00113823
ENSG00000131437.10	KIF3A	chr5:132024372-132073330	7.35327	28.7378	5.68895	35.5345	1.96503	2.64086	6.52111	32.1362	2.30013	7.28764e-05	0.00115454
ENSG00000105996.5	HOXA2	chr7:27132611-27142430	0	4.91725	0	39.5312	8.94464	11.9491	0	22.2242	12.1182	7.32549e-05	0.00115717
ENSG00000134030.9	CTIF	chr18:46065416-46389588	10.8787	60.1101	9.88982	111.812	2.46502	3.49766	10.3843	85.9611	3.04867	7.32988e-05	0.00115717
ENSG00000162981.12	FAM84A	chr2:14772809-14790933	0.348571	3.46412	0.179593	1.82644	3.27632	3.27593	0.264082	2.64528	3.30003	7.3363e-05	0.00115717
ENSG00000176155.12	CCDC57	chr17:80059335-80170706	3.69859	17.7118	2.72452	12.4528	2.25658	2.18827	3.21155	15.0823	2.22975	7.33639e-05	0.00115717
ENSG00000105767.2	CADM4	chr19:44126519-44143991	6.74963	20.8385	6.47625	38.416	1.62493	2.56663	6.61294	29.6272	2.16271	7.41336e-05	0.00116803
ENSG00000156298.8	TSPAN7	chrX:37208527-38548169	8.57953	42.249	6.38638	33.5157	2.29861	2.38994	7.48296	37.8824	2.33907	7.46226e-05	0.00117445
ENSG00000008118.5	CAMK1G	chr1:209757061-209787283	0.626163	3.66453	0.269819	3.96735	2.53009	3.82924	0.447991	3.81594	3.07637	7.49338e-05	0.00117677
ENSG00000162433.10	AK4	chr1:65613231-65697828	28.2	5.64222	19.1962	5.45287	-2.31932	-1.81384	23.6981	5.54754	-2.09385	7.48683e-05	0.00117677
ENSG00000035499.8	DEPDC1B	chr5:59892738-59996017	29.3574	3.35191	21.9987	7.76311	-3.12686	-1.50151	25.678	5.55751	-2.20701	7.51126e-05	0.00117829
ENSG00000115816.9	CEBPZ	chr2:37394962-37551951	79.4301	19.6164	65.1131	18.4409	-2.01707	-1.81948	72.2716	19.0286	-1.92498	7.55132e-05	0.00118187
ENSG00000149554.7	CHEK1	chr11:125439111-125551018	51.9116	6.31116	43.8505	14.9075	-3.03808	-1.55592	47.8811	10.6093	-2.17359	7.54752e-05	0.00118187
ENSG00000232677.2	LINC00665	chr19:36803968-36822620	75.2742	15.8413	64.7099	18.4468	-2.24774	-1.81006	69.9921	17.1441	-2.02917	7.55871e-05	0.00118187
ENSG00000243452.2	NBPF15	chr1:148555978-148596267	1.59072	11.2005	1.75596	10.0634	2.80806	2.51203	1.67334	10.6319	2.66398	7.61555e-05	0.00118946
ENSG00000167720.7	SRR	chr17:1963132-2284352	7.6474	16.9062	5.27054	47.838	1.14348	3.1797	6.45897	32.3721	2.32448	7.63112e-05	0.0011906
ENSG00000253305.1	PCDHGB6	chr5:140710251-140892546	3.07618	36.6283	1.87172	20.7914	3.56945	3.46656	2.47395	28.7099	3.534	7.7983e-05	0.00121537
ENSG00000128274.11	A4GALT	chr22:43088126-43117304	3.5129	0.3189	2.60988	0.0578768	-3.42104	-5.27044	3.06139	0.188388	-3.98697	7.85138e-05	0.00122232
ENSG00000163075.8	PCDP1	chr2:120302007-120419827	0.245245	4.09461	0.222749	2.89544	4.00729	3.6419	0.233997	3.49503	3.8723	7.90122e-05	0.00122875
ENSG00000198087.7	CD2AP	chr6:47445524-47594999	25.1236	7.00543	22.2675	3.84555	-1.84101	-2.53058	23.6955	5.42549	-2.12577	7.9169e-05	0.00122986
ENSG00000260214.1	GS1-465N13.1	chr7:19037465-19042039	0.399624	6.64911	0.363212	2.60812	4.02295	2.81046	0.381418	4.62861	3.5839	7.93568e-05	0.00123144
ENSG00000261168.1	RP11-68I18.10	chr1:151102550-151104086	0.0570496	1.97529	0.0225251	3.17358	4.88798	6.61295	0.0397873	2.57443	5.84782	7.95215e-05	0.00123267
ENSG00000109944.5	C11orf63	chr11:122753390-122830506	0.211151	2.42943	0.331608	2.71956	3.46344	2.99826	0.271379	2.57449	3.22237	8.04498e-05	0.00124304
ENSG00000139269.2	INHBE	chr12:57846105-57853063	4.86153	1.22934	4.48607	0.127915	-1.9748	-5.02681	4.6738	0.678628	-2.77486	8.03693e-05	0.00124304
ENSG00000140859.10	KIFC3	chr16:57792128-57896957	1.15468	9.11675	0.726806	5.65241	2.97017	2.94206	0.940743	7.38458	2.96597	8.02913e-05	0.00124304
ENSG00000138653.5	NDST4	chr4:115748918-116035032	0.0257945	1.31205	0.0176118	3.03707	5.20689	6.786	0.0217032	2.17456	6.35088	8.25234e-05	0.00127371
ENSG00000125675.13	GRIA3	chrX:122318005-122624766	2.23375	10.326	1.69178	5.49093	2.20369	1.69263	1.96277	7.90846	2.00775	8.35747e-05	0.00128856
ENSG00000179361.13	ARID3B	chr15:74833517-74890472	38.1836	3.41157	28.8253	16.6606	-3.4806	-0.790529	33.5044	10.0361	-1.73865	8.40531e-05	0.00129454
ENSG00000178921.9	PFAS	chr17:8130190-8173809	40.4454	7.4535	34.7007	10.3973	-2.43841	-1.73778	37.573	8.9254	-2.07309	8.41904e-05	0.00129527
ENSG00000109586.7	GALNT7	chr4:174053078-174250845	36.5113	8.68701	39.3547	12.0345	-2.07015	-1.70853	37.933	10.3608	-1.87182	8.44128e-05	0.00129731
ENSG00000269343.1	ZNF587B	chr19:58280996-58427978	15.1908	3.1866	16.2877	3.3248	-2.24953	-2.289	15.7393	3.2557	-2.27157	8.4913e-05	0.0013036
ENSG00000168614.12	NBPF9	chr1:144811743-144830302	2.02145	12.2754	1.85454	8.61035	2.59636	2.20893	1.938	10.4429	2.42686	8.63735e-05	0.00132461
ENSG00000110237.3	ARHGEF17	chr11:73018279-73080136	3.04174	15.3812	2.61719	6.66504	2.3344	1.34525	2.82946	11.0231	1.96004	8.66854e-05	0.00132798
ENSG00000152402.5	GUCY1A2	chr11:106555147-106889250	0.178658	3.87809	0.154972	1.6565	4.36522	3.33653	0.166815	2.76729	4.01215	8.80419e-05	0.00134732
ENSG00000240771.2	ARHGEF25	chr12:58003962-58027138	7.51325	26.6615	3.09352	16.0556	1.82587	2.372	5.30339	21.3586	2.00881	8.82615e-05	0.00134925
ENSG00000112539.9	C6orf118	chr6:165693152-165723096	0.347496	3.08351	0.32255	4.18974	3.11325	3.65866	0.335023	3.63662	3.42088	8.859e-05	0.00135283
ENSG00000184985.12	SORCS2	chr4:7194264-7744554	0.993627	12.235	0.378697	5.54391	3.60889	3.83678	0.686162	8.88945	3.68581	8.89831e-05	0.00135739
ENSG00000105662.11	CRTC1	chr19:18794486-18893004	2.86941	7.63093	1.75879	7.71637	1.40797	2.12703	2.3141	7.67365	1.72729	8.99957e-05	0.00137139
ENSG00000175414.6	ARL10	chr5:175792470-175843570	1.57234	6.81661	1.64135	9.2394	2.10911	2.48571	1.60685	8.02801	2.31723	9.04925e-05	0.0013775
ENSG00000111206.8	FOXM1	chr12:2904118-3050306	40.9684	6.6962	36.6264	12.3019	-2.6113	-1.57323	38.7974	9.49905	-2.02953	9.06325e-05	0.00137817
ENSG00000123933.10	MXD4	chr4:2249158-2264021	6.01101	22.3777	4.14103	23.0551	1.89463	2.47417	5.07602	22.7164	2.16086	9.12944e-05	0.0013853
ENSG00000183628.7	DGCR6	chr22:18893540-18924066	1.31081	9.0792	0.805916	6.40251	2.78273	2.9744	1.05836	7.74085	2.86479	9.13903e-05	0.0013853
ENSG00000265148.1	BZRAP1-AS1	chr17:56378591-56494956	0.231703	2.72822	0.117102	2.9339	3.50194	4.53367	0.174402	2.83106	3.98262	9.13632e-05	0.0013853
ENSG00000062725.5	APPBP2	chr17:58520519-58603580	8.46264	31.0888	4.87989	27.1112	1.87598	2.47155	6.67127	29.1	2.12415	9.19607e-05	0.00139097
ENSG00000080823.16	MOK	chr14:102547105-102771537	3.7979	20.6936	1.39629	12.1585	2.44281	3.11319	2.59709	16.4261	2.65868	9.21176e-05	0.00139097
ENSG00000179051.9	RCC2	chr1:17733255-17766220	210.239	32.5848	130.033	50.303	-2.68938	-1.36999	170.136	41.4439	-2.03733	9.21511e-05	0.00139097
ENSG00000198624.8	CCDC69	chr5:150560612-150650001	3.18539	0.536246	2.81453	0.180736	-2.54837	-3.88836	2.99996	0.358491	-3.04735	9.21262e-05	0.00139097
ENSG00000267383.2	CTC-260E6.6	chr19:20188802-20432114	23.9179	0.673069	15.3684	1.54447	-5.13052	-3.30642	19.6431	1.10877	-4.14087	9.24145e-05	0.00139348
ENSG00000011426.6	ANLN	chr7:36363829-36493400	40.7928	10.536	40.4543	7.86868	-1.95197	-2.36062	40.6236	9.20234	-2.14164	9.32114e-05	0.00140314
ENSG00000149294.11	NCAM1	chr11:112830001-113149158	2.34212	117.023	1.40638	295.235	5.63681	7.70356	1.87425	206.129	6.77728	9.32503e-05	0.00140314
ENSG00000092345.9	DAZL	chr3:16628298-16711813	8.5066	0.932102	7.18522	0.297885	-3.17633	-4.54658	7.84591	0.614993	-3.66253	9.34682e-05	0.00140495
ENSG00000102760.12	RGCC	chr13:42031694-42045018	0	5.03851	0	2.43904	8.97971	7.93607	0	3.73877	9.54835	9.53965e-05	0.00143244
ENSG00000119125.12	GDA	chr9:74729510-74872109	4.93326	0.24306	2.06134	0.0434336	-4.28791	-5.27668	3.4973	0.143247	-4.56223	9.73018e-05	0.00145953
ENSG00000165732.8	DDX21	chr10:70715883-70744829	120.344	31.1688	90.1801	24.9914	-1.94865	-1.85096	105.262	28.0801	-1.90618	9.89039e-05	0.00148201
ENSG00000152763.11	WDR78	chr1:67278567-67390570	0.507336	5.87114	0.554116	2.92248	3.50692	2.37806	0.530726	4.39681	3.03853	9.973e-05	0.00149284
ENSG00000259787.1	CTB-85P21.2	chr5:143861870-143865249	0.0887517	2.00912	0	3.1082	4.35377	8.28457	0.0443759	2.55866	5.69826	0.000100915	0.001509
ENSG00000189067.8	LITAF	chr16:11641852-11730237	105.36	37.8332	49.5334	5.09028	-1.47736	-3.28004	77.4467	21.4617	-1.85119	0.000101553	0.00151697
ENSG00000139438.5	FAM222A	chr12:110152032-110211313	0.398489	1.99249	0.34932	3.56553	2.29343	3.31482	0.373904	2.77901	2.87726	0.000102155	0.00152438
ENSG00000157851.12	DPYSL5	chr2:27070614-27250064	7.44357	39.9571	2.86111	76.201	2.42281	4.73032	5.15234	58.079	3.49344	0.000103107	0.00153699
ENSG00000134057.10	CCNB1	chr5:68462836-68474072	217.346	37.1581	87.9636	43.9305	-2.54792	-1.00152	152.655	40.5443	-1.91257	0.000103244	0.00153743
ENSG00000132330.12	SCLY	chr2:238875468-239008054	23.5026	3.54865	18.4204	5.83995	-2.72403	-1.65559	20.9615	4.6943	-2.15757	0.000105401	0.00156794
ENSG00000136040.4	PLXNC1	chr12:94542498-94853764	2.06756	14.0036	1.3256	15.9299	2.75387	3.57708	1.69658	14.9668	3.1373	0.000105664	0.00157023
ENSG00000159374.13	C2orf65	chr2:74785009-74875465	4.00174	0	1.98766	0.0286561	-8.64809	-5.69147	2.9947	0.0143281	-7.27798	0.00010639	0.00157938
ENSG00000250305.4	KIAA1456	chr8:12803150-12889012	0.262857	2.7495	0.356161	2.19341	3.3382	2.58919	0.309509	2.47145	2.9771	0.000106734	0.00158286
ENSG00000105613.5	MAST1	chr19:12873816-12985765	8.91583	19.8754	6.36335	30.7632	1.15565	2.27155	7.63959	25.3193	1.72801	0.000107038	0.00158572
ENSG00000087903.8	RFX2	chr19:5978413-6199583	2.94079	5.98012	1.89294	5.80349	1.02149	1.61117	2.41687	5.8918	1.28382	0.000107164	0.00158596
ENSG00000122574.6	WIPF3	chr7:29846101-29956682	4.96037	0.81272	3.96904	0.672521	-2.59488	-2.54348	4.46471	0.742621	-2.5798	0.000107349	0.00158707
ENSG00000123505.9	AMD1	chr6:111195972-111216916	102.655	26.8503	78.2853	19.4382	-1.93439	-2.00929	90.4702	23.1442	-1.96656	0.000109158	0.00161216
ENSG00000162909.13	CAPN2	chr1:223889294-223963720	13.9713	51.0972	7.02994	37.9939	1.87003	2.43251	10.5006	44.5455	2.08428	0.000109575	0.00161665
ENSG00000080166.9	DCT	chr13:95091740-95131936	0.124109	12.5234	0.0299606	4.83785	6.54623	6.92263	0.0770348	8.68063	6.72625	0.000110214	0.00162283
ENSG00000183049.8	CAMK1D	chr10:12391480-12877545	2.10816	7.39022	1.65234	9.50624	1.80476	2.51718	1.88025	8.44823	2.16475	0.000110219	0.00162283
ENSG00000172197.9	MBOAT1	chr6:20100934-20294706	5.13663	0.905197	6.71565	0.634091	-2.49147	-3.38434	5.92614	0.769644	-2.9367	0.0001109	0.00163118
ENSG00000125912.6	NCLN	chr19:3185560-3209573	36.7131	10.1937	34.0854	6.04575	-1.8476	-2.4932	35.3992	8.11972	-2.12353	0.000111094	0.00163237
ENSG00000130449.5	ZSWIM6	chr5:60628099-60841997	3.87334	17.6168	3.94229	24.8678	2.1824	2.6541	3.90781	21.2423	2.441	0.000111998	0.00164398
ENSG00000165300.5	SLITRK5	chr13:88324869-88331868	1.15926	4.81926	1.28525	6.55575	2.0462	2.34173	1.22226	5.6875	2.21363	0.000113678	0.00166693
ENSG00000106392.5	C1GALT1	chr7:7196564-7288251	33.7296	12.31	29.8364	3.56301	-1.45344	-3.06235	31.783	7.93651	-2.001	0.000113929	0.00166721
ENSG00000116117.13	PARD3B	chr2:205410515-206484886	0.717819	4.43945	0.710344	2.8817	2.61197	2.00516	0.714082	3.66057	2.34981	0.000113831	0.00166721
ENSG00000015153.10	YAF2	chr12:42550905-42632151	1.6547	10.5829	1.37621	18.8732	2.66976	3.76789	1.51545	14.728	3.27648	0.000115717	0.00169166
ENSG00000173930.8	SLCO4C1	chr5:101569689-101632253	2.59237	0.494809	3.32982	0.173074	-2.36602	-4.18927	2.96109	0.333942	-3.12946	0.000116225	0.00169736
ENSG00000108309.8	RUNDC3A	chr17:42376941-42396039	1.82474	26.6383	2.20431	46.8422	3.8604	4.40319	2.01452	36.7403	4.18547	0.000116682	0.00170231
ENSG00000099337.3	KCNK6	chr19:38810483-38819660	3.90038	0.61879	4.43774	0.167861	-2.63666	-4.64425	4.16906	0.393325	-3.38943	0.000117199	0.00170811
ENSG00000071539.9	TRIP13	chr5:710470-919472	55.4691	15.0509	18.7759	3.71217	-1.88114	-2.33544	37.1225	9.38153	-1.98382	0.000117428	0.00170972
ENSG00000173698.13	GPR64	chrX:19007426-19140755	9.40108	3.29967	8.78995	0.23085	-1.50767	-5.19129	9.09551	1.76526	-2.36199	0.000118648	0.00172574
ENSG00000100479.7	POLE2	chr14:50110272-50155140	39.5198	7.93844	35.0729	7.70709	-2.31419	-2.18464	37.2963	7.82277	-2.25256	0.000119064	0.00172962
ENSG00000168411.9	RFWD3	chr16:74655291-74700779	40.6481	9.00919	31.9678	7.57931	-2.17247	-2.07503	36.3079	8.29425	-2.12943	0.000119156	0.00172962
ENSG00000165868.8	HSPA12A	chr10:118423206-118502085	0.944079	5.91597	0.904623	5.65872	2.63487	2.63177	0.924351	5.78735	2.63985	0.000119488	0.0017327
ENSG00000016391.5	CHDH	chr3:53850386-53880417	2.78217	0.788841	1.93492	0.16605	-1.80541	-3.46565	2.35854	0.477446	-2.29251	0.000119612	0.00173274
ENSG00000156858.7	PRR14	chr16:30662037-30667761	5.66267	20.904	3.93853	16.5879	1.88237	2.07161	4.8006	18.746	1.96418	0.000120125	0.00173843
ENSG00000151834.11	GABRA2	chr4:46250443-46477247	0.59725	7.37534	0.275872	3.10689	3.6043	3.44667	0.436561	5.24111	3.57056	0.000120369	0.00174021
ENSG00000115665.4	SLC5A7	chr2:108602978-108630450	0.0362743	7.00087	0.0304567	2.5874	7.24324	6.00455	0.0333655	4.79413	6.96682	0.000121139	0.00174958
ENSG00000197385.5	ZNF860	chr3:31699381-32119072	2.7276	0.18234	3.03116	0.10652	-3.83118	-4.70597	2.87938	0.14443	-4.27072	0.000124312	0.00179362
ENSG00000100504.11	PYGL	chr14:51314839-51411454	24.751	7.44221	17.7179	1.69651	-1.73233	-3.3769	21.2345	4.56936	-2.2151	0.000125263	0.00180552
ENSG00000107331.11	ABCA2	chr9:139901685-139931234	8.82374	28.4007	3.26204	17.1473	1.68534	2.39056	6.04289	22.774	1.9132	0.000125782	0.00181024
ENSG00000144395.13	CCDC150	chr2:197504277-197664449	13.2505	2.66462	15.4452	3.14511	-2.30973	-2.29233	14.3479	2.90487	-2.30231	0.000125842	0.00181024
ENSG00000120800.4	UTP20	chr12:101673886-101780394	17.713	4.08069	14.8709	4.0395	-2.1152	-1.87765	16.2919	4.0601	-2.00324	0.000126181	0.00181329
ENSG00000103966.5	EHD4	chr15:42190949-42264776	10.8622	3.18971	7.49369	0.856557	-1.76463	-3.11424	9.17794	2.02313	-2.1788	0.000126514	0.00181627
ENSG00000100767.11	PAPLN	chr14:73704204-73741348	5.65208	0.23912	6.3588	1.9901	-4.50642	-1.67095	6.00544	1.11461	-2.42447	0.000126698	0.0018171
ENSG00000120659.10	TNFSF11	chr13:43136871-43182149	6.48834	0.958133	5.81924	0.0533447	-2.74679	-6.52394	6.15379	0.505739	-3.59199	0.000127367	0.00182357
ENSG00000164683.11	HEY1	chr8:80676244-80680098	0.871904	5.74848	0.459929	2.70676	2.70699	2.53137	0.665917	4.22762	2.65735	0.000127403	0.00182357
ENSG00000177156.6	TALDO1	chr11:747328-765024	240.162	55.6339	151.095	54.635	-2.10977	-1.46739	195.629	55.1345	-1.827	0.000127981	0.00183003
ENSG00000129173.7	E2F8	chr11:19203577-19302973	4.16076	0.913823	3.6054	0.507844	-2.17462	-2.80356	3.88308	0.710834	-2.44136	0.000128645	0.00183705
ENSG00000150990.3	DHX37	chr12:125431370-125473668	12.3322	3.35239	8.71212	2.09232	-1.87604	-2.0527	10.5222	2.72236	-1.94854	0.000128728	0.00183705
ENSG00000180198.10	RCC1	chr1:28832454-28865708	43.3568	9.27908	28.481	9.06597	-2.22298	-1.65038	35.9189	9.17253	-1.96877	0.000129221	0.00184227
ENSG00000108518.7	PFN1	chr17:4848946-4860426	473.814	128.251	378.169	91.2661	-1.88527	-2.05076	425.991	109.759	-1.95644	0.000130252	0.00185513
ENSG00000113739.6	STC2	chr5:172741715-172756506	17.464	4.54405	20.4231	4.21432	-1.93999	-2.27412	18.9436	4.37918	-2.11171	0.000130551	0.00185571
ENSG00000135766.8	EGLN1	chr1:231499496-231560790	3.50696	10.4027	1.27851	9.15758	1.56594	2.83084	2.39274	9.78014	2.02892	0.000130501	0.00185571
ENSG00000044090.4	CUL7	chr6:43005354-43042837	3.50487	14.1667	2.12343	9.41897	2.01198	2.14393	2.81415	11.7928	2.06519	0.000131826	0.00187198
ENSG00000185634.7	SHC4	chr15:49115931-49255641	0.390694	2.4625	0.193326	2.1831	2.6254	3.4311	0.29201	2.3228	2.97038	0.000132069	0.00187358
ENSG00000124588.14	NQO2	chr6:2988200-3019996	58.7218	9.34687	40.6518	10.6622	-2.65005	-1.92981	49.6868	10.0045	-2.31163	0.000132545	0.00187557
ENSG00000132507.13	EIF5A	chr17:7210317-7232712	391.328	105.037	292.375	82.0325	-1.89738	-1.83343	341.851	93.5348	-1.86974	0.0001326	0.00187557
ENSG00000203827.7	NBPF16	chr1:148739442-148758311	3.54581	16.3511	2.72019	11.7492	2.20202	2.10672	3.133	14.0501	2.16318	0.000132452	0.00187557
ENSG00000124802.7	EEF1E1	chr6:7727029-8102811	95.945	14.9347	76.7571	22.1378	-2.68272	-1.79333	86.351	18.5362	-2.21956	0.000133221	0.0018825
ENSG00000139209.11	SLC38A4	chr12:47158545-47226191	16.2986	5.67643	12.8139	0.0892998	-1.52004	-7.01283	14.5563	2.88286	-2.33406	0.000133587	0.00188582
ENSG00000140534.9	TICRR	chr15:90048507-90198682	9.8946	1.9929	8.64266	2.50026	-2.30601	-1.78531	9.26863	2.24658	-2.0422	0.00013384	0.00188753
ENSG00000102401.15	ARMCX3	chrX:100877786-100882833	9.74628	47.7037	8.04946	32.8831	2.29	2.02903	8.89787	40.2934	2.17838	0.000138228	0.00194371
ENSG00000146374.9	RSPO3	chr6:126102306-130463972	0.203474	6.55403	0.379658	5.21331	4.94245	3.74469	0.291566	5.88367	4.31152	0.00013821	0.00194371
ENSG00000248487.4	ABHD14A	chr3:51989329-52023213	2.52719	14.4201	1.41198	8.27545	2.50778	2.54268	1.96958	11.3478	2.52342	0.000137992	0.00194371
ENSG00000111859.12	NEDD9	chr6:11173684-11382581	1.79281	7.29811	1.055	3.65958	2.01925	1.78476	1.4239	5.47884	1.94028	0.000138653	0.00194778
ENSG00000112312.5	GMNN	chr6:24775158-24786327	73.3718	10.0764	52.6969	14.8632	-2.86301	-1.82528	63.0343	12.4698	-2.33724	0.000139599	0.00195915
ENSG00000110693.11	SOX6	chr11:15987994-16778649	0.0887592	3.40435	0.0212568	0.690675	5.11155	4.4865	0.055008	2.04751	5.09609	0.00014181	0.00198824
ENSG00000115525.12	ST3GAL5	chr2:86066266-86116137	1.81313	19.879	1.58259	9.19355	3.44749	2.53081	1.69786	14.5363	3.09412	0.000142391	0.0019925
ENSG00000131584.13	ACAP3	chr1:1227755-1260071	6.69913	22.42	4.66425	28.0453	1.74123	2.58547	5.68169	25.2326	2.14992	0.000142279	0.0019925
ENSG00000105538.4	RASIP1	chr19:49223843-49243978	4.87971	0.523221	4.04258	0.390523	-3.19694	-3.33888	4.46115	0.456872	-3.27347	0.000143725	0.00200921
ENSG00000166313.12	APBB1	chr11:6416353-6440644	7.24251	23.5788	5.08172	33.315	1.70155	2.71038	6.16212	28.4469	2.20586	0.000146115	0.00204065
ENSG00000151892.9	GFRA1	chr10:117816443-118033126	0.415901	18.2112	0.557245	6.99756	5.41896	3.62687	0.486573	12.6044	4.68095	0.000148262	0.00206862
ENSG00000082482.9	KCNK2	chr1:215179117-215410436	0.404441	6.5827	0.141017	3.13901	3.99164	4.38211	0.272729	4.86085	4.13094	0.000150167	0.00209316
ENSG00000203879.7	GDI1	chrX:153665265-153671814	36.6968	114.283	24.8596	210.163	1.63862	3.07912	30.7782	162.223	2.39781	0.000150561	0.00209663
ENSG00000153395.5	LPCAT1	chr5:1456594-1524092	76.215	21.348	76.9994	21.4791	-1.83549	-1.84143	76.6072	21.4136	-1.83871	0.000151705	0.00211052
ENSG00000158457.4	TSPAN33	chr7:128784711-128809538	20.0251	3.77333	11.4376	2.33806	-2.4048	-2.2855	15.7313	3.0557	-2.36217	0.00015205	0.00211328
ENSG00000206530.4	WDR52	chr3:112929849-113160457	1.15815	10.1016	1.40461	5.47009	3.11371	1.95379	1.28138	7.78585	2.59846	0.000153947	0.00213758
ENSG00000092445.7	TYRO3	chr15:41849872-41871536	42.2196	7.63234	32.1106	9.85237	-2.46617	-1.70349	37.1651	8.74235	-2.08722	0.000159024	0.00220593
ENSG00000175643.7	RMI2	chr16:11343475-11445619	40.4687	3.19228	28.3639	7.23376	-3.65999	-1.96975	34.4163	5.21302	-2.72173	0.00016059	0.00222552
ENSG00000090097.15	PCBP4	chr3:51989329-52023213	11.2714	54.4621	5.13708	97.6999	2.27157	4.24668	8.20424	76.081	3.21231	0.000160877	0.00222736
ENSG00000137819.9	PAQR5	chr15:69591285-69740764	4.06837	0.606732	3.00686	0.151201	-2.72528	-4.22611	3.53761	0.378967	-3.20576	0.000162124	0.00224246
ENSG00000176809.6	LRRC37A3	chr17:62850429-62915598	1.06334	8.99223	2.32727	11.0907	3.06818	2.24775	1.6953	10.0415	2.56282	0.000162689	0.00224811
ENSG00000076382.10	SPAG5	chr17:26782769-26972472	37.6111	6.31474	26.1853	8.12107	-2.57246	-1.68779	31.8982	7.21791	-2.14305	0.000165686	0.00228732
ENSG00000107833.6	NPM3	chr10:103541081-103543170	48.5266	12.6962	28.4808	3.55982	-1.93354	-2.99658	38.5037	8.12801	-2.24332	0.000166202	0.00229225
ENSG00000171132.9	PRKCE	chr2:45878483-46415129	0.442593	3.5767	0.0689888	1.19572	2.98637	3.9321	0.255791	2.38621	3.19678	0.000166456	0.00229356
ENSG00000100304.12	TTLL12	chr22:43562627-43583139	34.3457	7.25772	24.6392	9.01583	-2.24098	-1.44941	29.4924	8.13678	-1.85717	0.000167544	0.00230633
ENSG00000112893.5	MAN2A1	chr5:109025066-109205326	67.8493	26.3014	51.7968	6.38561	-1.36686	-3.01799	59.823	16.3435	-1.87166	0.000168348	0.00231519
ENSG00000148926.5	ADM	chr11:10326226-10328944	17.4251	1.22449	33.2273	0.0269696	-3.82001	-9.81225	25.3262	0.62573	-5.32775	0.000168835	0.00231966
ENSG00000078804.8	TP53INP2	chr20:33284721-33413452	1.75723	11.834	1.42246	20.1755	2.74459	3.81675	1.58984	16.0048	3.32746	0.000169637	0.00232846
ENSG00000182463.8	TSHZ2	chr20:51588945-52120853	0.075427	3.70885	0.0495555	11.6742	5.44402	7.61611	0.0624912	7.69153	6.83336	0.000170105	0.00233267
ENSG00000152092.10	ASTN1	chr1:176826437-177134109	2.34993	10.2281	1.60109	6.5327	2.11713	2.02185	1.97551	8.3804	2.08201	0.000171068	0.00234363
ENSG00000050165.13	DKK3	chr11:11984652-12031316	16.6204	64.3919	13.9478	56.2826	1.95328	2.01187	15.2841	60.3373	1.98067	0.000173465	0.00237421
ENSG00000166848.4	TERF2IP	chr16:75661621-75795051	8.04312	71.7101	6.21583	146.317	3.15476	4.55479	7.12948	109.014	3.93362	0.000173682	0.00237492
ENSG00000131238.10	PPT1	chr1:40538378-40563375	84.8477	20.7988	93.513	26.5351	-2.02785	-1.81688	89.1804	23.6669	-1.91363	0.000174433	0.00238292
ENSG00000082014.12	SMARCD3	chr7:150929574-150974982	5.11466	64.0273	4.47693	33.5678	3.64338	2.90371	4.7958	48.7976	3.34561	0.000174666	0.00238384
ENSG00000185880.8	TRIM69	chr15:45021185-45060027	2.4366	7.65179	2.04652	11.732	1.6469	2.5134	2.24156	9.69189	2.10981	0.000175626	0.00239468
ENSG00000165966.10	PDZRN4	chr12:41582249-41968392	0	5.58235	0.0111568	19.1995	9.12731	9.82648	0.0055784	12.3909	10.1945	0.000177021	0.00241141
ENSG00000064218.4	DMRT3	chr9:976963-991731	0	4.51591	0.0261236	1.37993	8.82206	5.26593	0.0130618	2.94792	7.35306	0.000177351	0.00241362
ENSG00000092421.12	SEMA6A	chr5:115779311-115927094	95.2437	28.4868	95.1009	22.3111	-1.74098	-2.0912	95.1723	25.3989	-1.90556	0.000177611	0.00241487
ENSG00000171314.7	PGAM1	chr10:99185916-99205774	203.78	42.3996	97.2308	33.5791	-2.26462	-1.53357	150.505	37.9894	-1.98601	0.000179115	0.00243302
ENSG00000153558.9	FBXL2	chr3:33318516-33482863	2.40208	12.2232	2.29665	16.6961	2.34245	2.8565	2.34937	14.4596	2.61912	0.000182676	0.00247905
ENSG00000158555.10	GDPD5	chr11:75145684-75236948	1.4051	5.96687	1.37413	8.81716	2.07849	2.67297	1.38962	7.39201	2.40708	0.000183244	0.00248442
ENSG00000164087.3	POC1A	chr3:52109268-52188706	10.6824	1.85919	8.24475	2.08828	-2.5161	-1.97602	9.46357	1.97374	-2.25857	0.000184164	0.00249454
ENSG00000078295.11	ADCY2	chr5:7396320-7830194	63.3816	15.9304	30.2818	7.98226	-1.9916	-1.92225	46.8317	11.9563	-1.96926	0.000185161	0.00250569
ENSG00000099284.8	H2AFY2	chr10:71812551-71892690	18.855	33.4245	6.01176	69.6135	0.825623	3.53132	12.4334	51.519	2.05045	0.000186457	0.00252085
ENSG00000197822.6	OCLN	chr5:68773298-69006341	24.1609	3.4294	25.7656	3.46009	-2.81304	-2.89296	24.9633	3.44475	-2.85553	0.000188344	0.00254397
ENSG00000168003.12	SLC3A2	chr11:62623517-62656352	124.348	65.9959	113.458	15.4827	-0.913833	-2.87263	118.903	40.7393	-1.54518	0.00018936	0.0025553
ENSG00000165175.11	MID1IP1	chrX:38660684-38665790	39.8585	8.89494	33.7565	9.9584	-2.16257	-1.76016	36.8075	9.42667	-1.96461	0.000190896	0.00257361
ENSG00000197183.8	C20orf112	chr20:31030861-31196695	8.20489	22.6364	6.21118	25.022	1.46297	2.00851	7.20804	23.8292	1.72435	0.000194312	0.00261721
ENSG00000163932.9	PRKCD	chr3:53190024-53226733	6.53408	1.27201	5.60826	0.924526	-2.35178	-2.58782	6.07117	1.09827	-2.46138	0.000194949	0.00262334
ENSG00000263053.2	RP11-1055B8.6	chr17:79369274-79433357	0.621485	3.32472	0.110337	5.39269	2.40075	5.48852	0.365911	4.35871	3.55641	0.000195656	0.00263039
ENSG00000051341.9	POLQ	chr3:121150277-121264853	8.88203	1.82415	7.49189	2.02986	-2.2774	-1.87878	8.18696	1.92701	-2.08411	0.00019677	0.00264289
ENSG00000171962.11	LRRC48	chr17:17876126-17942523	0.568098	6.5993	0.750985	2.81002	3.51511	1.88977	0.659542	4.70466	2.82519	0.000197662	0.0026524
ENSG00000138378.13	STAT4	chr2:191886251-192016322	0.255415	2.72472	0.316736	3.44937	3.36508	3.40432	0.286076	3.08704	3.4091	0.000200179	0.00268367
ENSG00000184194.5	GPR173	chrX:53078272-53109797	2.92141	10.3126	2.7349	16.2709	1.81614	2.56836	2.82815	13.2918	2.23059	0.000200499	0.00268546
ENSG00000204130.6	RUFY2	chr10:70042416-70167051	7.64576	19.4327	4.70122	29.5325	1.34461	2.64862	6.17349	24.4826	1.98673	0.000202556	0.00271048
ENSG00000184232.3	OAF	chr11:120081474-120101001	0.295967	7.94096	0.450553	1.67318	4.69968	1.86975	0.37326	4.80707	3.66921	0.000203795	0.00272452
ENSG00000196247.7	ZNF107	chr7:64126510-64171404	17.5366	2.74784	19.1556	5.62111	-2.66958	-1.76703	18.3461	4.18447	-2.13103	0.000204926	0.0027371
ENSG00000196104.6	SPOCK3	chr4:167654534-168155947	0.565544	10.0286	0.906952	4.59961	4.12449	2.32973	0.736248	7.31411	3.30364	0.000205328	0.00273993
ENSG00000141542.6	RAB40B	chr17:80612848-80656604	1.24783	4.76983	0.992917	6.10286	1.92602	2.60765	1.12037	5.43634	2.27356	0.000207236	0.00276027
ENSG00000196123.8	KIAA0895L	chr16:67204056-67217943	10.5106	27.722	7.67762	53.9658	1.39833	2.8117	9.09411	40.8439	2.1665	0.000207151	0.00276027
ENSG00000186205.8	MARC1	chr1:220960100-220987735	24.4373	6.56681	17.6398	3.763	-1.89421	-2.22587	21.0386	5.16491	-2.02517	0.000208185	0.00277034
ENSG00000157483.4	MYO1E	chr15:59427112-59815748	16.7012	4.85743	19.0871	7.78317	-1.77958	-1.29307	17.8941	6.3203	-1.50069	0.000208476	0.00277166
ENSG00000135248.10	FAM71F1	chr7:128349114-128371677	8.03913	0.0743681	2.80752	0.0431863	-6.576	-5.72723	5.42333	0.0587772	-6.41132	0.00020982	0.00278694
ENSG00000128050.4	PAICS	chr4:57301906-57327534	243.673	50.4524	161.015	62.7413	-2.27173	-1.35957	202.344	56.5969	-1.83792	0.000210873	0.00279834
ENSG00000205277.5	MUC12	chr7:100612903-100662230	3.3356	0.275748	2.08486	0.0370556	-3.54945	-5.47634	2.71023	0.156402	-4.07235	0.000212211	0.00281351
ENSG00000132382.10	MYBBP1A	chr17:4400688-4458926	42.3299	12.2502	34.3151	7.16217	-1.78804	-2.25878	38.3225	9.70618	-1.98066	0.000214277	0.00283829
ENSG00000174501.10	ANKRD36C	chr2:96514586-96657541	1.35415	8.30153	0.969878	9.5225	2.60711	3.28218	1.16201	8.91202	2.93374	0.000215383	0.0028503
ENSG00000196405.8	EVL	chr14:100437785-100610573	42.1318	99.7247	22.5818	131.62	1.24285	2.54262	32.3568	115.672	1.83774	0.00021682	0.00286669
ENSG00000139146.9	FAM60A	chr12:31433517-31479992	175.206	29.239	154.927	60.4317	-2.58268	-1.35807	165.066	44.8353	-1.88022	0.000217284	0.00287019
ENSG00000196263.3	ZNF471	chr19:57019211-57041590	1.56158	5.22548	1.22746	7.80431	1.73611	2.65874	1.39452	6.5149	2.21992	0.000219229	0.00289322
ENSG00000178573.6	MAF	chr16:79619739-79634611	1.79276	8.53086	0.979126	4.15703	2.24417	2.07479	1.38594	6.34394	2.19045	0.000220436	0.00290648
ENSG00000101298.9	SNPH	chr20:1206699-1289972	0.668665	3.25451	0.566059	3.34519	2.26609	2.54211	0.617362	3.29985	2.40876	0.000224777	0.002961
ENSG00000104435.8	STMN2	chr8:80523048-80578397	2.0653	315.114	1.19538	851.795	7.24646	9.46489	1.63034	583.454	8.4789	0.000226625	0.00298262
ENSG00000171219.8	CDC42BPG	chr11:64590858-64612041	2.5649	0.886785	3.72681	0.209314	-1.52168	-4.09074	3.14586	0.54805	-2.51026	0.000229203	0.0030138
ENSG00000138768.9	USO1	chr4:76649761-76735382	123.309	38.3099	108.998	25.5766	-1.68623	-2.09098	116.154	31.9432	-1.86229	0.000231437	0.00304039
ENSG00000035141.3	FAM136A	chr2:70523106-70529222	68.4643	18.82	44.3933	11.9924	-1.86253	-1.88735	56.4288	15.4062	-1.87258	0.000232501	0.00305157
ENSG00000062822.8	POLD1	chr19:50887460-50934570	37.9288	8.2325	22.7727	7.1549	-2.20252	-1.66892	30.3508	7.6937	-1.97928	0.000232972	0.00305372
ENSG00000167747.9	C19orf48	chr19:51300960-51308186	48.7486	12.6348	29.1587	6.87335	-1.94711	-2.08324	38.9537	9.75408	-1.99713	0.000233089	0.00305372
ENSG00000112182.9	BACH2	chr6:90636247-91006627	1.09221	7.0317	0.779773	13.0096	2.67552	4.0431	0.935991	10.0206	3.41337	0.000234668	0.00306988
ENSG00000136854.13	STXBP1	chr9:130374543-130497604	14.0886	39.789	9.40238	48.7539	1.49718	2.37318	11.7455	44.2715	1.91382	0.000235285	0.00306988
ENSG00000144381.12	HSPD1	chr2:198351304-198418423	254.936	64.1527	196.174	69.2644	-1.99038	-1.50181	225.555	66.7086	-1.75746	0.000235292	0.00306988
ENSG00000205744.5	DENND1C	chr19:6436089-6482568	4.76317	0.188032	3.45375	0.418561	-4.59114	-3.01477	4.10846	0.303297	-3.73796	0.000235389	0.00306988
ENSG00000214870.4	AC004540.5	chr7:26438212-26538594	0.698238	3.91717	0.528321	5.43015	2.47118	3.33711	0.613279	4.67366	2.91976	0.000235186	0.00306988
ENSG00000126878.8	AIF1L	chr9:133971862-133998539	77.1396	9.10487	46.987	19.1091	-3.08137	-1.29756	62.0633	14.107	-2.13694	0.000237149	0.00309003
ENSG00000117399.9	CDC20	chr1:43824625-43828874	53.4057	8.21074	32.8194	14.7681	-2.69993	-1.15153	43.1125	11.4894	-1.90734	0.000238037	0.00309879
ENSG00000175764.10	TTLL11	chr9:124584206-124855885	0.253821	2.50509	0.485135	2.90173	3.25298	2.55598	0.369478	2.70341	2.85449	0.0002407	0.00313063
ENSG00000179456.9	ZNF238	chr1:244214584-244220778	3.99704	11.4976	3.74222	18.8795	1.52198	2.33177	3.86963	15.1885	1.97133	0.000241107	0.00313308
ENSG00000269707.1	RP11-13J10.1	chr2:105469742-105542510	0	2.8736	0.0699994	6.72997	8.17173	6.39661	0.0349997	4.80178	6.90894	0.000241694	0.00313787
ENSG00000107819.8	SFXN3	chr10:102790990-102800998	0.679552	16.6823	0.589785	8.84275	4.59738	3.88361	0.634669	12.7625	4.31901	0.000245788	0.00318804
ENSG00000174007.7	CEP19	chr3:196366556-196462878	0.925756	6.80975	0.868838	7.20571	2.86552	3.03747	0.897297	7.00773	2.9583	0.000246001	0.00318804
ENSG00000184661.8	CDCA2	chr8:25316512-25365436	15.3508	2.75651	9.2125	2.70886	-2.47311	-1.76216	12.2816	2.73269	-2.16606	0.000247073	0.00319617
ENSG00000187189.9	TSPYL4	chr6:116571150-116575261	9.44493	34.5245	7.3726	60.6589	1.8689	3.03876	8.40876	47.5917	2.50004	0.000247022	0.00319617
ENSG00000140575.8	IQGAP1	chr15:90931449-91045475	112.273	44.481	126.428	26.2873	-1.33555	-2.26544	119.35	35.3841	-1.75389	0.000249184	0.00322059
ENSG00000002746.9	HECW1	chr7:43152197-43602938	1.35334	3.63096	0.560046	4.48474	1.41717	2.97909	0.956693	4.05785	2.07884	0.000250005	0.0032254
ENSG00000269751.1	CTC-273B12.8	chr19:48949029-48985571	1.30893	11.295	2.21991	27.6149	3.09952	3.63091	1.76442	19.455	3.45916	0.000249821	0.0032254
ENSG00000003989.12	SLC7A2	chr8:17354596-17428082	11.2757	2.95413	13.257	0.269289	-1.92881	-5.56994	12.2663	1.61171	-2.92416	0.000250728	0.00323182
ENSG00000100505.9	TRIM9	chr14:51441979-51562779	0.647808	5.82966	0.601803	3.75737	3.15015	2.62242	0.624806	4.79351	2.92961	0.000251263	0.00323583
ENSG00000054356.7	PTPRN	chr2:220154344-220174370	2.46042	11.8862	2.20246	11.3142	2.26767	2.35569	2.33144	11.6002	2.31239	0.000251806	0.00323702
ENSG00000130787.9	HIP1R	chr12:123318999-123347507	4.24808	16.5352	3.57272	15.3173	1.95814	2.09698	3.9104	15.9262	2.02463	0.000251596	0.00323702
ENSG00000128294.11	TPST2	chr22:26921457-26992681	21.3685	5.12605	15.2313	4.00836	-2.05743	-1.92331	18.2999	4.5672	-2.00127	0.000252761	0.0032464
ENSG00000125851.5	PCSK2	chr20:17206751-17465223	1.41872	13.2889	2.12809	8.18818	3.21851	1.93898	1.7734	10.7385	2.59481	0.000253547	0.00325359
ENSG00000174547.9	MRPL11	chr11:66202545-66234209	71.1923	14.6728	45.216	14.3879	-2.2778	-1.6513	58.2041	14.5304	-2.00168	0.000255008	0.00326942
ENSG00000006634.3	DBF4	chr7:87462882-87538856	27.7277	4.7429	18.7904	6.44947	-2.54497	-1.54127	23.2591	5.59619	-2.0543	0.000257304	0.00329592
ENSG00000128739.16	SNRPN	chr15:25068793-25684128	404.566	87.9848	264.638	97.4698	-2.20092	-1.4409	334.602	92.7273	-1.85132	0.000259853	0.00332562
ENSG00000269416.1	CTB-175P5.4	chr19:23582034-23598877	25.2847	2.59731	19.4451	7.15991	-3.27821	-1.44012	22.3649	4.87861	-2.19554	0.000260431	0.00333004
ENSG00000006625.13	GGCT	chr7:30536236-30673649	80.1285	17.2895	60.8156	17.3375	-2.21177	-1.80995	70.472	17.3135	-2.02484	0.000262277	0.00333291
ENSG00000132780.12	NASP	chr1:46049517-46084566	313.951	67.2716	261.204	131.461	-2.2223	-0.990487	287.577	99.3663	-1.53307	0.000261547	0.00333291
ENSG00000135476.7	ESPL1	chr12:53662082-53687427	11.1796	2.43412	10.4675	3.91803	-2.19477	-1.41542	10.8236	3.17607	-1.76725	0.000261073	0.00333291
ENSG00000137266.10	SLC22A23	chr6:3224516-3457256	5.55558	33.788	5.20722	19.1546	2.60233	1.87709	5.3814	26.4713	2.29731	0.000261657	0.00333291
ENSG00000165475.9	CRYL1	chr13:20977805-21099996	0.724167	10.0936	0.409574	4.43619	3.78262	3.40557	0.566871	7.2649	3.66817	0.000261882	0.00333291
ENSG00000178445.8	GLDC	chr9:6532463-6645650	13.1553	1.35633	9.88671	4.84026	-3.26836	-1.02889	11.521	3.09829	-1.89302	0.000262235	0.00333291
ENSG00000196914.4	ARHGEF12	chr11:120207786-120360645	8.67809	26.0789	7.15861	31.8772	1.58632	2.15321	7.91835	28.978	1.87103	0.000261343	0.00333291
ENSG00000184672.7	RALYL	chr8:85095021-85834079	0.0836809	3.83061	0.0658892	4.0513	5.35744	5.7419	0.074785	3.94096	5.62811	0.000262629	0.00333444
ENSG00000229743.2	AC018730.3	chr2:105469742-105542510	0	0.169969	0	2.45007	4.16968	7.94256	0	1.31002	8.03894	0.0002634	0.00334128
ENSG00000151322.14	NPAS3	chr14:33404138-34273382	0.121454	2.88937	0.0620717	11.6363	4.46311	7.33622	0.0917629	7.26283	6.23093	0.000264229	0.00334884
ENSG00000150907.5	FOXO1	chr13:41129816-41240734	33.4386	8.18219	15.2001	0.92188	-2.02962	-4.02874	24.3194	4.55204	-2.41623	0.000265997	0.00336828
ENSG00000028116.12	VRK2	chr2:58134785-58468507	16.8511	3.53732	9.12583	1.36641	-2.2489	-2.73062	12.9885	2.45186	-2.4029	0.000266655	0.00337067
ENSG00000134755.10	DSC2	chr18:28645939-28742819	22.5445	7.95954	26.7569	2.06862	-1.50085	-3.68675	24.6507	5.01408	-2.29643	0.000266632	0.00337067
ENSG00000184635.9	ZNF93	chr19:20011721-20074273	43.9299	7.61829	35.8124	13.4677	-2.5261	-1.41029	39.8712	10.543	-1.91856	0.000267366	0.0033767
ENSG00000136928.4	GABBR2	chr9:101050390-101471479	0.230154	3.82451	0.25144	1.99763	3.99701	2.94094	0.240797	2.91107	3.56849	0.00026776	0.00337871
ENSG00000186469.4	GNG2	chr14:52292912-52446060	9.88791	62.4789	6.8617	140.641	2.6584	4.35531	8.37481	101.56	3.59934	0.00026935	0.0033958
ENSG00000007264.9	MATK	chr19:3777970-3802127	3.71409	0.652567	2.94833	0.139148	-2.49075	-4.30997	3.33121	0.395857	-3.05705	0.000269805	0.00339856
ENSG00000213199.3	ASIC3	chr7:150745378-150749843	1.33187	6.8937	1.1944	7.4611	2.36313	2.63301	1.26314	7.1774	2.50176	0.000272304	0.00342703
ENSG00000185442.6	FAM174B	chr15:93160672-93353114	8.80576	2.87355	7.65234	1.48577	-1.61224	-2.35689	8.22905	2.17966	-1.91419	0.000273368	0.00343741
ENSG00000131018.17	SYNE1	chr6:151977825-152958936	0.701187	9.66089	0.401515	5.97862	3.76534	3.86321	0.551351	7.81976	3.81398	0.000273936	0.00344154
ENSG00000198131.9	ZNF544	chr19:58739959-58827023	22.1737	8.96465	17.7728	3.84294	-1.30557	-2.20645	19.9733	6.4038	-1.64031	0.000275994	0.00346437
ENSG00000184428.7	TOP1MT	chr8:144386553-144442149	23.4616	6.7245	17.4222	5.60098	-1.80127	-1.63543	20.4419	6.16274	-1.72907	0.000277147	0.00347582
ENSG00000048471.8	SNX29	chr16:12070593-12704901	1.41063	3.85954	0.865247	4.75393	1.44563	2.44439	1.13794	4.30673	1.91552	0.000278876	0.00348628
ENSG00000077080.5	ACTL6B	chr7:100240719-100254084	1.17671	10.647	0.645745	21.7184	3.16676	5.0503	0.911227	16.1827	4.14305	0.00027911	0.00348628
ENSG00000101493.6	ZNF516	chr18:74069643-74207146	3.1509	8.21079	1.72337	10.4748	1.37894	2.59665	2.43714	9.34279	1.93648	0.000278753	0.00348628
ENSG00000197566.5	ZNF624	chr17:16524050-16557170	0.893621	2.92005	0.580833	5.48449	1.69714	3.21716	0.737227	4.20227	2.50295	0.000279193	0.00348628
ENSG00000249087.3	C1orf213	chr1:23685940-23698332	0.106863	2.11869	0.41668	5.26647	4.18708	3.62834	0.261771	3.69258	3.7929	0.000278508	0.00348628
ENSG00000163584.13	RPL22L1	chr3:170582663-170588272	33.1578	3.47892	40.7535	7.74991	-3.24893	-2.39317	36.9557	5.61442	-2.7175	0.000280647	0.00350139
ENSG00000159409.10	CELF3	chr1:151673501-151702281	0.336405	30.1586	0.425816	79.4421	6.44444	7.51023	0.381111	54.8003	7.14916	0.000280945	0.00350208
ENSG00000175265.13	GOLGA8A	chr15:34671268-34880704	8.02163	32.2485	7.6847	24.7034	2.00591	1.68336	7.85317	28.4759	1.85773	0.000281912	0.00351108
ENSG00000162434.7	JAK1	chr1:65210777-65432187	5.31958	26.4955	4.57724	16.7264	2.3142	1.86729	4.94841	21.611	2.1256	0.000283087	0.00351658
ENSG00000198420.5	FAM115A	chr7:143548467-143599291	10.7864	43.1358	11.6506	47.5633	1.99867	2.02851	11.2185	45.3496	2.01472	0.000282867	0.00351658
ENSG00000263069.1	CTD-2047H16.4	chr17:78234664-78411886	0.280565	1.48925	0.139739	2.02584	2.36731	3.7651	0.210152	1.75754	3.03423	0.000283084	0.00351658
ENSG00000170919.9	TPT1-AS1	chr13:45911007-45965872	7.60031	24.1573	6.72791	35.4418	1.66703	2.39549	7.16411	29.7995	2.05567	0.000285677	0.0035457
ENSG00000125871.9	C20orf72	chr20:17922240-18039832	27.2645	4.58087	21.0769	7.49916	-2.57071	-1.48963	24.1707	6.04002	-1.99974	0.000288351	0.0035758
ENSG00000148175.8	STOM	chr9:124101354-124132531	34.8262	5.5809	47.8609	1.36349	-2.63944	-5.12323	41.3436	3.4722	-3.57184	0.000288849	0.00357889
ENSG00000168386.14	FILIP1L	chr3:99536677-99897447	0.0546065	13.5864	0.0904652	5.25771	7.71733	5.71241	0.0725358	9.42206	6.9258	0.00029049	0.00359613
ENSG00000250742.1	RP11-834C11.4	chr12:54519881-54526627	0.240038	3.97158	0.0207593	9.23721	3.99312	8.23185	0.130399	6.60439	5.60923	0.000292995	0.00362402
ENSG00000116237.10	ICMT	chr1:6241328-6296032	64.7415	21.1469	49.6288	11.3632	-1.61379	-2.12583	57.1852	16.2551	-1.81443	0.000295082	0.0036342
ENSG00000152661.7	GJA1	chr6:121756837-121770873	594.968	171.148	742.086	19.8599	-1.79751	-5.22295	668.527	95.504	-2.80729	0.000294642	0.0036342
ENSG00000162623.10	TYW3	chr1:75171169-75232362	25.0515	6.82408	26.6594	8.80418	-1.87466	-1.59729	25.8555	7.81413	-1.72567	0.00029482	0.0036342
ENSG00000223414.2	LINC00473	chr6:165740775-166401536	0	40.3749	0	12.464	11.9796	10.2847	0	26.4194	12.3677	0.000294987	0.0036342
ENSG00000260534.1	RP11-1006G14.4	chr15:72882031-72884186	0.302148	3.85695	0.329446	6.55504	3.63089	4.27355	0.315797	5.20599	4.02183	0.000294271	0.0036342
ENSG00000104447.6	TRPS1	chr8:116420723-116821899	1.27383	5.34557	0.946011	2.56367	2.06059	1.42873	1.10992	3.95462	1.82842	0.000298968	0.00367892
ENSG00000135709.8	KIAA0513	chr16:85061374-85127836	2.85303	6.54665	1.22994	6.06488	1.19542	2.29258	2.04148	6.30576	1.62467	0.000305285	0.00375343
ENSG00000119285.6	HEATR1	chr1:236681299-236767804	36.1993	9.74367	28.515	9.44192	-1.89234	-1.59355	32.3572	9.59279	-1.75353	0.000305802	0.00375659
ENSG00000145526.6	CDH18	chr5:19473059-20575982	0.212293	3.02286	0.148049	2.66566	3.77014	4.08145	0.180171	2.84426	3.94366	0.000307599	0.00377544
ENSG00000092850.7	TEKT2	chr1:36549675-36553876	0.74083	4.62706	0.364352	3.10234	2.62665	3.05553	0.552591	3.8647	2.79494	0.000310411	0.00380671
ENSG00000089820.11	ARHGAP4	chrX:153126968-153200676	10.4866	3.36801	7.47858	1.21391	-1.63568	-2.61319	8.98259	2.29096	-1.96884	0.000310813	0.00380835
ENSG00000130844.11	ZNF331	chr19:54024234-54083523	34.9064	7.80771	26.1961	9.6111	-2.15909	-1.44563	30.5512	8.70941	-1.80999	0.000311339	0.00380835
ENSG00000138834.8	MAPK8IP3	chr16:1756183-1821731	12.5132	35.7123	8.92837	19.2396	1.51222	1.10674	10.7208	27.4759	1.35735	0.000311161	0.00380835
ENSG00000251322.3	SHANK3	chr22:51112842-51171726	1.13313	4.445	0.909365	3.52688	1.96243	1.94377	1.02125	3.98594	1.95935	0.000312105	0.00381447
ENSG00000172159.11	FRMD3	chr9:85857904-86153461	0.498142	4.81409	0.436509	2.34012	3.24695	2.39597	0.467325	3.57711	2.92295	0.000314054	0.00383503
ENSG00000145242.9	EPHA5	chr4:66185280-66563747	0	5.00393	0.0418616	11.9809	8.9698	7.85306	0.0209308	8.49242	8.35621	0.000316246	0.00385852
ENSG00000163811.7	WDR43	chr2:29117508-29171088	73.5229	21.0025	41.7408	12.1876	-1.80714	-1.77521	57.6319	16.5951	-1.7958	0.000318467	0.00388233
ENSG00000070814.12	TCOF1	chr5:149737201-149779870	35.8112	9.30968	28.7914	10.6701	-1.94246	-1.43121	32.3013	9.98989	-1.69255	0.000319718	0.00389427
ENSG00000186318.11	BACE1	chr11:117103340-117283984	3.2445	13.5961	3.34461	12.5281	2.06374	1.9021	3.29455	13.0621	1.9856	0.000321116	0.00390799
ENSG00000166111.5	SVOP	chr12:109458638-109459045	0.0233069	3.44936	0.0266099	6.22085	6.69854	7.41105	0.0249584	4.83511	7.33593	0.000321692	0.0039117
ENSG00000122068.6	FYTTD1	chr3:197398263-197511317	12.8718	45.0038	8.20121	32.4078	1.80503	1.98112	10.5365	38.7058	1.87666	0.000321994	0.00391206
ENSG00000178999.8	AURKB	chr17:8108055-8113918	58.2191	9.49018	44.8184	17.6408	-2.61571	-1.34468	51.5187	13.5655	-1.92476	0.000325016	0.00394545
ENSG00000145911.5	N4BP3	chr5:177540443-177553088	5.78979	1.63484	5.06159	1.02948	-1.81806	-2.28658	5.42569	1.33216	-2.02196	0.000329063	0.00399121
ENSG00000122691.8	TWIST1	chr7:19060613-19157295	0.301509	42.0977	0.0362755	1.23251	7.07866	4.74687	0.168892	21.6651	6.96137	0.000330607	0.00400656
ENSG00000120087.8	HOXB7	chr17:46684593-46724385	0	2.97452	0	9.87842	8.22136	9.9496	0	6.42647	10.329	0.000334202	0.00404672
ENSG00000159055.3	MIS18A	chr21:33640529-33653299	61.1989	10.1854	25.1464	9.86511	-2.58583	-1.34906	43.1727	10.0253	-2.10593	0.000336124	0.00406657
ENSG00000082497.7	SERTAD4	chr1:210404800-210419976	0.945679	46.0387	0.875018	22.0756	5.59049	4.64126	0.910349	34.0572	5.2177	0.000337801	0.00408342
ENSG00000158296.9	SLC13A3	chr20:45186462-45304714	5.7115	0.938203	4.89184	0.819193	-2.59313	-2.56354	5.30167	0.878698	-2.58618	0.000338324	0.00408631
ENSG00000251562.3	MALAT1	chr11:65265232-65273940	546.905	2357.26	296.612	1298.83	2.10773	2.13053	421.759	1828.05	2.1158	0.000339079	0.00409199
ENSG00000124207.12	CSE1L	chr20:47662848-47713489	203.844	40.9083	171.464	67.0444	-2.31671	-1.35459	187.654	53.9763	-1.79758	0.000340136	0.00410131
ENSG00000134363.6	FST	chr5:52776238-52782964	33.0671	13.6444	25.013	0.777973	-1.27647	-4.98897	29.0401	7.21119	-2.00898	0.00034187	0.00411876
ENSG00000172348.10	RCAN2	chr6:46188474-46459709	5.70446	22.5491	3.28172	17.9437	1.98102	2.44737	4.49309	20.2464	2.17064	0.000342782	0.00412629
ENSG00000079150.13	FKBP7	chr2:179328390-179343327	7.68032	30.8963	4.43081	20.3393	2.00679	2.19608	6.05556	25.6178	2.0799	0.000344806	0.00414719
ENSG00000059758.3	CDK17	chr12:96672038-96794338	9.68688	52.7265	5.53565	25.9773	2.44321	2.22838	7.61127	39.3519	2.36946	0.00034523	0.00414881
ENSG00000151726.8	ACSL1	chr4:185676748-185747972	2.35963	8.80246	1.65716	9.76451	1.89488	2.55163	2.0084	9.28348	2.20581	0.00034795	0.00417802
ENSG00000168297.10	PXK	chr3:58318606-58411748	2.47141	10.5561	3.14442	14.1978	2.09021	2.17124	2.80792	12.377	2.1381	0.000351814	0.00422089
ENSG00000159228.8	CBR1	chr21:37402367-37498938	32.7388	9.68811	31.4011	7.00803	-1.75567	-2.16214	32.0699	8.34807	-1.94107	0.000352549	0.00422618
ENSG00000145920.10	CPLX2	chr5:175223312-175311023	0.408357	6.7284	0.372687	21.4398	4.0096	5.80866	0.390522	14.0841	5.15468	0.000353258	0.00423115
ENSG00000174099.6	MSRB3	chr12:65672422-66036152	0.446067	20.4659	0.453087	2.85151	5.48854	2.62742	0.449577	11.6587	4.68136	0.000356631	0.004268
ENSG00000159063.7	ALG8	chr11:77811981-77850706	78.5776	20.8873	61.7722	18.7503	-1.91098	-1.71951	70.1749	19.8188	-1.82382	0.000357175	0.00427096
ENSG00000185847.3	RP1-46F2.2	chr12:111374388-111396012	11.1669	0	9.7928	0	-10.1263	-9.93705	10.4798	0	-11.0341	0.000357856	0.00427555
ENSG00000136811.9	ODF2	chr9:131217465-131263239	9.93705	31.6039	8.0903	34.7	1.66822	2.09931	9.01367	33.1519	1.87832	0.000359747	0.00429457
ENSG00000100314.3	CABP7	chr22:30116072-30163000	0.134298	1.95923	0.29786	3.56258	3.77051	3.53662	0.216079	2.76091	3.64512	0.000361387	0.00431058
ENSG00000085276.13	MECOM	chr3:168801286-169381406	0.360649	2.86375	0.164789	7.52008	2.95481	5.42898	0.262719	5.19191	4.27886	0.000361778	0.00431167
ENSG00000084774.8	CAD	chr2:27440257-27466660	79.389	23.9271	28.6082	8.60669	-1.72987	-1.73173	53.9986	16.2669	-1.73067	0.000365499	0.00435241
ENSG00000226950.2	DANCR	chr4:53578596-53586998	256.874	45.5268	185.546	74.4723	-2.49601	-1.31688	221.21	59.9995	-1.88231	0.000367229	0.00436939
ENSG00000178343.4	SHISA3	chr4:42399855-42404504	3.16166	0.476781	2.561	0.0132482	-2.7039	-6.78907	2.86133	0.245015	-3.51912	0.000367831	0.00437293
ENSG00000103550.9	C16orf88	chr16:19566561-19897489	60.5776	14.3524	47.9598	20.1495	-2.07672	-1.25067	54.2687	17.2509	-1.65316	0.000369066	0.00438399
ENSG00000140386.8	SCAPER	chr15:76640525-77197785	2.90916	6.83449	1.52938	11.5121	1.22939	2.90398	2.21927	9.17329	2.04489	0.000370293	0.00439494
ENSG00000106089.7	STX1A	chr7:73096600-73134002	6.61604	23.5007	2.82078	16.7991	1.8271	2.56997	4.71841	20.1499	2.09323	0.000372662	0.00441941
ENSG00000177602.4	GSG2	chr17:3617921-3704537	5.80784	0.956277	4.75256	1.23401	-2.58997	-1.93674	5.2802	1.09514	-2.26427	0.000373515	0.00442588
ENSG00000142459.4	EVI5L	chr19:7895118-7929862	3.22148	15.287	2.05877	12.5098	2.24298	2.59737	2.64013	13.8984	2.39403	0.000374929	0.00443898
ENSG00000243279.1	PRAF2	chrX:48928819-48958108	8.96904	31.6648	7.0542	24.7802	1.8187	1.81117	8.01162	28.2225	1.81604	0.000376254	0.004451
ENSG00000187678.8	SPRY4	chr5:141689991-142077617	22.629	7.80975	15.7317	1.33393	-1.53361	-3.55006	19.1804	4.57184	-2.06758	0.000378765	0.00447703
ENSG00000174306.16	ZHX3	chr20:39657457-39946312	0.976432	4.1646	0.954527	3.46461	2.08135	1.84896	0.96548	3.81461	1.97665	0.000384033	0.00453556
ENSG00000262160.1	RP11-96D1.11	chr16:68021296-68272005	3.84517	0.381893	4.8219	0.167073	-3.29826	-4.77017	4.33354	0.274483	-3.95638	0.000384527	0.00453767
ENSG00000085788.9	DDHD2	chr8:38082735-38239790	10.636	31.3442	12.5622	57.1076	1.55835	2.1837	11.5991	44.2259	1.93042	0.000388259	0.0045742
ENSG00000204103.2	MAFB	chr20:39314487-39317880	0.728076	3.3517	0.5177	3.39565	2.18735	2.69014	0.622888	3.37367	2.42788	0.000388204	0.0045742
ENSG00000128059.4	PPAT	chr4:57259527-57301781	42.1471	9.42454	26.7798	8.70991	-2.15975	-1.6193	34.4635	9.06723	-1.92575	0.000391351	0.00460686
ENSG00000111897.5	SERINC1	chr6:122764492-123047518	35.7113	150.823	44.5835	168.009	2.07809	1.91372	40.1474	159.416	1.98928	0.000391911	0.00460968
ENSG00000183496.5	MEX3B	chr15:82334118-82338482	4.84044	9.91032	2.51794	17.8217	1.03227	2.81841	3.67919	13.866	1.91265	0.000392586	0.00461385
ENSG00000173320.5	STOX2	chr4:184774583-184944679	3.4087	11.6814	2.39519	19.1744	1.77393	2.99571	2.90194	15.4279	2.40843	0.000393976	0.00462641
ENSG00000145934.11	TENM2	chr5:166711803-167691162	0.303957	7.85364	0.438103	21.2229	4.64656	5.56633	0.37103	14.5383	5.27336	0.000395872	0.00464488
ENSG00000250510.2	GPR162	chr12:6930710-6949018	6.29997	18.8421	2.92071	15.1273	1.57902	2.36879	4.61034	16.9847	1.88015	0.000398044	0.00466656
ENSG00000105647.9	PIK3R2	chr19:18263625-18288927	2.02473	8.06256	25.1658	14.094	1.98819	-0.835932	13.5953	11.0783	-0.29525	0.000401688	0.00470544
ENSG00000141854.3	CTB-55O6.8	chr19:14183347-14185874	0.252525	1.89973	0.151803	2.62252	2.86284	4.02413	0.202164	2.26112	3.45138	0.000402554	0.00471175
ENSG00000067113.12	PPAP2A	chr5:54603587-54830878	29.8154	10.2586	37.6675	6.12155	-1.5383	-2.61938	33.7415	8.19008	-2.04191	0.000406537	0.0047545
ENSG00000117266.11	CDK18	chr1:205473722-205501921	18.9284	6.58439	12.5898	1.81612	-1.522	-2.78655	15.7591	4.20026	-1.90638	0.000409455	0.00478279
ENSG00000137078.4	SIT1	chr9:35649291-35650937	3.57909	0.0309028	3.39507	0.48632	-6.45528	-2.77834	3.48708	0.258611	-3.7276	0.000409621	0.00478279
ENSG00000151692.10	RNF144A	chr2:7052407-7218011	5.08315	15.3538	3.20408	16.3673	1.5929	2.34922	4.14361	15.8605	1.9352	0.000410815	0.00479285
ENSG00000106261.12	ZKSCAN1	chr7:99613203-99639312	9.02897	22.9735	8.13567	35.8914	1.34637	2.13993	8.58232	29.4324	1.77737	0.000412809	0.00480971
ENSG00000144619.10	CNTN4	chr3:2140496-3102829	0.795096	6.7214	0.568476	4.23725	3.06367	2.8762	0.681786	5.47933	2.99738	0.000413147	0.00480971
ENSG00000145386.5	CCNA2	chr4:122722471-122745087	68.9074	12.1978	42.8875	19.9257	-2.49706	-1.10554	55.8974	16.0617	-1.79883	0.000413264	0.00480971
ENSG00000101444.7	AHCY	chr20:32782374-32899608	159.19	50.845	97.256	26.7697	-1.64638	-1.8608	128.223	38.8073	-1.72412	0.000414287	0.00481601
ENSG00000204267.9	TAP2	chr6:32780539-32806599	4.81058	0.965719	7.77277	0.751852	-2.30467	-3.3527	6.29167	0.858785	-2.86585	0.000414475	0.00481601
ENSG00000133640.13	LRRIQ1	chr12:85430091-85657002	1.25334	6.42056	0.860477	5.00344	2.3477	2.52592	1.05691	5.712	2.4286	0.000417151	0.0048375
ENSG00000150893.9	FREM2	chr13:39261265-39460074	9.47193	4.42433	7.98573	0.645309	-1.09646	-3.60898	8.72883	2.53482	-1.78189	0.000417333	0.0048375
ENSG00000186409.9	CCDC30	chr1:42895999-43120335	1.27175	4.96595	0.671438	5.16093	1.95686	2.92377	0.971594	5.06344	2.37571	0.000417244	0.0048375
ENSG00000205869.2	KRTAP5-1	chr11:1575273-1620414	0.0700592	5.80362	0.178166	10.2227	6.18223	5.76504	0.124113	8.01316	5.95657	0.000418493	0.00484704
ENSG00000021762.15	OSBPL5	chr11:3108345-3187969	2.78241	9.96929	2.10237	7.53212	1.83743	1.83611	2.44239	8.7507	1.83898	0.000426914	0.00493886
ENSG00000153253.10	SCN3A	chr2:165848493-166060577	0.0369249	11.0467	0.0437826	29.373	7.88035	9.09363	0.0403537	20.2098	8.79998	0.000427108	0.00493886
ENSG00000129194.3	SOX15	chr17:7465191-7536700	6.23183	1.33959	9.76612	0.790245	-2.20945	-3.61075	7.99898	1.06492	-2.90322	0.000430308	0.00497187
ENSG00000166881.5	TMEM194A	chr12:57449425-57481846	31.2682	9.18808	32.8147	9.25012	-1.76575	-1.82568	32.0414	9.2191	-1.79668	0.000432825	0.00499694
ENSG00000006128.7	TAC1	chr7:97361219-97369784	1.40428	19.9543	1.31267	36.518	3.81928	4.78748	1.35847	28.2362	4.37244	0.000436408	0.00503426
ENSG00000203875.5	SNHG5	chr6:86370709-86388451	224.68	50.4955	265.146	49.8567	-2.15342	-2.41069	244.913	50.1761	-2.28708	0.00043678	0.00503452
ENSG00000171456.12	ASXL1	chr20:30946154-31027122	8.26891	24.9208	6.12912	22.4845	1.59042	1.87347	7.19902	23.7026	1.71848	0.000438052	0.00504514
ENSG00000196542.4	SPTSSB	chr3:161062579-161090668	3.24008	0.0295589	3.11294	0.405011	-6.36033	-2.91168	3.17651	0.217285	-3.83923	0.000438773	0.0050494
ENSG00000257315.1	ZBED6	chr1:203764781-203823252	2.28922	9.51752	1.21178	7.76449	2.05096	2.66976	1.7505	8.641	2.30015	0.00044401	0.00510559
ENSG00000177674.10	AGTRAP	chr1:11796140-11814859	47.9506	11.731	28.4351	6.40204	-2.0303	-2.14933	38.1928	9.06652	-2.07408	0.000445222	0.00511543
ENSG00000089685.9	BIRC5	chr17:76210266-76221717	75.865	9.05366	38.5892	16.9595	-3.06546	-1.18563	57.2271	13.0066	-2.13703	0.000452508	0.00519499
ENSG00000065621.8	GSTO2	chr10:106028630-106059616	14.2886	1.43667	9.02079	0.687408	-3.30506	-3.69478	11.6547	1.06204	-3.44985	0.000453256	0.00519943
ENSG00000179222.12	MAGED1	chrX:51546102-51645453	55.1107	195.165	43.8891	142.624	1.8241	1.70005	49.4999	168.894	1.77052	0.000453708	0.00520047
ENSG00000120254.11	MTHFD1L	chr6:151186684-151549582	31.0565	13.3902	22.0625	3.66077	-1.21311	-2.5881	26.5595	8.52548	-1.6388	0.00045537	0.00521536
ENSG00000166341.6	DCHS1	chr11:6642555-6677085	3.15398	31.2328	2.67309	14.5244	3.30371	2.4375	2.91353	22.8786	2.971	0.000455766	0.00521575
ENSG00000172554.7	SNTG2	chr2:946553-1371385	5.28932	0.512163	2.88973	0.313599	-3.34323	-3.16364	4.08953	0.412881	-3.29253	0.000456613	0.00522129
ENSG00000139734.12	DIAPH3	chr13:60239716-60738119	12.3575	3.90642	8.41161	1.41216	-1.65895	-2.56602	10.3846	2.65929	-1.96331	0.000457157	0.00522335
ENSG00000155367.10	PPM1J	chr1:113243727-113258099	5.81473	1.15463	7.05376	0.924908	-2.32232	-2.91754	6.43424	1.03977	-2.62371	0.000457742	0.00522588
ENSG00000135842.12	FAM129A	chr1:184759857-184943682	4.7356	1.75191	4.41932	0.318239	-1.42945	-3.75427	4.57746	1.03507	-2.13944	0.000458304	0.00522815
ENSG00000170667.9	RASA4B	chr7:102122891-102312182	2.0651	6.15858	1.30112	9.64989	1.57176	2.88121	1.68311	7.90423	2.22813	0.000458812	0.0052298
ENSG00000092068.14	SLC7A8	chr14:23594503-23652883	94.3851	39.9548	85.9996	4.60929	-1.23998	-4.21875	90.1924	22.282	-2.01688	0.000461187	0.00524855
ENSG00000093009.5	CDC45	chr22:19466981-19508135	22.4231	4.6126	19.3966	6.81517	-2.27885	-1.50761	20.9098	5.71388	-1.87072	0.000460898	0.00524855
ENSG00000013441.11	CLK1	chr2:201717731-201729422	23.3662	62.7756	16.6771	98.4777	1.42539	2.56121	20.0217	80.6266	2.00943	0.000464564	0.00527447
ENSG00000137478.9	FCHSD2	chr11:72525352-72853306	4.9182	11.224	2.71601	16.2379	1.18874	2.57539	3.8171	13.7309	1.84552	0.000464451	0.00527447
ENSG00000213722.4	DDAH2	chr6:31694814-31707540	24.2057	50.7097	12.8571	109.086	1.06661	3.08384	18.5314	79.8979	2.10789	0.000465793	0.00528074
ENSG00000219626.4	FAM228B	chr2:24299395-24424567	1.63421	6.85365	1.18721	8.24506	2.06158	2.7856	1.41071	7.54936	2.41578	0.000465851	0.00528074
ENSG00000100031.14	GGT1	chr22:24936405-25024972	8.32537	0.881988	4.43015	0.984365	-3.22416	-2.15876	6.37776	0.933177	-2.76625	0.000467327	0.00528914
ENSG00000138658.11	C4orf21	chr4:113434671-113578748	19.1746	3.47846	17.9572	6.64418	-2.45929	-1.43303	18.5659	5.06132	-1.87403	0.000467268	0.00528914
ENSG00000154065.11	ANKRD29	chr18:21178889-21242849	1.74103	6.47944	1.99086	8.69322	1.88989	2.12093	1.86594	7.58633	2.02059	0.00046989	0.00531397
ENSG00000048740.11	CELF2	chr10:11047258-11378666	12.1326	27.6763	8.27207	26.8592	1.1891	1.69789	10.2023	27.2677	1.41785	0.000471404	0.00532272
ENSG00000163938.12	GNL3	chr3:52529353-52742182	181.208	54.6034	119.834	41.3521	-1.7304	-1.53478	150.521	47.9778	-1.64942	0.00047136	0.00532272
ENSG00000077238.9	IL4R	chr16:27324988-27376099	6.25536	2.78574	6.62307	0.473181	-1.16417	-3.77904	6.43921	1.62946	-1.97919	0.000472299	0.00532864
ENSG00000013573.12	DDX11	chr12:31173696-31257725	36.3484	9.19151	30.9127	11.7423	-1.98235	-1.39572	33.6305	10.4669	-1.68346	0.000475102	0.005348
ENSG00000087586.13	AURKA	chr20:54944444-54967393	41.3754	9.51299	21.4896	8.5417	-2.11964	-1.33003	31.4325	9.02735	-1.79931	0.000474774	0.005348
ENSG00000167644.6	C19orf33	chr19:38734674-38795649	5.35286	0	10.9012	0	-9.06686	-10.0916	8.12703	0	-10.6675	0.00047513	0.005348
ENSG00000135905.13	DOCK10	chr2:225629806-225907162	0.18651	6.71278	0.33386	2.5187	5.09638	2.8785	0.260185	4.61574	4.12305	0.000475802	0.00535138
ENSG00000159167.7	STC1	chr8:23699427-23712320	11.4735	4.40343	14.0515	2.11295	-1.37959	-2.72761	12.7625	3.25819	-1.96812	0.000477066	0.00536141
ENSG00000121644.14	DESI2	chr1:244816236-244872335	48.2951	13.2592	44.0511	13.3593	-1.86409	-1.72058	46.1731	13.3092	-1.79424	0.00047744	0.00536141
ENSG00000092853.9	CLSPN	chr1:36185818-36235568	14.2054	2.83575	14.3486	4.81362	-2.32057	-1.57373	14.277	3.82469	-1.8989	0.000478881	0.0053734
ENSG00000106034.13	CPED1	chr7:120628730-120937498	0.0689856	0.894411	0.0834666	0.669522	3.51731	2.862	0.0762261	0.781967	3.27629	0.000481682	0.00540062
ENSG00000145703.11	IQGAP2	chr5:75699073-76031606	37.2695	13.7138	31.2616	7.78826	-1.4417	-2.00363	34.2656	10.751	-1.67182	0.000483977	0.00542212
ENSG00000171320.10	ESCO2	chr8:27590834-27695612	9.39244	1.24839	7.43405	2.0141	-2.90145	-1.87881	8.41324	1.63125	-2.36313	0.000484733	0.00542637
ENSG00000137124.6	ALDH1B1	chr9:38392660-38398658	33.8819	9.56853	19.5452	5.48377	-1.82306	-1.83168	26.7136	7.52615	-1.8269	0.000486113	0.00543759
ENSG00000120539.9	MASTL	chr10:27399382-27475848	36.728	8.11827	24.8156	8.67022	-2.17625	-1.51602	30.7718	8.39425	-1.87351	0.000488774	0.0054631
ENSG00000116731.17	PRDM2	chr1:14026692-14151560	7.99231	17.2619	6.2852	25.7028	1.10994	2.03016	7.13875	21.4824	1.58873	0.000492086	0.00549586
ENSG00000132510.6	KDM6B	chr17:7743221-7758114	0.977541	6.16532	0.439166	11.9549	2.6446	4.73541	0.708353	9.06011	3.66764	0.000492677	0.00549818
ENSG00000121057.8	AKAP1	chr17:55162452-55198710	22.4406	4.73658	18.0447	6.59728	-2.2418	-1.45025	20.2426	5.66693	-1.83584	0.000496319	0.00553453
ENSG00000160818.12	GPATCH4	chr1:156564278-156571288	40.5584	11.1135	25.7667	11.706	-1.86675	-1.13759	33.1625	11.4097	-1.53887	0.000497556	0.00554403
ENSG00000100292.12	HMOX1	chr22:35776353-35790207	4.78002	0.816925	4.2298	0.528026	-2.5342	-2.97825	4.50491	0.672476	-2.73486	0.000501203	0.00558035
ENSG00000203778.2	C6orf225	chr6:112408801-112423993	2.32503	8.73166	0.697167	8.56492	1.90446	3.6	1.5111	8.64829	2.51289	0.000502032	0.00558525
ENSG00000176532.3	PRR15	chr7:29603426-29606911	4.05372	0.398997	2.38222	0.0208675	-3.31264	-6.27612	3.21797	0.209932	-3.90644	0.000502449	0.00558557
ENSG00000140525.13	FANCI	chr15:89787179-89878092	43.4074	7.33583	28.4214	13.0682	-2.56328	-1.12032	35.9144	10.202	-1.8152	0.000504155	0.00560021
ENSG00000099910.12	KLHL22	chr22:20778873-20850170	3.25977	13.1381	2.3085	7.99036	2.00759	1.78687	2.78414	10.5642	1.92198	0.000504583	0.00560063
ENSG00000172375.8	C2CD2L	chr11:118967212-118989252	0.985849	4.98756	1.3415	4.85549	2.32722	1.84802	1.16367	4.92152	2.0757	0.000507268	0.0056261
ENSG00000146386.7	ABRACL	chr6:139349818-139364439	154.637	29.9018	84.3546	30.1308	-2.37019	-1.48492	119.496	30.0163	-1.99296	0.000508311	0.00563332
ENSG00000013810.14	TACC3	chr4:1723226-1746898	39.5733	9.18318	31.338	12.4662	-2.10626	-1.3292	35.4557	10.8247	-1.71123	0.000512968	0.00568056
ENSG00000179604.8	CDC42EP4	chr17:71279762-71308314	3.75477	14.9905	3.24442	25.6157	1.99438	2.97712	3.4996	20.3031	2.53474	0.000514422	0.00569228
ENSG00000100271.12	TTLL1	chr22:43434590-43485434	4.14117	14.2904	2.54433	16.447	1.78447	2.68769	3.34275	15.3687	2.1992	0.000515472	0.00569951
ENSG00000079841.14	RIMS1	chr6:72596405-73112845	0.469451	2.73401	0.498471	2.70808	2.51683	2.41835	0.483961	2.72105	2.47902	0.000517863	0.00571716
ENSG00000088035.9	ALG6	chr1:63833260-63904233	26.9551	5.98256	30.9744	8.09103	-2.16985	-1.93537	28.9648	7.03679	-2.04053	0.000517474	0.00571716
ENSG00000123485.5	HJURP	chr2:234684369-234763212	29.312	5.31948	18.2465	7.79614	-2.45992	-1.22573	23.7793	6.55781	-1.85762	0.000521134	0.00574886
ENSG00000117592.8	PRDX6	chr1:173446404-173457946	194.584	83.3428	213.109	43.9572	-1.22316	-2.27716	203.846	63.65	-1.67917	0.000522008	0.00575409
ENSG00000167733.9	HSD11B1L	chr19:5674957-5720583	3.94049	12.8533	2.25706	14.3612	1.70316	2.66429	3.09877	13.6073	2.13281	0.000523123	0.00576197
ENSG00000092621.7	PHGDH	chr1:120202420-120286838	175.069	63.6718	117.757	26.4046	-1.45905	-2.15653	146.413	45.0382	-1.70071	0.000523604	0.00576285
ENSG00000185345.14	PARK2	chr6:161768451-163736524	0.200821	1.55035	0.134677	2.14031	2.88778	3.89363	0.167749	1.84533	3.42103	0.000524983	0.00577361
ENSG00000117593.8	DARS2	chr1:173768687-173827684	16.5872	3.61804	17.1136	5.48551	-2.19368	-1.63966	16.8504	4.55178	-1.88713	0.000526395	0.00578471
ENSG00000144583.4	MARCH4	chr2:217122587-217236750	0.393644	3.42332	0.3886	2.27786	3.08845	2.52099	0.391122	2.85059	2.84977	0.000527323	0.00579049
ENSG00000091651.4	ORC6	chr16:46723554-46732306	35.1915	8.42314	29.809	10.5506	-2.06149	-1.49754	32.5003	9.48687	-1.77591	0.000528024	0.00579376
ENSG00000189143.8	CLDN4	chr7:73213871-73247014	7.812	1.3	6.13136	0.502056	-2.57797	-3.58418	6.97168	0.901028	-2.94491	0.000529336	0.00580373
ENSG00000109686.11	SH3D19	chr4:152041430-152149182	23.7611	8.96414	14.7801	2.50818	-1.40536	-2.55418	19.2706	5.73616	-1.74736	0.000533229	0.00584197
ENSG00000164687.6	FABP5	chr8:82192105-82197012	27.3244	5.67276	33.4458	7.43305	-2.26605	-2.16829	30.3851	6.5529	-2.21229	0.000536658	0.00587506
ENSG00000170545.11	SMAGP	chr12:51632075-51664202	9.2499	2.32286	8.88431	0.37275	-1.9889	-4.53841	9.0671	1.3478	-2.74548	0.000537832	0.00588343
ENSG00000124140.7	SLC12A5	chr20:44637546-44688789	0.205692	2.47797	0.122117	5.01727	3.52792	5.24989	0.163905	3.74762	4.47362	0.000539266	0.00589463
ENSG00000165215.5	CLDN3	chr7:73183327-73184600	6.91141	2.24225	5.74921	0.15575	-1.6197	-5.11879	6.33031	1.199	-2.39558	0.00054239	0.00592429
ENSG00000165197.4	FIGF	chrX:15363712-15402498	0.0360502	6.66253	0.0436195	0.224827	7.17888	2.13077	0.0398348	3.44368	6.26528	0.000543421	0.00593104
ENSG00000183196.4	CHST6	chr16:75509793-75529305	6.06043	1.61752	5.74579	0.794851	-1.89912	-2.83822	5.90311	1.20619	-2.28628	0.000546831	0.00596373
ENSG00000130649.5	CYP2E1	chr10:135192694-135383462	0.102323	4.51376	0.149035	1.37213	5.3318	3.11948	0.125679	2.94295	4.49561	0.000553149	0.00602806
ENSG00000055044.5	NOP58	chr2:203130438-203168389	143.102	42.8595	99.151	31.5354	-1.73912	-1.65234	121.126	37.1974	-1.7031	0.000554508	0.00603374
ENSG00000198093.6	ZNF649	chr19:52359054-52408293	37.702	8.70008	27.5413	10.0679	-2.11427	-1.45092	32.6217	9.38399	-1.79701	0.000554242	0.00603374
ENSG00000131759.13	RARA	chr17:38465443-38513094	4.17873	14.4073	3.68382	16.8258	1.78322	2.18835	3.93127	15.6166	1.98863	0.000555448	0.0060394
ENSG00000132768.9	DPH2	chr1:44435671-44439041	20.072	4.99483	15.0104	5.16006	-2.00451	-1.53867	17.5412	5.07744	-1.78756	0.000556487	0.00604612
ENSG00000154162.8	CDH12	chr5:21616370-22853731	0	1.34333	0.0110348	1.981	7.08037	6.56457	0.0055174	1.66216	7.30847	0.000559695	0.00607639
ENSG00000240694.3	PNMA2	chr8:26236774-26371608	1.49293	16.3243	1.01237	31.0493	3.44205	4.92504	1.25265	23.6868	4.23559	0.000561182	0.00608793
ENSG00000170049.5	KCNAB3	chr17:7825176-7853236	2.27911	7.72452	1.12002	7.7	1.75652	2.77038	1.69957	7.71226	2.17869	0.000562653	0.00609929
ENSG00000153107.7	ANAPC1	chr2:112523847-112642267	32.4505	8.68091	22.1677	8.54371	-1.90111	-1.37449	27.3091	8.61231	-1.66434	0.000566599	0.00613745
ENSG00000008083.9	JARID2	chr6:15246526-15522252	51.1672	10.5243	49.2056	19.4259	-2.2804	-1.34039	50.1864	14.9751	-1.74439	0.000567574	0.00614215
ENSG00000158828.5	PINK1	chr1:20959947-20988000	5.26744	20.5601	3.6033	15.499	1.96264	2.10172	4.43537	18.0296	2.02201	0.000567887	0.00614215
ENSG00000006606.4	CCL26	chr7:75398850-75419214	6.35138	0.17434	8.75963	0	-5.1089	-9.77637	7.55551	0.08717	-6.35804	0.000568565	0.00614486
ENSG00000104889.4	RNASEH2A	chr19:12873816-12985765	70.7289	13.2222	38.5567	18.9208	-2.41845	-1.02662	54.6428	16.0715	-1.76521	0.000573519	0.0061891
ENSG00000256463.4	SALL3	chr18:76740274-76762677	13.8618	2.65113	8.13626	0.130974	-2.38205	-5.85263	10.999	1.39105	-2.97861	0.000573326	0.0061891
ENSG00000058404.15	CAMK2B	chr7:44256748-44374176	0.14991	8.2742	0.0368726	2.62281	5.69503	5.81172	0.0933913	5.4485	5.79251	0.000577256	0.00622476
ENSG00000132535.13	DLG4	chr17:7093208-7128592	15.5831	31.3447	11.5768	43.8545	1.00778	1.92057	13.58	37.5996	1.4689	0.000579759	0.00624706
ENSG00000074071.8	MRPS34	chr16:1821890-1823156	118.816	29.093	56.3582	22.0218	-2.02961	-1.35529	87.5871	25.5574	-1.77678	0.000580438	0.0062497
ENSG00000009950.11	MLXIPL	chr7:73007523-73038873	3.53389	0.547702	3.1868	0.469712	-2.66777	-2.73639	3.36034	0.508707	-2.71174	0.000582394	0.00626608
ENSG00000127920.4	GNG11	chr7:93551010-93555831	1.60206	19.7365	1.15513	26.7703	3.61462	4.52261	1.3786	23.2534	4.07126	0.000583468	0.00627293
ENSG00000089006.11	SNX5	chr20:17922240-18039832	77.182	28.3391	83.5383	16.2131	-1.44515	-2.36456	80.3602	22.2761	-1.85075	0.000584427	0.00627855
ENSG00000100065.10	CARD10	chr22:37886399-37915549	2.8916	0.875379	2.20974	0.599141	-1.71248	-1.86554	2.55067	0.73726	-1.78371	0.000589054	0.00632354
ENSG00000160877.5	NACC1	chr19:13228916-13251961	47.8714	13.852	33.5045	11.448	-1.78833	-1.54843	40.688	12.65	-1.68507	0.000593045	0.00636164
ENSG00000203668.1	CHML	chr1:241695433-241965435	31.3126	7.24442	27.7218	9.97765	-2.11027	-1.47332	29.5172	8.61104	-1.7767	0.000600584	0.0064377
ENSG00000132635.12	PCED1A	chr20:2815959-3019722	4.78734	11.6658	1.97542	15.1333	1.28322	2.93116	3.38138	13.3996	1.98491	0.000607535	0.00650737
ENSG00000253626.2	EIF5AL1	chr10:81272356-81276188	28.0201	7.50586	21.4867	6.58235	-1.89897	-1.70525	24.7534	7.04411	-1.81241	0.00061114	0.0065411
ENSG00000121753.8	BAI2	chr1:32192717-32230494	6.67308	20.722	6.47006	22.0849	1.63327	1.76964	6.57157	21.4034	1.70277	0.000613911	0.0065631
ENSG00000137166.10	FOXP4	chr6:41462590-41570122	3.6566	9.16376	2.76202	11.1636	1.32307	2.01108	3.20931	10.1637	1.66155	0.000614107	0.0065631
ENSG00000110917.3	MLEC	chr12:121124671-121139667	75.8689	30.8221	72.3754	19.0825	-1.29927	-1.92269	74.1222	24.9523	-1.57054	0.000616822	0.00658722
ENSG00000163399.11	ATP1A1	chr1:116915289-116961197	147.306	65.0151	162.61	36.6538	-1.17984	-2.14908	154.958	50.8345	-1.6079	0.000617624	0.00659089
ENSG00000005379.11	BZRAP1	chr17:56378591-56494956	5.35429	13.1517	3.86015	7.62816	1.29489	0.980837	4.60722	10.3899	1.17235	0.00062351	0.00664878
ENSG00000129810.10	SGOL1	chr3:20202084-20227919	19.7705	2.54808	12.8525	6.14332	-2.95095	-1.06373	16.3115	4.3457	-1.90701	0.000628368	0.00669066
ENSG00000168702.12	LRP1B	chr2:140988991-142895399	0.039165	7.01288	0.0544888	2.23852	7.15829	5.12378	0.0468269	4.6257	6.48139	0.000628339	0.00669066
ENSG00000065911.7	MTHFD2	chr2:74425688-74621009	89.7349	35.974	54.3525	5.12545	-1.31847	-3.40405	72.0437	20.5497	-1.8095	0.000629771	0.00670063
ENSG00000105202.3	FBL	chr19:40325097-40337054	305.339	71.7811	182.57	77.1726	-2.08858	-1.24218	243.954	74.4768	-1.71168	0.000631321	0.00671216
ENSG00000141140.12	MYO19	chr17:34842472-34899284	48.874	15.5583	46.9532	10.9698	-1.65075	-2.09668	47.9136	13.264	-1.85252	0.000632485	0.00671522
ENSG00000197380.6	DACT3	chr19:47150868-47220384	0.239378	12.3183	0.259875	11.6056	5.6275	5.42763	0.249627	11.962	5.55453	0.000632542	0.00671522
ENSG00000103490.13	PYCARD	chr16:31212805-31214773	9.71166	2.57173	10.4928	0.183474	-1.91286	-5.76249	10.1022	1.3776	-2.86993	0.000634517	0.00672885
ENSG00000111684.6	LPCAT3	chr12:7074489-7178336	42.7511	20.3743	40.4029	11.1841	-1.06884	-1.85208	41.577	15.7792	-1.39748	0.000634931	0.00672885
ENSG00000160949.12	TONSL	chr8:145654164-145669827	12.1144	2.87926	10.1194	3.50887	-2.06914	-1.52536	11.1169	3.19407	-1.79768	0.00063542	0.00672885
ENSG00000176428.5	VPS37D	chr7:73082154-73086442	1.38159	4.50296	0.367456	6.1267	1.69734	4.02309	0.874523	5.31483	2.59659	0.000636164	0.00672885
ENSG00000204406.7	MBD5	chr2:148691731-149275805	8.28923	14.9919	7.59712	18.3534	0.854099	1.27141	7.94318	16.6727	1.06922	0.000636165	0.00672885
ENSG00000167992.8	VWCE	chr11:61025761-61062896	2.81003	1.40996	5.37067	0.43656	-0.989859	-3.59086	4.09035	0.92326	-2.14139	0.00063748	0.00673781
ENSG00000127419.11	TMEM175	chr4:926174-952444	4.70975	17.4891	3.72196	15.0436	1.8905	2.0121	4.21585	16.2663	1.94673	0.000640826	0.00676819
ENSG00000151693.5	ASAP2	chr2:9346893-9563676	5.39317	13.5831	3.15891	17.5669	1.33099	2.47162	4.27604	15.575	1.86366	0.000641416	0.00676946
ENSG00000166845.9	C18orf54	chr18:51850963-51911588	17.296	2.38029	12.5992	5.37528	-2.85602	-1.22738	14.9476	3.87779	-1.94523	0.000642794	0.00677903
ENSG00000104093.9	DMXL2	chr15:51706293-51915030	5.61712	13.6453	6.02497	24.8634	1.27899	2.04318	5.82104	19.2543	1.72497	0.000645395	0.00680147
ENSG00000166803.5	KIAA0101	chr15:64457715-64679886	106.577	21.2043	58.7187	25.4478	-2.32892	-1.20596	82.6479	23.3261	-1.82481	0.000647949	0.00682339
ENSG00000054965.6	FAM168A	chr11:73111531-73309234	9.99567	25.9749	5.90756	27.6717	1.37686	2.22586	7.95162	26.8233	1.75353	0.000650788	0.00684827
ENSG00000049541.5	RFC2	chr7:73645828-73668774	51.6485	11.3634	33.0132	12.3211	-2.18334	-1.42118	42.3308	11.8422	-1.83733	0.000652074	0.00685679
ENSG00000064393.11	HIPK2	chr7:139246315-139720125	3.76662	8.68496	2.60851	12.2798	1.20308	2.23064	3.18757	10.4824	1.71587	0.000652834	0.00685976
ENSG00000059728.6	MXD1	chr2:70120691-70170077	0.902812	4.34291	0.849481	6.75579	2.25359	2.97672	0.876146	5.54935	2.65616	0.00065754	0.00689411
ENSG00000161547.10	SRSF2	chr17:74722911-74777531	459.063	123.488	190.561	109.8	-1.89424	-0.795318	324.812	116.644	-1.47745	0.000656793	0.00689411
ENSG00000170745.7	KCNS3	chr2:18059113-18542882	5.42856	1.1006	4.30608	0.380777	-2.29189	-3.4653	4.86732	0.740688	-2.70796	0.000657233	0.00689411
ENSG00000160193.7	WDR4	chr21:44263203-44299678	11.0321	2.13477	8.13211	1.74398	-2.36412	-2.21477	9.58211	1.93938	-2.30179	0.000658348	0.00689755
ENSG00000138442.4	WDR12	chr2:203745322-203879521	32.8917	7.06638	25.7991	8.97008	-2.21708	-1.52308	29.3454	8.01823	-1.87113	0.000659058	0.00689996
ENSG00000083838.11	ZNF446	chr19:58985383-59023780	1.1192	4.68605	1.02322	4.60137	2.05615	2.15805	1.07121	4.64371	2.11087	0.000660205	0.00690695
ENSG00000035403.11	VCL	chr10:75757871-75879918	140.155	67.113	110.436	13.3747	-1.06225	-3.04468	125.296	40.2439	-1.63837	0.000661804	0.00691361
ENSG00000139641.8	ESYT1	chr12:56511942-56538455	49.0551	16.5643	54.4064	13.4351	-1.56575	-2.01696	51.7308	14.9997	-1.78575	0.000661467	0.00691361
ENSG00000130751.5	NPAS1	chr19:47523076-47549033	3.77086	0.720414	5.35096	0.15315	-2.37193	-5.03822	4.56091	0.436782	-3.3695	0.000669271	0.00698655
ENSG00000165996.9	PTPLA	chr10:17631957-17659376	28.541	8.51487	23.6257	2.68012	-1.74379	-3.13522	26.0833	5.5975	-2.21926	0.000670479	0.00699408
ENSG00000138738.6	PRDM5	chr4:121606073-121844025	8.28886	2.76587	8.84725	1.15196	-1.57997	-2.9303	8.56806	1.95892	-2.12608	0.000677294	0.00705495
ENSG00000168546.5	GFRA2	chr8:21547914-21669869	1.50054	5.95649	0.578256	3.40277	1.98182	2.53643	1.0394	4.67963	2.16526	0.000676982	0.00705495
ENSG00000134278.10	SPIRE1	chr18:12438888-12725739	4.89201	12.4928	4.08242	16.9408	1.35081	2.05033	4.48721	14.7168	1.71246	0.000682736	0.00710648
ENSG00000081479.8	LRP2	chr2:169983618-170219195	1.10877	6.39161	0.975586	6.76547	2.51652	2.78127	1.04218	6.57854	2.65236	0.000683772	0.00711212
ENSG00000259976.1	RP11-553L6.5	chr3:114033347-114035026	0.0876007	2.94297	0.0650262	9.08992	4.91913	6.92232	0.0763135	6.01644	6.21047	0.000684415	0.00711366
ENSG00000119636.11	CCDC176	chr14:74318546-74551196	0.47041	6.00556	0.776488	4.37965	3.64636	2.48061	0.623449	5.19261	3.04798	0.000690266	0.0071693
ENSG00000118640.6	VAMP8	chr2:85788684-85809154	21.2864	0.436692	7.96131	0.675916	-5.57519	-3.53871	14.6239	0.556304	-4.70389	0.000692614	0.00718849
ENSG00000160460.11	SPTBN4	chr19:40972147-41082370	0.904987	3.38051	1.00889	2.91862	1.88968	1.52322	0.956939	3.14956	1.71342	0.000694602	0.00720393
ENSG00000160124.5	CCDC58	chr3:122078437-122102078	78.2801	14.9291	40.4048	13.9001	-2.38974	-1.53875	59.3424	14.4146	-2.04115	0.000698294	0.007237
ENSG00000183283.9	DAZAP2	chr12:51632075-51664202	24.2928	67.6171	16.984	130.763	1.47648	2.94397	20.6384	99.19	2.26459	0.000702453	0.00727486
ENSG00000171533.7	MAP6	chr11:75294240-75380165	1.95414	59.0044	0.606968	167.821	4.9091	8.0876	1.28055	113.413	6.46311	0.000706582	0.0073071
ENSG00000240184.2	PCDHGC3	chr5:140710251-140892546	2.50781	10.4213	2.29969	6.60873	2.05068	1.51886	2.40375	8.51502	1.82257	0.000706352	0.0073071
ENSG00000116017.5	ARID3A	chr19:925780-975939	23.3432	7.24646	18.7457	7.69891	-1.68628	-1.28273	21.0444	7.47269	-1.49312	0.000707554	0.0073119
ENSG00000123473.11	STIL	chr1:47715810-47779819	13.2271	2.66285	11.1437	4.02002	-2.30814	-1.46866	12.1854	3.34143	-1.86505	0.000710527	0.00733736
ENSG00000172824.10	CES4A	chr16:67022491-67043661	0.350981	6.98929	0.144083	2.63081	4.27721	4.0992	0.247532	4.81005	4.25301	0.000717231	0.00740127
ENSG00000188674.6	C2orf80	chr2:209030066-209054797	0.755557	6.50499	0.606499	7.38412	3.08918	3.5842	0.681028	6.94456	3.34058	0.000718134	0.00740527
ENSG00000105289.10	TJP3	chr19:3708106-3750811	17.5914	5.21224	17.4586	0.861855	-1.75295	-4.32453	17.525	3.03705	-2.52671	0.000720077	0.00741999
ENSG00000162493.12	PDPN	chr1:13909959-13944452	108.538	22.5567	88.4943	27.7683	-2.26607	-1.67179	98.5161	25.1625	-1.96887	0.000721452	0.00742884
ENSG00000147655.6	RSPO2	chr8:108911543-109095913	1.19052	91.0134	0.538938	19.3831	6.24451	5.14276	0.864729	55.1983	5.98804	0.000722677	0.00743613
ENSG00000176749.4	CDK5R1	chr17:30813636-30818274	2.42057	14.7972	1.80639	28.9765	2.60693	3.99624	2.11348	21.8869	3.36929	0.000724356	0.00744808
ENSG00000214265.6	SNURF	chr15:25068793-25684128	12.0416	3.05211	10.263	1.67398	-1.97663	-2.60891	11.1523	2.36305	-2.23622	0.000729388	0.00749446
ENSG00000099958.10	DERL3	chr22:24129149-24181315	7.51541	1.08656	7.63087	0.582786	-2.77879	-3.68815	7.57314	0.834673	-3.17394	0.000731082	0.00750651
ENSG00000082781.6	ITGB5	chr3:124480794-124606674	36.8221	14.8493	22.4174	2.58023	-1.3096	-3.11411	29.6197	8.71476	-1.76444	0.000733422	0.00752516
ENSG00000204264.4	PSMB8	chr6:32808493-32847625	7.70311	0.778186	4.79037	0.0716194	-3.2907	-5.87809	6.24674	0.424903	-3.86218	0.000734651	0.0075324
ENSG00000186185.9	KIF18B	chr17:43002076-43025082	11.4683	2.33245	8.4908	3.04937	-2.29282	-1.47436	9.97955	2.69091	-1.88893	0.000737022	0.00755133
ENSG00000163923.5	RPL39L	chr3:186838735-186898696	38.6127	5.82806	19.2195	7.03945	-2.72589	-1.44774	28.9161	6.43375	-2.16727	0.0007387	0.00756313
ENSG00000099260.5	PALMD	chr1:100111498-100160097	0	4.88313	0	1.09936	8.93461	6.79358	0	2.99125	9.22701	0.000744508	0.00761176
ENSG00000145730.16	PAM	chr5:102089684-102366809	35.3741	120.423	25.3913	104.545	1.76706	2.04129	30.3827	112.484	1.88822	0.000744457	0.00761176
ENSG00000154839.5	SKA1	chr18:47901364-47920543	15.1866	2.39418	9.38658	2.91747	-2.66013	-1.68248	12.2866	2.65583	-2.20773	0.000745699	0.00761312
ENSG00000173376.9	NDNF	chr4:121956767-122001631	1.01391	9.28866	0.549722	4.52462	3.18293	3.0182	0.781816	6.90664	3.13493	0.000745655	0.00761312
ENSG00000170779.10	CDCA4	chr14:105452111-105487485	17.903	4.12278	13.9606	5.02484	-2.11582	-1.47238	15.9318	4.57381	-1.79932	0.000748489	0.00763618
ENSG00000116871.11	MAP7D1	chr1:36621179-36646450	23.8833	59.0691	14.2698	53.4036	1.30604	1.90323	19.0765	56.2364	1.55945	0.000756637	0.00771384
ENSG00000187601.3	MAGEH1	chrX:55478537-55479998	7.55772	36.4662	6.96975	21.4962	2.26902	1.62351	7.26374	28.9812	1.99559	0.000758434	0.00772668
ENSG00000164045.7	CDC25A	chr3:48198635-48229892	25.1747	2.38217	16.7449	5.51191	-3.39615	-1.60134	20.9598	3.94704	-2.4073	0.000759371	0.00773076
ENSG00000267934.1	CTB-176F20.3	chr19:23487792-23578362	0.123242	1.87141	0.20911	2.45795	3.81969	3.49358	0.166176	2.16468	3.66393	0.000765709	0.00778977
ENSG00000144366.11	GULP1	chr2:189156395-189460653	53.3488	21.9943	42.3961	5.62036	-1.27794	-2.91298	47.8725	13.8073	-1.79339	0.000766291	0.00779018
ENSG00000081377.12	CDC14B	chr9:99212482-99382112	13.9044	4.89648	11.9295	2.51771	-1.50382	-2.23984	12.9169	3.7071	-1.79952	0.000768574	0.00780235
ENSG00000187416.7	LHFPL3	chr7:103969103-104549001	0.39431	4.14213	0.264286	4.3126	3.36032	3.97815	0.329298	4.22736	3.66226	0.000768037	0.00780235
ENSG00000184886.3	PIGW	chr17:34842472-34899284	15.2005	5.10073	16.1693	2.95103	-1.57347	-2.44998	15.6849	4.02588	-1.96067	0.000774654	0.00785853
ENSG00000125319.10	C17orf53	chr17:42219273-42239844	5.54541	1.16849	4.51046	1.06055	-2.23695	-2.07812	5.02794	1.11452	-2.16852	0.00077784	0.00788529
ENSG00000168394.9	TAP1	chr6:32808493-32847625	4.32154	1.21509	4.82247	0.355119	-1.82199	-3.72632	4.572	0.785104	-2.53429	0.00078005	0.00790213
ENSG00000171843.11	MLLT3	chr9:20341662-20622542	2.7106	9.55867	1.8593	9.81135	1.81439	2.39342	2.28495	9.68501	2.08118	0.000782437	0.00791793
ENSG00000196497.11	IPO4	chr14:24641061-24708448	30.8504	10.0244	19.2623	4.94061	-1.6208	-1.96085	25.0564	7.4825	-1.74291	0.000782711	0.00791793
ENSG00000135299.11	ANKRD6	chr6:90142888-90348472	3.9342	8.77321	2.6123	13.8806	1.15502	2.40521	3.27325	11.3269	1.78939	0.000784942	0.00793492
ENSG00000114767.6	RRP9	chr3:51967445-51975957	19.0897	5.05868	12.2933	3.34533	-1.91387	-1.87452	15.6915	4.202	-1.89958	0.000792231	0.00799177
ENSG00000174586.6	ZNF497	chr19:58856543-58877958	0.851696	3.64492	0.383484	3.11344	2.08459	2.98876	0.61759	3.37918	2.44245	0.00079132	0.00799177
ENSG00000231389.2	HLA-DPA1	chr6:33032345-33054978	8.16665	0.848517	6.12339	0.235466	-3.25159	-4.64309	7.14502	0.541991	-3.70836	0.000792233	0.00799177
ENSG00000139505.10	MTMR6	chr13:25802306-25862147	3.42736	11.066	2.39628	12.7107	1.68806	2.4023	2.91182	11.8883	2.02769	0.000795775	0.00802085
ENSG00000145147.14	SLIT2	chr4:20254882-20622184	2.55542	90.3002	2.25976	17.7589	5.13762	2.96874	2.40759	54.0296	4.48523	0.000796231	0.00802085
ENSG00000106689.6	LHX2	chr9:126763948-126795580	1.0712	55.959	0.319343	23.3895	5.69392	6.15074	0.695271	39.6743	5.82433	0.000796925	0.00802223
ENSG00000122483.13	CCDC18	chr1:93615298-93828149	15.6543	3.97188	10.6375	4.22409	-1.97596	-1.33039	13.1459	4.09799	-1.68042	0.00079948	0.0080367
ENSG00000133818.8	RRAS2	chr11:14299471-14386052	28.2985	5.50247	37.3057	5.24465	-2.36047	-2.82812	32.8021	5.37356	-2.60872	0.000799317	0.0080367
ENSG00000121851.8	POLR3GL	chr1:145456235-145470388	2.10115	9.36144	1.4426	9.86611	2.15024	2.76531	1.77188	9.61378	2.43651	0.000800274	0.00803906
ENSG00000139915.13	MDGA2	chr14:47308825-48144157	0.0654972	1.91707	0.347652	1.31882	4.67384	1.89352	0.206575	1.61795	2.93938	0.000802272	0.00805352
ENSG00000196547.9	MAN2A2	chr15:91445447-91465814	6.27743	18.9432	5.75514	15.0628	1.5919	1.38652	6.01628	17.003	1.49807	0.000803059	0.0080558
ENSG00000186854.6	TRABD2A	chr2:85048773-85134132	4.01083	1.26539	4.86498	0.449394	-1.65655	-3.40759	4.43791	0.857392	-2.36509	0.000806671	0.00808639
ENSG00000125266.5	EFNB2	chr13:107142092-107187462	12.7294	35.3867	4.12744	44.9957	1.47432	3.4433	8.42842	40.1912	2.25287	0.000811523	0.00812936
ENSG00000112378.10	PERP	chr6:138411922-138428648	45.2992	5.87999	58.9207	3.92404	-2.94347	-3.90493	52.1099	4.90202	-3.40878	0.000814723	0.00815574
ENSG00000148053.11	NTRK2	chr9:87283465-87638505	0.00636979	11.1897	0.0378825	85.3862	9.41821	10.8005	0.0221261	48.288	10.7979	0.000815375	0.00815658
ENSG00000159123.10	DMRTC1	chrX:72091858-72163653	0.103789	2.62242	0.101026	1.95111	4.53196	4.1427	0.102408	2.28676	4.41529	0.000816192	0.00815908
ENSG00000260124.1	RP4-791K14.2	chr20:47980422-47984296	0.246405	3.1896	0.144488	6.69831	3.6414	5.44038	0.195447	4.94395	4.62583	0.000821576	0.0082072
ENSG00000137802.9	MAPKBP1	chr15:42066631-42120134	2.94562	11.3466	2.16673	7.57077	1.942	1.80018	2.55617	9.45869	1.8856	0.000825905	0.00823901
ENSG00000223865.5	HLA-DPB1	chr6:33032345-33054978	37.6252	12.5207	22.1671	6.2414	-1.58661	-1.82682	29.8961	9.38105	-1.67161	0.000825431	0.00823901
ENSG00000239900.6	ADSL	chr22:40742506-40806122	76.9969	22.5574	57.6266	20.5918	-1.77075	-1.48421	67.3118	21.5746	-1.6413	0.000832404	0.00829808
ENSG00000187741.9	FANCA	chr16:89773541-89883065	28.2926	7.74245	26.0518	8.74566	-1.86821	-1.57365	27.1722	8.24405	-1.7201	0.00083452	0.00831341
ENSG00000203832.6	NBPF20	chr1:148250248-148347506	1.92073	8.17663	1.62288	5.56761	2.08412	1.77223	1.77181	6.87212	1.95252	0.000838389	0.00834617
ENSG00000111845.4	PAK1IP1	chr6:10671650-10710015	37.7366	8.92715	22.1153	7.0387	-2.07846	-1.65027	29.926	7.98292	-1.90575	0.000840007	0.0083565
ENSG00000196550.5	FAM72A	chr1:206135292-206155151	19.7887	1.92145	12.2903	5.92563	-3.35765	-1.05122	16.0395	3.92354	-2.03001	0.000848923	0.00843936
ENSG00000121207.7	LRAT	chr4:155548096-155674270	19.3193	0.979193	27.1533	3.80838	-4.28839	-2.83063	23.2363	2.39379	-3.27631	0.000849603	0.00844029
ENSG00000265681.1	RPL17	chr18:47008027-47018906	60.5226	18.5844	81.5516	22.7434	-1.70284	-1.84181	71.0371	20.6639	-1.78121	0.000855395	0.00849197
ENSG00000068831.14	RASGRP2	chr11:64494382-64512928	7.01491	1.43105	6.3434	0.732763	-2.28536	-3.09655	6.67915	1.08191	-2.62052	0.00085967	0.00852852
ENSG00000153046.12	CDYL	chr6:4706344-4955785	68.095	11.1068	35.2556	8.28029	-2.61502	-2.08877	51.6753	9.69355	-2.41377	0.000862973	0.00854949
ENSG00000164100.7	NDST3	chr4:118954772-119179803	0.348444	3.18039	0.339051	6.41053	3.15391	4.20118	0.343747	4.79546	3.78292	0.00086263	0.00854949
ENSG00000004848.6	ARX	chrX:25021810-25034065	0.016926	3.63109	0.0808375	0.715823	7.07923	2.99826	0.0488818	2.17346	5.33737	0.00086603	0.00857121
ENSG00000111247.10	RAD51AP1	chr12:4647949-4669214	31.3439	5.23743	32.2437	8.2207	-2.57896	-1.97038	31.7938	6.72907	-2.23942	0.000866953	0.00857121
ENSG00000172346.10	CSDC2	chr22:41956766-41985894	0.315613	6.39625	0.152645	3.23019	4.29825	4.31628	0.234129	4.81322	4.33264	0.000866798	0.00857121
ENSG00000167721.5	TSR1	chr17:1963132-2284352	36.808	10.5387	24.498	7.78826	-1.80335	-1.65203	30.653	9.16348	-1.74151	0.00086795	0.00857517
ENSG00000165501.12	LRR1	chr14:50043389-50081390	19.4415	3.71628	15.012	3.54086	-2.38407	-2.08084	17.2268	3.62857	-2.24561	0.000875792	0.00864672
ENSG00000080608.8	KIAA0020	chr9:2717501-2844241	35.0291	9.75503	24.509	7.4247	-1.84327	-1.72155	29.7691	8.58986	-1.79251	0.000877904	0.00866162
ENSG00000123240.10	OPTN	chr10:12938626-13180291	10.486	27.3259	5.34854	33.1981	1.38096	2.63162	7.91727	30.262	1.93376	0.00087892	0.00866571
ENSG00000077279.12	DCX	chrX:110537006-110655603	0.826261	54.1034	0.592217	151.58	6.01589	7.97568	0.709239	102.842	7.16987	0.000881108	0.00866945
ENSG00000175182.9	FAM131A	chr3:183852825-184402546	5.24605	15.3341	3.06434	14.8773	1.54563	2.27573	4.15519	15.1057	1.86085	0.000881086	0.00866945
ENSG00000182916.7	TCEAL7	chrX:102585123-102587254	8.58943	31.7561	7.00021	51.3925	1.88518	2.87431	7.79482	41.5743	2.41435	0.000880665	0.00866945
ENSG00000101353.10	C20orf132	chr20:35729628-35870022	0.466849	4.43463	0.794844	3.5721	3.22046	2.15403	0.630846	4.00337	2.65626	0.000887396	0.00871939
ENSG00000111252.5	SH2B3	chr12:111843751-111889427	7.10121	2.46768	7.40928	1.58979	-1.5211	-2.2134	7.25525	2.02874	-1.83589	0.00088716	0.00871939
ENSG00000112742.5	TTK	chr6:80713603-80752244	37.3005	6.56399	25.898	12.6411	-2.50474	-1.03413	31.5992	9.60254	-1.71788	0.000891364	0.00874047
ENSG00000165240.13	ATP7A	chrX:77166193-77305892	1.14873	6.09509	1.23544	4.59522	2.39747	1.88662	1.19209	5.34516	2.16006	0.00089087	0.00874047
ENSG00000166902.4	MRPL16	chr11:59573607-59578345	40.5827	9.84969	35.4632	12.5967	-2.04161	-1.49254	38.023	11.2232	-1.75993	0.000890311	0.00874047
ENSG00000057935.9	MTA3	chr2:42721708-42984087	129.575	29.6431	93.5367	18.1824	-2.12765	-2.36235	111.556	23.9128	-2.22168	0.000896005	0.00877308
ENSG00000116898.7	MRPS15	chr1:36921318-36930038	111.946	28.8256	77.4659	25.9206	-1.95701	-1.57909	94.706	27.3731	-1.79051	0.000897129	0.00877308
ENSG00000152495.6	CAMK4	chr5:110559350-110830584	1.97343	4.98613	2.08594	4.43696	1.33281	1.08522	2.02968	4.71155	1.21292	0.000896918	0.00877308
ENSG00000165323.11	FAT3	chr11:92085261-92629618	3.24235	12.6396	3.83048	15.7163	1.95954	2.03382	3.53641	14.1779	2.00176	0.000896241	0.00877308
ENSG00000178796.8	RIIAD1	chr1:151673501-151702281	1.34506	3.66232	0.304276	6.17535	1.43834	4.29875	0.824668	4.91883	2.56918	0.00089903	0.0087857
ENSG00000164591.9	MYOZ3	chr5:150040435-150058927	10.4958	3.72095	10.5779	0.728197	-1.49357	-3.84227	10.5368	2.22457	-2.24129	0.000900141	0.00879058
ENSG00000105270.9	CLIP3	chr19:36505409-36545664	11.0323	44.9438	8.13978	87.5858	2.0254	3.42602	9.58604	66.2648	2.78859	0.000901973	0.0088025
ENSG00000131370.11	SH3BP5	chr3:15295690-15382875	5.58709	27.0668	6.58934	18.2972	2.27431	1.47202	6.08821	22.682	1.89659	0.000904347	0.00880814
ENSG00000165495.10	PKNOX2	chr11:125034582-125303285	1.44132	15.3938	0.936244	6.43826	3.40784	2.76862	1.18878	10.916	3.1935	0.000903268	0.00880814
ENSG00000167552.8	TUBA1A	chr12:49578578-49667114	234.115	1355.18	113.132	2798.45	2.53314	4.62843	173.624	2076.82	3.5803	0.000904388	0.00880814
ENSG00000213366.7	GSTM2	chr1:110210643-110318050	10.7816	46.6251	5.84646	20.2323	2.11151	1.78927	8.31403	33.4287	2.00682	0.000915221	0.0089016
ENSG00000228649.3	AC005682.5	chr7:22893874-22901021	9.84848	0.742122	5.55614	0.205224	-3.71233	-4.69276	7.70231	0.473673	-4.00912	0.000915221	0.0089016
ENSG00000198246.7	SLC29A3	chr10:73079014-73123142	10.9809	1.92815	7.76736	2.41827	-2.50356	-1.67935	9.37413	2.17321	-2.10631	0.000926696	0.00900711
ENSG00000005100.8	DHX33	chr17:5185557-5372380	23.9665	5.46754	20.628	8.04002	-2.13002	-1.35824	22.2972	6.75378	-1.72235	0.00092796	0.00901331
ENSG00000112796.4	ENPP5	chr6:46128151-46138708	8.05987	2.23958	9.25163	0.778418	-1.84289	-3.55423	8.65575	1.509	-2.51613	0.000930938	0.00903613
ENSG00000185189.11	NRBP2	chr8:144915439-144924200	5.87886	29.2268	4.28633	17.2801	2.31172	2.00877	5.0826	23.2535	2.1927	0.000933052	0.00905055
ENSG00000123609.6	NMI	chr2:152126978-152146571	4.70181	0.717229	4.99564	0	-2.6958	-8.96741	4.84872	0.358615	-3.73861	0.000935756	0.00907065
ENSG00000156345.11	CDK20	chr9:90581355-90589695	1.24706	6.17495	1.01091	4.39947	2.29871	2.11075	1.12899	5.28721	2.22247	0.000942444	0.00912933
ENSG00000067445.15	TRO	chrX:54946894-54957864	19.8466	80.7334	17.0454	62.4557	2.02373	1.87284	18.446	71.5945	1.95625	0.000943826	0.00913657
ENSG00000169813.12	HNRNPF	chr10:43881064-43904614	153.35	50.7114	103.974	34.5634	-1.59626	-1.58863	128.662	42.6374	-1.59328	0.000944882	0.00914063
ENSG00000084207.11	GSTP1	chr11:67351065-67354131	637.877	246.702	687.837	146.506	-1.37047	-2.23103	662.857	196.604	-1.75338	0.000952843	0.00921146
ENSG00000103260.3	METRN	chr16:691812-818865	6.42736	15.4359	2.89697	11.277	1.26269	1.95708	4.66216	13.3564	1.51746	0.000960992	0.00928399
ENSG00000107281.5	NPDC1	chr9:139933921-139940655	14.0095	50.3794	10.3026	38.9017	1.84569	1.9158	12.1561	44.6405	1.87625	0.000962231	0.00928973
ENSG00000139364.6	TMEM132B	chr12:125671381-126146917	11.3333	1.55374	11.9935	4.79303	-2.85877	-1.32144	11.6634	3.17338	-1.87624	0.000981398	0.00946842
ENSG00000155189.7	AGPAT5	chr8:6565877-6617184	64.568	16.4823	58.2892	24.6768	-1.96925	-1.23974	61.4286	20.5795	-1.57747	0.000987093	0.00951565
ENSG00000260391.1	RP11-71H17.7	chr3:124442634-124445168	0.0863125	9.4618	0.0283911	30.0133	6.61977	9.61109	0.0573518	19.7375	8.30666	0.000987616	0.00951565
ENSG00000171617.8	ENC1	chr5:73923233-74072737	8.41898	54.5174	2.84789	52.4884	2.69355	4.19925	5.63343	53.5029	3.24639	0.000991605	0.00954769
ENSG00000142731.6	PLK4	chr4:128802015-128820350	31.0726	6.60365	23.6121	8.58794	-2.23259	-1.45807	27.3424	7.59579	-1.84718	0.00099339	0.00955848
ENSG00000109680.6	TBC1D19	chr4:26578058-26756973	2.33719	8.11784	0.899299	10.3844	1.79194	3.5149	1.61824	9.25112	2.51153	0.000997373	0.00959038
ENSG00000116774.7	OLFML3	chr1:114522062-114524876	43.5097	17.1598	40.3068	1.04311	-1.3418	-5.25865	41.9083	9.10145	-2.20244	0.00103012	0.00989869
ENSG00000161647.14	MPP3	chr17:41878166-41910538	3.20234	9.73318	3.07072	11.75	1.60077	1.93255	3.13653	10.7416	1.77434	0.00103433	0.00993246
ENSG00000233429.5	HOTAIRM1	chr7:27132611-27142430	0	7.71228	0.105131	91.7606	9.59288	9.63861	0.0525655	49.7364	9.75503	0.00103537	0.00993584
ENSG00000197943.5	PLCG2	chr16:81771852-81991899	2.88942	0.712159	1.58932	0.153753	-2.00538	-3.28787	2.23937	0.432956	-2.35745	0.00103806	0.009955
ENSG00000100749.3	VRK1	chr14:97263640-97411731	40.4574	8.11896	19.5486	8.44925	-2.31562	-1.2092	30.003	8.28411	-1.85606	0.0010407	0.00997367
ENSG00000160446.13	ZDHHC12	chr9:131464801-131486406	25.7026	6.23441	14.6192	3.84845	-2.04184	-1.92276	20.1609	5.04143	-1.99858	0.00104155	0.00997517
ENSG00000152953.8	STK32B	chr4:5053168-5502725	1.36623	3.8679	0.568248	4.79037	1.49455	3.05339	0.967239	4.32913	2.15636	0.0010544	0.0100915
ENSG00000138750.10	NUP54	chr4:77035811-77069668	64.0154	20.2813	47.0946	20.0518	-1.65778	-1.23142	55.555	20.1666	-1.46172	0.00105657	0.0101055
ENSG00000154080.8	CHST9	chr18:24034873-24770662	3.30775	0.432226	5.58589	0.31498	-2.90735	-4.10594	4.44682	0.373603	-3.55564	0.00105943	0.0101195
ENSG00000178773.10	CPNE7	chr16:89642175-89663654	5.45159	1.06351	7.92061	0.411204	-2.34699	-4.23484	6.6861	0.737357	-3.17206	0.00105916	0.0101195
ENSG00000140848.12	CPNE2	chr16:57126448-57181878	8.44436	25.9416	4.08702	15.6919	1.61806	1.93829	6.26569	20.8167	1.7314	0.00106893	0.0102034
ENSG00000137817.12	PARP6	chr15:72533521-72671129	17.6406	48.2785	15.2083	48.1279	1.45196	1.66137	16.4245	48.2032	1.55299	0.00107226	0.0102225
ENSG00000182118.5	FAM89A	chr1:231154703-231175992	1.21861	4.80131	0.534223	6.64583	1.9694	3.61235	0.876416	5.72357	2.70028	0.00107235	0.0102225
ENSG00000104833.6	TUBB4A	chr19:6494329-6502859	12.5336	35.1163	6.9051	51.6894	1.4856	2.90233	9.71935	43.4029	2.15828	0.00107584	0.0102359
ENSG00000170004.12	CHD3	chr17:7760002-7816078	8.02635	72.8144	4.75745	39.6231	3.17981	3.05542	6.3919	56.2188	3.13573	0.00107525	0.0102359
ENSG00000260917.1	RP11-57H14.4	chr10:114583248-114587485	0.718384	2.69575	0.513007	3.50135	1.89326	2.74712	0.615695	3.09855	2.32196	0.00107589	0.0102359
ENSG00000162913.9	C1orf145	chr1:228391206-228566575	0.543047	7.89528	0.275369	3.9462	3.83734	3.79322	0.409208	5.92074	3.83857	0.00108406	0.0103068
ENSG00000102781.9	KATNAL1	chr13:30776766-30881621	2.9561	6.69677	2.95247	10.4594	1.17705	1.82131	2.95429	8.57808	1.53625	0.00108762	0.0103339
ENSG00000167085.6	PHB	chr17:47448101-47554350	93.2057	31.379	54.4993	17.6335	-1.57031	-1.62736	73.8525	24.5063	-1.5913	0.00108973	0.010347
ENSG00000144136.6	SLC20A1	chr2:113403433-113421404	44.5182	20.7216	55.1754	14.4102	-1.10289	-1.93619	49.8468	17.5659	-1.50446	0.00109585	0.0103983
ENSG00000085433.11	WDR47	chr1:109512835-109584850	1.75475	15.7383	1.16547	31.1165	3.15766	4.72683	1.46011	23.4274	3.99942	0.00109734	0.0104056
ENSG00000248329.1	RP11-366M4.3	chr4:165798155-165820117	72.4522	3.79667	118.102	0.365817	-4.25063	-8.29591	95.2771	2.08124	-5.51323	0.00109889	0.0104134
ENSG00000174428.12	GTF2IRD2B	chr7:74508363-74565623	5.81071	13.3581	5.85082	13.3594	1.19952	1.18976	5.83076	13.3588	1.19533	0.00110063	0.010423
ENSG00000182985.9	CADM1	chr11:115039937-115375675	18.9836	71.5731	12.1898	46.3	1.91411	1.92446	15.5867	58.9365	1.91851	0.00110379	0.0104461
ENSG00000196150.8	ZNF250	chr8:146052848-146127553	3.68137	7.03903	1.38568	8.68952	0.93327	2.63997	2.53353	7.86428	1.63224	0.0011058	0.0104582
ENSG00000128833.8	MYO5C	chr15:52408770-52587995	6.48135	2.9649	6.25328	0.57001	-1.12568	-3.43277	6.36731	1.76745	-1.84607	0.00110724	0.0104649
ENSG00000095370.14	SH2D3C	chr9:130500595-130541020	1.11617	8.17476	1.02017	10.5014	2.86151	3.35101	1.06817	9.33808	3.12202	0.00111261	0.0105088
ENSG00000071626.11	DAZAP1	chr19:1407583-1435719	212.498	51.2405	160.614	53.7494	-2.05188	-1.5791	186.556	52.495	-1.82926	0.00111666	0.0105401
ENSG00000132182.7	NUP210	chr3:13357736-13461809	17.3981	4.85746	14.423	3.96459	-1.83852	-1.86049	15.9106	4.41102	-1.84962	0.00112473	0.010603
ENSG00000185559.9	DLK1	chr14:101192041-101201539	9.92349	85.464	3.77437	170.279	3.10511	5.49179	6.84893	127.871	4.22168	0.0011248	0.010603
ENSG00000105011.4	ASF1B	chr19:14229917-14247768	12.6312	3.66599	10.562	2.80052	-1.78193	-1.91134	11.5966	3.23325	-1.84104	0.00112838	0.0106299
ENSG00000164032.7	H2AFZ	chr4:100869242-101136662	263.685	60.7972	182.73	85.9813	-2.11655	-1.08753	223.207	73.3893	-1.60468	0.00113536	0.0106886
ENSG00000136231.8	IGF2BP3	chr7:23338357-23510086	146.551	43.8083	95.8405	43.0191	-1.74189	-1.15547	121.196	43.4137	-1.48101	0.00113661	0.0106933
ENSG00000197451.6	HNRNPAB	chr5:177631507-177659792	238.514	53.3509	198.533	102.304	-2.16028	-0.956448	218.524	77.8274	-1.48938	0.00114127	0.0107234
ENSG00000204634.8	TBC1D8	chr2:101436613-101886778	8.76352	3.75336	7.01794	3.0559	-1.22114	-1.19679	7.89073	3.40463	-1.21146	0.0011413	0.0107234
ENSG00000074527.7	NTN4	chr12:96043030-96362370	0.342857	3.20268	0.155315	4.70966	3.18662	4.83539	0.249086	3.95617	3.96254	0.0011502	0.010793
ENSG00000135976.12	ANKRD36	chr2:97779232-97930258	5.24359	15.447	3.73922	16.3923	1.55689	2.12924	4.49141	15.9196	1.82442	0.0011497	0.010793
ENSG00000163947.7	ARHGEF3	chr3:56761445-57113357	1.91042	9.11559	1.35448	5.80092	2.2485	2.09042	1.63245	7.45825	2.18835	0.00115886	0.0108671
ENSG00000100427.11	MLC1	chr22:50497819-50524331	0.0306787	1.20297	0.00658454	2.99938	4.89813	7.50348	0.0186316	2.10118	6.47776	0.00116212	0.0108893
ENSG00000214706.6	IFRD2	chr3:50316457-50336899	28.6297	10.1225	18.9331	4.09862	-1.49903	-2.20494	23.7814	7.11056	-1.74109	0.00116273	0.0108893
ENSG00000021645.13	NRXN3	chr14:78708733-80330762	2.59593	8.41474	2.20116	9.63863	1.69283	2.12552	2.39854	9.02669	1.90983	0.00116515	0.0108977
ENSG00000138166.4	DUSP5	chr10:112257595-112271302	4.46156	1.5676	5.34949	0.214654	-1.50304	-4.57632	4.90553	0.891127	-2.4541	0.00116495	0.0108977
ENSG00000135480.9	KRT7	chr12:52626303-52715182	12.017	2.23334	5.36278	0.116062	-2.42256	-5.41346	8.68989	1.1747	-2.88175	0.00116625	0.0109009
ENSG00000100206.5	DMC1	chr22:38914953-38966291	17.2942	1.02263	10.6518	0.523455	-4.06673	-4.32094	13.973	0.773042	-4.16717	0.00117435	0.0109624
ENSG00000106263.13	EIF3B	chr7:2291404-2420380	117.257	35.6265	83.8773	26.075	-1.71837	-1.68523	100.567	30.8507	-1.70462	0.00117399	0.0109624
ENSG00000197535.10	MYO5A	chr15:52599479-52821247	7.08715	15.3493	6.20566	18.1193	1.1138	1.54434	6.6464	16.7343	1.33151	0.00117926	0.0110011
ENSG00000099800.3	TIMM13	chr19:2389768-2456994	68.5388	20.4788	50.9089	16.9224	-1.74229	-1.58841	59.7238	18.7006	-1.67496	0.00118344	0.0110186
ENSG00000101460.8	MAP1LC3A	chr20:33134657-33148149	4.2077	35.1579	2.11486	17.2208	3.05973	3.01955	3.16128	26.1893	3.04839	0.00118255	0.0110186
ENSG00000170153.5	RNF150	chr4:141786724-142134031	2.08515	8.31816	1.46662	5.76066	1.99094	1.96644	1.77589	7.03941	1.98388	0.00118311	0.0110186
ENSG00000106069.14	CHN2	chr7:29034846-29553944	3.1493	20.3094	2.69305	7.65567	2.68518	1.50382	2.92117	13.9825	2.25705	0.00118529	0.0110287
ENSG00000160602.9	NEK8	chr17:27046410-27070473	4.65386	1.58927	5.05383	0.530085	-1.54411	-3.22898	4.85384	1.05968	-2.1902	0.00119349	0.0110978
ENSG00000135083.10	CCNJL	chr5:159678658-159772403	10.202	1.72533	7.10026	3.05138	-2.55699	-1.21572	8.65113	2.38835	-1.85469	0.00120303	0.0111793
ENSG00000145349.12	CAMK2D	chr4:114372187-114683083	2.9469	44.2937	1.71371	11.3043	3.90527	2.71456	2.33031	27.799	3.57361	0.00120513	0.0111916
ENSG00000167632.10	TRAPPC9	chr8:140742585-141468678	2.55631	7.52022	1.61094	7.6949	1.553	2.24894	2.08363	7.60756	1.86583	0.00120712	0.0112029
ENSG00000094631.14	HDAC6	chrX:48659783-48683392	22.6915	50.004	17.6815	71.9605	1.13954	2.02435	20.1865	60.9822	1.59476	0.00121062	0.0112281
ENSG00000253552.3	HOXA-AS2	chr7:27145815-27197555	0	2.33064	0	6.22751	7.87076	9.28483	0	4.27907	9.74284	0.00121282	0.0112413
ENSG00000163507.8	KIAA1524	chr3:108268832-108308491	34.8212	8.656	22.0983	8.63672	-2.00694	-1.35436	28.4597	8.64636	-1.71818	0.00121815	0.0112834
ENSG00000204969.5	PCDHA2	chr5:140165875-140391936	1.72747	4.10044	1.63689	6.34762	1.2423	1.94874	1.68218	5.22403	1.63193	0.00121982	0.0112916
ENSG00000164134.7	NAA15	chr4:140187316-140341187	55.2374	13.6512	38.2414	16.8361	-2.01582	-1.1831	46.7394	15.2436	-1.61611	0.00122989	0.0113775
ENSG00000102931.3	ARL2BP	chr16:57279009-57287516	11.5388	26.4437	6.59869	33.8241	1.19573	2.35604	9.06874	30.1339	1.73186	0.00123216	0.0113911
ENSG00000146555.14	SDK1	chr7:3303663-4308632	3.28307	9.68317	1.61502	13.3538	1.55754	3.0398	2.44904	11.5185	2.23134	0.00124195	0.0114743
ENSG00000175115.7	PACS1	chr11:65837833-66012218	8.09478	25.5609	6.90555	15.1673	1.65766	1.134	7.50016	20.3641	1.44043	0.00124471	0.0114924
ENSG00000143799.8	PARP1	chr1:226548391-226595780	165.983	38.499	118.213	60.8599	-2.10785	-0.957709	142.098	49.6795	-1.51607	0.00124745	0.0115029
ENSG00000166432.10	ZMAT1	chrX:101137261-101187004	3.01985	10.4981	2.66277	11.7175	1.79418	2.13349	2.84131	11.1078	1.96506	0.00124736	0.0115029
ENSG00000118193.7	KIF14	chr1:200520627-200589862	8.90572	2.08329	7.9551	2.97343	-2.09058	-1.41672	8.43041	2.52836	-1.73541	0.0012501	0.0115126
ENSG00000181904.8	C5orf24	chr5:134094468-134195427	9.24079	29.3463	8.88963	29.1981	1.66602	1.71455	9.06521	29.2722	1.69057	0.00124961	0.0115126
ENSG00000100647.7	KIAA0247	chr14:70078312-70181859	1.51426	7.46742	1.28546	4.17138	2.29443	1.69052	1.39986	5.8194	2.05168	0.00125974	0.011594
ENSG00000142541.11	RPL13A	chr19:49949554-49995565	102.953	30.7464	69.4515	25.667	-1.74317	-1.43574	86.2022	28.2067	-1.61152	0.0012643	0.0116285
ENSG00000197044.6	ZNF441	chr19:11877814-11894893	0.760704	5.46979	0.605782	11.2255	2.82987	4.1895	0.683243	8.34764	3.60124	0.00127419	0.0117119
ENSG00000138336.8	TET1	chr10:70320412-70454239	23.8402	2.77141	18.5081	10.3315	-3.10011	-0.84049	21.1741	6.55145	-1.69166	0.00127967	0.0117548
ENSG00000130775.11	THEMIS2	chr1:28199054-28213196	4.63196	0.84659	3.32823	0.98879	-2.43806	-1.74083	3.9801	0.91769	-2.1107	0.0012846	0.0117851
ENSG00000205352.6	PRR13	chr12:53835388-53893847	51.0777	14.6903	32.8454	7.92068	-1.79713	-2.05062	41.9616	11.3055	-1.89158	0.00128388	0.0117851
ENSG00000086967.9	MYBPC2	chr19:50936159-50969578	4.47982	1.33849	2.74998	0.221166	-1.73531	-3.57766	3.6149	0.779828	-2.2055	0.00129517	0.0118745
ENSG00000048162.15	NOP16	chr5:175792470-175843570	25.9033	6.82686	21.5844	10.1656	-1.92229	-1.08554	23.7439	8.49623	-1.48211	0.00130043	0.0119151
ENSG00000113369.4	ARRDC3	chr5:90664540-90679176	4.69648	17.0781	4.70656	17.4865	1.86027	1.89126	4.70152	17.2823	1.87698	0.00130428	0.0119428
ENSG00000080845.13	DLGAP4	chr20:34894257-35274619	17.5787	34.8111	12.2089	57.366	0.985311	2.23133	14.8938	46.0885	1.62937	0.00130723	0.0119622
ENSG00000106028.6	SSBP1	chr7:141404137-141487722	229.758	61.2215	126.463	48.1395	-1.90783	-1.39324	178.111	54.6805	-1.70358	0.00131142	0.0119929
ENSG00000141668.5	CBLN2	chr18:70203914-70305756	0.0183536	1.90964	0	6.98551	6.08116	9.45029	0.0091768	4.44757	8.29496	0.00131636	0.0120212
ENSG00000150753.7	CCT5	chr5:10250032-10266524	280.48	83.4986	150.688	63.8746	-1.74795	-1.23812	215.584	73.6866	-1.54871	0.00131795	0.0120212
ENSG00000163362.6	C1orf106	chr1:200860175-200884863	10.8908	2.96266	8.01211	2.39949	-1.87461	-1.73525	9.45145	2.68107	-1.8158	0.00131705	0.0120212
ENSG00000243811.2	APOBEC3D	chr22:39410087-39429256	2.7713	0.863403	3.07552	0.0469532	-1.67104	-5.75959	2.92341	0.455178	-2.66985	0.0013187	0.0120212
ENSG00000258441.1	LINC00641	chr14:21668237-21675059	10.7619	23.5183	8.53781	38.1088	1.12712	2.15688	9.64986	30.8135	1.67447	0.00131549	0.0120212
ENSG00000120093.7	HOXB3	chr17:46618255-46683776	0	2.39906	0.0183447	31.8032	7.91233	10.1323	0.00917235	17.1011	10.2372	0.00134552	0.0122502
ENSG00000260362.1	RP11-297M9.1	chr16:9760741-9770700	3.21772	0	3.18609	0	-8.33437	-8.32017	3.20191	0	-9.32504	0.00134486	0.0122502
ENSG00000232956.3	SNHG15	chr7:45022621-45026560	39.6743	11.6942	23.7939	7.66877	-1.76154	-1.63225	31.7341	9.68149	-1.71222	0.00134652	0.0122516
ENSG00000034677.7	RNF19A	chr8:101170133-101348446	5.05646	20.2385	4.13265	14.8186	1.99877	1.83976	4.59455	17.5285	1.93055	0.00135094	0.0122763
ENSG00000154188.5	ANGPT1	chr8:108261720-108510283	0.364945	1.22423	0.459778	3.90462	1.71886	3.05882	0.412362	2.56442	2.62208	0.00135089	0.0122763
ENSG00000130590.9	SAMD10	chr20:62588054-62680994	1.88863	6.27426	1.14749	6.89037	1.72678	2.57567	1.51806	6.58231	2.11272	0.00135314	0.0122884
ENSG00000133069.10	TMCC2	chr1:205197303-205242471	2.11922	5.0172	1.56644	8.10646	1.23943	2.36418	1.84283	6.56183	1.82937	0.0013545	0.0122931
ENSG00000213190.2	MLLT11	chr1:151020215-151042801	6.23221	26.6818	4.90325	63.5107	2.09627	3.69247	5.56773	45.0962	3.01671	0.00135655	0.0123039
ENSG00000143674.6	MLK4	chr1:233463513-233520894	8.23748	3.62032	6.65212	0.339589	-1.18386	-4.25225	7.4448	1.97995	-1.9081	0.00135856	0.0123144
ENSG00000108239.7	TBC1D12	chr10:96162260-96295687	0.790458	4.1524	1.08798	4.8283	2.37852	2.13965	0.939219	4.49035	2.25124	0.00136038	0.0123231
ENSG00000151320.6	AKAP6	chr14:32798478-33300567	0.108548	10.8799	0.293717	32.4268	6.52138	6.73875	0.201132	21.6533	6.71521	0.00136209	0.0123308
ENSG00000079616.8	KIF22	chr16:29802039-29816706	57.1285	13.8325	46.0498	19.8062	-2.04536	-1.21683	51.5892	16.8194	-1.61666	0.00136808	0.0123772
ENSG00000101210.6	EEF1A2	chr20:62119365-62130505	4.06763	27.4454	4.6034	51.7792	2.75129	3.48875	4.33552	39.6123	3.19019	0.0013749	0.0124312
ENSG00000107954.6	NEURL	chr10:105239359-105615301	0.402302	2.53557	0.313855	2.1285	2.62621	2.72318	0.358078	2.33203	2.68633	0.00138639	0.0125193
ENSG00000197093.6	GAL3ST4	chr7:99756866-99766373	3.17259	11.5679	3.03041	20.0462	1.8631	2.72171	3.1015	15.8071	2.34766	0.00138559	0.0125193
ENSG00000038382.13	TRIO	chr5:14143810-14532235	14.5059	79.0919	15.82	53.9579	2.44608	1.76944	15.163	66.5249	2.13298	0.00139443	0.012577
ENSG00000198961.5	PJA2	chr5:108670409-108745695	28.9599	81.2941	16.3433	69.3966	1.48877	2.08549	22.6516	75.3453	1.73368	0.00139453	0.012577
ENSG00000135723.8	FHOD1	chr16:67263289-67306093	15.4133	7.5239	12.2618	3.64125	-1.03364	-1.74888	13.8376	5.58258	-1.30882	0.00140469	0.0126607
ENSG00000087258.9	GNAO1	chr16:56225301-56391356	8.79195	39.1325	6.29098	60.7521	2.15284	3.26952	7.54147	49.9423	2.72653	0.00140901	0.0126917
ENSG00000153044.5	CENPH	chr5:68485374-68506184	125.114	11.2106	48.9503	28.9414	-3.47914	-0.757979	87.0322	20.076	-2.1158	0.00141682	0.0127426
ENSG00000170899.6	GSTA4	chr6:52842750-52860176	17.6568	50.9151	12.356	103.482	1.52734	3.06507	15.0064	77.1985	2.36261	0.00141667	0.0127426
ENSG00000182636.4	NDN	chr15:23930564-23932450	14.2079	38.6851	11.5165	47.096	1.44444	2.03096	12.8622	42.8905	1.73713	0.00141732	0.0127426
ENSG00000115159.10	GPD2	chr2:157291801-157470247	13.0976	3.79567	11.6555	4.00883	-1.78418	-1.5374	12.3765	3.90225	-1.66397	0.00143297	0.0128701
ENSG00000120669.11	SOHLH2	chr13:36742344-36871979	5.47584	0.898374	4.38253	0.322402	-2.59436	-3.72405	4.92919	0.610388	-3.00324	0.00143329	0.0128701
ENSG00000251705.1	RNA5-8SP6	chrY:10037763-10037915	18162.6	3169.95	1317.25	40.2139	-2.51844	-5.03335	9739.92	1605.08	-2.60126	0.00144543	0.012971
ENSG00000164600.4	NEUROD6	chr7:31377074-31380508	0	27.1185	0	6.09653	11.4056	9.25421	0	16.6075	11.6981	0.00146547	0.0131426
ENSG00000180336.12	C17orf104	chr17:42733761-42767676	3.95248	0.512435	2.98745	0.476134	-2.92309	-2.62431	3.46997	0.494285	-2.79906	0.0014753	0.0132225
ENSG00000163618.13	CADPS	chr3:62384021-62861054	5.59158	25.1613	4.37846	46.5511	2.16787	3.40734	4.98502	35.8562	2.84531	0.00147777	0.0132364
ENSG00000213015.4	ZNF580	chr19:56146381-56164527	19.3469	80.7604	9.92302	38.8386	2.06098	1.96756	14.635	59.7995	2.03034	0.00148177	0.013264
ENSG00000154429.6	CCSAP	chr1:229455149-229479041	4.63688	13.3363	2.40421	12.8666	1.52211	2.41513	3.52054	13.1014	1.89436	0.00148863	0.0133171
ENSG00000008710.12	PKD1	chr16:2089815-2185899	15.9264	43.0405	10.4769	20.7465	1.4337	0.984976	13.2017	31.8935	1.27222	0.00149854	0.0133891
ENSG00000157240.2	FZD1	chr7:90893782-90898123	0.635529	16.764	0.667076	2.46357	4.6996	1.8692	0.651303	9.61379	3.87342	0.0014983	0.0133891
ENSG00000243620.1	RP11-649A16.1	chr3:146627471-147088443	0	5.98808	0	8.93148	9.22836	9.80437	0	7.45978	10.544	0.00150002	0.013394
ENSG00000125753.9	VASP	chr19:46009836-46030241	31.1242	13.3894	32.6939	5.72431	-1.21633	-2.51177	31.9091	9.55686	-1.73883	0.0015023	0.0134032
ENSG00000134709.6	HOOK1	chr1:60280457-60342050	39.7359	8.64304	14.2865	2.63834	-2.19953	-2.4325	27.0112	5.64069	-2.2586	0.0015038	0.0134032
ENSG00000214655.5	ZSWIM8	chr10:75545382-75561551	9.83597	30.8393	10.2489	31.2577	1.64763	1.6078	10.0424	31.0485	1.62793	0.00150384	0.0134032
ENSG00000165118.9	C9orf64	chr9:86553225-86571901	2.33341	0.176172	3.88172	0.268107	-3.6539	-3.8067	3.10757	0.222139	-3.77645	0.00150751	0.0134276
ENSG00000113389.11	NPR3	chr5:32689175-32791819	0.0403568	137.906	0	8.34236	11.4193	9.70604	0.0201784	73.1242	11.504	0.00151354	0.013473
ENSG00000010610.5	CD4	chr12:6896023-6929974	2.79076	0.658827	2.17918	0.386197	-2.06611	-2.4661	2.48497	0.522512	-2.23885	0.0015266	0.0135792
ENSG00000162849.11	KIF26B	chr1:245318286-245872733	0.101598	20.7377	0.0914219	4.8792	7.5385	5.59116	0.0965099	12.8085	6.97989	0.00152736	0.0135792
ENSG00000105808.11	RASA4	chr7:102122891-102312182	5.23211	15.7749	4.24168	28.1766	1.59032	2.7289	4.73689	21.9758	2.2127	0.00153411	0.0136307
ENSG00000145642.7	FAM159B	chr5:63986134-64013917	3.96868	0.128084	8.59572	0.207361	-4.84867	-5.30713	6.2822	0.167722	-5.18589	0.00154053	0.0136794
ENSG00000074800.8	ENO1	chr1:8921060-8939953	646.894	158.066	410.62	210.345	-2.03293	-0.965012	528.757	184.206	-1.52126	0.00154339	0.0136872
ENSG00000108176.8	DNAJC12	chr10:69556426-69597924	0.4761	4.21219	0.351474	5.84833	3.11867	4.01853	0.413787	5.03026	3.58778	0.00154522	0.0136872
ENSG00000160961.7	ZNF333	chr19:14729928-14889353	3.41016	10.0184	2.74754	12.5847	1.55195	2.19136	3.07885	11.3015	1.87435	0.00154303	0.0136872
ENSG00000205856.3	C22orf42	chr22:32544992-32555309	0.114618	2.74985	0.217222	1.51873	4.46901	2.75016	0.16592	2.13429	3.64574	0.00154465	0.0136872
ENSG00000105821.10	DNAJC2	chr7:102937868-103629963	50.5985	16.9955	30.0045	9.57618	-1.57338	-1.64663	40.3015	13.2858	-1.60058	0.00154725	0.0136968
ENSG00000163755.4	HPS3	chr3:148847370-148939842	27.6378	9.77819	24.6624	7.27728	-1.49805	-1.75944	26.1501	8.52773	-1.61601	0.00154842	0.0136987
ENSG00000106976.13	DNM1	chr9:130928342-131017527	16.258	42.1481	15.3119	40.0485	1.37377	1.38651	15.7849	41.0983	1.38025	0.00155497	0.0137095
ENSG00000130518.9	KIAA1683	chr19:18367905-18385319	0.25781	4.768	0.204334	2.38881	4.15712	3.48438	0.231072	3.57841	3.92403	0.00155536	0.0137095
ENSG00000137574.6	TGS1	chr8:56608982-56738007	26.6998	7.03511	15.8979	6.36143	-1.92267	-1.32005	21.2989	6.69827	-1.66818	0.00155338	0.0137095
ENSG00000163293.7	NIPAL1	chr4:47849256-48042188	3.5203	0.992692	3.35571	0.31174	-1.81591	-3.38694	3.43801	0.652216	-2.38923	0.00155469	0.0137095
ENSG00000186197.7	EDARADD	chr1:236511561-236648026	150.886	36.4994	91.398	46.7157	-2.04721	-0.968105	121.142	41.6076	-1.54167	0.00155511	0.0137095
ENSG00000224660.1	SH3BP5-AS1	chr3:15295690-15382875	1.3973	6.62035	1.9648	4.38209	2.23616	1.1532	1.68105	5.50122	1.70741	0.00155125	0.0137095
ENSG00000109046.10	WSB1	chr17:25621101-25640657	77.3629	189.665	57.9091	222.556	1.29363	1.94212	67.636	206.111	1.60748	0.00156058	0.0137471
ENSG00000197498.7	RPF2	chr6:111303217-111347303	22.7739	6.09283	18.8466	4.41633	-1.90047	-2.09089	20.8102	5.25458	-1.98462	0.00156351	0.0137644
ENSG00000101187.11	SLCO4A1	chr20:61272070-61317137	5.34861	0.801323	5.46578	1.15903	-2.72352	-2.22775	5.40719	0.980177	-2.45776	0.00156488	0.0137681
ENSG00000135144.3	DTX1	chr12:113494513-113535833	3.60803	8.9965	1.88627	16.9548	1.31576	3.16131	2.74715	12.9756	2.23773	0.0015688	0.0137941
ENSG00000142235.4	LMTK3	chr19:48988527-49016446	1.07856	3.32297	1.05782	6.1755	1.61439	2.53422	1.06819	4.74924	2.14731	0.00157465	0.0138328
ENSG00000168283.8	BMI1	chr10:22604902-22620413	5.89706	17.5188	3.31922	30.42	1.56921	3.19224	4.60814	23.9694	2.37767	0.00157512	0.0138328
ENSG00000151422.8	FER	chr5:108083522-108532542	5.53858	8.12694	2.89919	11.1877	0.552367	1.94451	4.21889	9.65732	1.1938	0.00158097	0.0138757
ENSG00000166483.5	WEE1	chr11:9595227-9615004	46.8132	14.1983	35.2231	12.6464	-1.72049	-1.47706	41.0182	13.4223	-1.61126	0.001588	0.0139289
ENSG00000127586.11	CHTF18	chr16:834973-850737	18.2563	6.19809	11.5319	6.11493	-1.55696	-0.914116	14.8941	6.15651	-1.27387	0.00159243	0.0139508
ENSG00000130826.11	DKC1	chrX:153991030-154005964	83.3509	28.5105	51.8368	22.6479	-1.54737	-1.19424	67.5939	25.5792	-1.40175	0.00159175	0.0139508
ENSG00000148843.8	PDCD11	chr10:105156404-105206049	27.0386	7.72917	23.6372	9.1373	-1.8053	-1.37025	25.3379	8.43323	-1.58657	0.0015938	0.0139543
ENSG00000099901.12	RANBP1	chr22:20067754-20114878	124.598	29.8759	95.0384	47.8427	-2.05986	-0.990062	109.818	38.8593	-1.49867	0.00159664	0.0139621
ENSG00000198873.9	GRK5	chr10:120967100-121215131	1.02107	24.1446	0.498026	9.55603	4.55008	4.23495	0.759548	16.8503	4.46245	0.00159653	0.0139621
ENSG00000145907.10	G3BP1	chr5:151121876-151192346	84.4064	27.4457	57.574	26.7257	-1.62042	-1.1069	70.9902	27.0857	-1.38992	0.00161474	0.0140835
ENSG00000147202.13	DIAPH2	chrX:95939661-96897588	5.8452	1.58257	5.13873	1.01341	-1.87836	-2.33084	5.49197	1.29799	-2.07681	0.00161542	0.0140835
ENSG00000163710.3	PCOLCE2	chr3:142534763-142608045	14.28	4.16683	13.1938	2.01914	-1.77453	-2.70202	13.7369	3.09299	-2.14918	0.001614	0.0140835
ENSG00000166261.6	ZNF202	chr11:123594884-123612383	10.8771	2.96989	10.8847	3.25265	-1.86929	-1.73951	10.8809	3.11127	-1.80457	0.00161358	0.0140835
ENSG00000183527.7	PSMG1	chr21:40546694-40555777	70.308	22.2531	64.2762	24.0358	-1.65924	-1.41872	67.2921	23.1444	-1.53957	0.00161432	0.0140835
ENSG00000247809.3	NR2F2-AS1	chr15:96670597-96883492	0	0.844946	0	3.21308	6.41776	8.3323	0	2.02901	8.66819	0.00161934	0.0141092
ENSG00000123131.8	PRDX4	chrX:23682378-23704516	140.917	54.7053	105.488	25.7332	-1.36493	-2.03495	123.203	40.2193	-1.61495	0.00162349	0.0141367
ENSG00000260054.1	RP11-611L7.1	chr7:6694494-6696063	6.42232	19.5911	4.99195	22.5724	1.60752	2.17464	5.70714	21.0817	1.88423	0.00162537	0.0141446
ENSG00000197603.8	C5orf42	chr5:37106329-37249530	3.62189	11.9161	3.09091	8.79778	1.71533	1.50609	3.3564	10.3569	1.62416	0.00162786	0.0141576
ENSG00000123975.4	CKS2	chr9:91926112-91931618	201.601	21.0332	141.163	84.0145	-3.26015	-0.748583	171.382	52.5238	-1.70608	0.00163659	0.014225
ENSG00000177888.6	ZBTB41	chr1:197127571-197169672	1.24856	4.20678	0.698452	6.61846	1.74437	3.22593	0.973506	5.41262	2.46901	0.00164032	0.0142488
ENSG00000155368.12	DBI	chr2:120124496-120130126	246.135	72.5734	127.28	53.0488	-1.7618	-1.26246	186.707	62.8111	-1.57161	0.00164707	0.0142988
ENSG00000116852.9	KIF21B	chr1:200938519-200992828	7.93609	28.289	5.38541	54.2273	1.83243	3.32948	6.66075	41.2582	2.63001	0.00165161	0.0143296
ENSG00000139200.8	PIANP	chr12:6802957-6809981	5.33627	15.1557	5.33897	16.3294	1.50421	1.61102	5.33762	15.7425	1.55951	0.001656	0.014359
ENSG00000185483.7	ROR1	chr1:64239692-64647181	53.2074	21.2846	43.5359	10.6264	-1.32141	-2.03353	48.3717	15.9555	-1.59981	0.00165917	0.0143691
ENSG00000204428.7	LY6G5C	chr6:31644460-31651817	0.648082	7.36844	0.959632	8.43903	3.48697	3.12328	0.803857	7.90374	3.28949	0.00165873	0.0143691
ENSG00000090539.11	CHRD	chr3:183852825-184402546	0.353081	2.45366	0.42007	1.94769	2.76244	2.18651	0.386575	2.20067	2.49386	0.00166271	0.0143781
ENSG00000129680.11	MAP7D3	chrX:135295380-135338641	18.7747	8.09242	20.6701	5.71646	-1.21313	-1.85253	19.7224	6.90444	-1.51356	0.00166317	0.0143781
ENSG00000198932.7	GPRASP1	chrX:101854095-101973607	1.38892	11.1653	0.804565	5.62147	2.99793	2.78941	1.09674	8.39339	2.93032	0.0016632	0.0143781
ENSG00000113013.8	HSPA9	chr5:137890570-137911133	169.433	60.3012	117.189	47.5051	-1.4903	-1.3025	143.311	53.9031	-1.41062	0.00166744	0.0143974
ENSG00000130283.7	GDF1	chr19:18979360-19007536	1.16902	5.66098	1.38459	10.7302	2.26601	2.94511	1.2768	8.19559	2.67755	0.00166742	0.0143974
ENSG00000213654.5	GPSM3	chr6:32158542-32191844	2.63018	0.368036	1.91871	0.34342	-2.80404	-2.44818	2.27445	0.355728	-2.6597	0.00168054	0.0145019
ENSG00000138074.9	SLC5A6	chr2:27422454-27440046	85.615	34.5405	52.6154	9.70307	-1.30933	-2.43776	69.1152	22.1218	-1.64331	0.00168366	0.01452
ENSG00000136305.6	CIDEB	chr14:24769067-24787242	5.35014	0.359394	2.07913	0.0168133	-3.85904	-6.28381	3.71463	0.188104	-4.26771	0.00168521	0.0145247
ENSG00000137343.12	ATAT1	chr6:30594618-30614600	18.5206	43.3961	12.486	70.8941	1.22799	2.5044	15.5033	57.1451	1.88172	0.00168785	0.0145388
ENSG00000254093.3	PINX1	chr8:10581277-10697394	21.3006	4.78463	12.1646	5.7695	-2.15208	-1.07486	16.7326	5.27707	-1.66392	0.00169165	0.0145628
ENSG00000243678.6	NME1-NME2	chr17:49230896-49249108	291.234	113.921	200.608	58.4435	-1.35407	-1.77909	245.921	86.1823	-1.51268	0.00169563	0.0145883
ENSG00000185187.7	SIGIRR	chr11:405715-417455	16.5209	5.40232	12.3505	3.72638	-1.61085	-1.72602	14.4357	4.56435	-1.66008	0.00169754	0.014596
ENSG00000100592.11	DAAM1	chr14:59655363-59838123	17.6837	37.583	11.2953	58.501	1.08723	2.37171	14.4895	48.042	1.72894	0.00170006	0.014609
ENSG00000242247.6	ARFGAP3	chr22:43192507-43411151	7.93629	26.8989	4.92633	17.4121	1.75973	1.81941	6.43131	22.1555	1.78368	0.00170324	0.0146275
ENSG00000159314.7	ARHGAP27	chr17:43471274-43511787	2.26781	0.358495	2.34656	0.544683	-2.62793	-2.08695	2.30719	0.451589	-2.34029	0.00170767	0.0146568
ENSG00000143434.11	SEMA6C	chr1:151104160-151119104	3.58283	15.4944	3.89752	33.8015	2.10948	3.11319	3.74017	24.6479	2.71866	0.0017218	0.0147693
ENSG00000151414.10	NEK7	chr1:198126092-198291550	4.0068	14.8215	3.68288	16.0243	1.88455	2.11834	3.84484	15.4229	2.00267	0.0017268	0.0147945
ENSG00000204519.5	ZNF551	chr19:58193336-58269527	8.04538	1.67461	6.06409	2.24161	-2.25753	-1.43171	7.05473	1.95811	-1.84647	0.00172655	0.0147945
ENSG00000100522.4	GNPNAT1	chr14:53241911-53258386	31.078	9.28465	27.1569	7.961	-1.74188	-1.76901	29.1174	8.62282	-1.75506	0.00174305	0.0149193
ENSG00000170190.11	SLC16A5	chr17:73083821-73102257	4.68638	1.47889	4.57239	0.196738	-1.65731	-4.47022	4.62939	0.837814	-2.45909	0.00174343	0.0149193
ENSG00000184838.10	PRR16	chr5:119799972-120023027	0.130908	3.09149	0.388105	0.435343	4.46013	0.161772	0.259506	1.76342	2.74108	0.00175189	0.0149827
ENSG00000118432.11	CNR1	chr6:88849582-88876078	0.25654	13.8981	0.386015	41.2171	5.70543	6.7019	0.321277	27.5576	6.40047	0.00175751	0.015014
ENSG00000125827.4	TMX4	chr20:7957994-8000476	4.59201	17.8775	3.28934	10.4114	1.95862	1.6593	3.94068	14.1445	1.8424	0.00175868	0.015014
ENSG00000146006.5	LRRTM2	chr5:137946655-138270723	0	4.28348	0.0385948	12.7053	8.746	8.03155	0.0192974	8.49439	8.45041	0.00175786	0.015014
ENSG00000253873.1	PCDHGA11	chr5:140710251-140892546	2.05449	0.196507	3.80163	0.616014	-3.32152	-2.60614	2.92806	0.40626	-2.83428	0.00176012	0.0150174
ENSG00000102547.14	CAB39L	chr13:49882785-50069138	3.30817	9.30733	2.0261	10.1499	1.48953	2.31901	2.66714	9.72862	1.86498	0.00178632	0.0152141
ENSG00000112280.11	COL9A1	chr6:70924763-71012786	7.80665	1.9213	6.40616	2.36119	-2.01698	-1.4361	7.10641	2.14125	-1.72832	0.00178667	0.0152141
ENSG00000143919.10	CAMKMT	chr2:44589088-44999731	19.1851	4.2518	15.9149	4.38787	-2.17121	-1.85641	17.55	4.31984	-2.02116	0.00178741	0.0152141
ENSG00000215784.4	FAM72D	chr1:143896451-143913143	14.8383	1.26765	7.77472	4.40309	-3.53873	-0.818857	11.3065	2.83537	-1.99364	0.00178552	0.0152141
ENSG00000152284.4	TCF7L1	chr2:85360532-85537511	65.0775	22.2259	44.433	14.2033	-1.54949	-1.64471	54.7553	18.2146	-1.58764	0.00179003	0.0152274
ENSG00000087088.14	BAX	chr19:49458071-49465055	56.3491	20.5566	41.2481	9.38541	-1.45434	-2.13465	48.7986	14.971	-1.70433	0.00179549	0.0152648
ENSG00000169627.7	BOLA2B	chr16:30204254-30215631	150.393	31.4265	127.321	44.2408	-2.25832	-1.52481	138.857	37.8336	-1.87572	0.00179679	0.0152668
ENSG00000181924.6	COA4	chr11:73583711-73638790	41.7615	11.1652	31.444	9.53542	-1.90222	-1.72036	36.6028	10.3503	-1.82178	0.00179932	0.0152794
ENSG00000169230.5	PRELID1	chr5:176728198-176739758	65.5815	18.3517	38.045	12.9112	-1.83681	-1.55835	51.8133	15.6315	-1.72855	0.00180507	0.0153191
ENSG00000123684.8	LPGAT1	chr1:211916798-212027045	3.26955	15.8159	4.2503	9.28496	2.27072	1.12549	3.75992	12.5504	1.73762	0.00181408	0.0153793
ENSG00000183763.4	TRAIP	chr3:49866033-49894007	16.8855	3.79872	8.08261	2.47304	-2.14926	-1.7045	12.4841	3.13588	-1.99142	0.0018143	0.0153793
ENSG00000172264.12	MACROD2	chr20:13829892-16033842	1.80619	5.59046	0.532699	4.59397	1.62463	3.08465	1.16944	5.09221	2.11773	0.00181585	0.0153834
ENSG00000154678.12	PDE1C	chr7:31790792-32338941	0.0580616	3.13958	0.151832	0.921932	5.53217	2.52573	0.104947	2.03076	4.21069	0.00182008	0.0154101
ENSG00000197961.6	ZNF121	chr19:9676291-9695209	42.2012	7.30023	39.7868	13.3239	-2.52964	-1.57755	40.994	10.3121	-1.99056	0.00182246	0.0154212
ENSG00000128626.7	MRPS12	chr19:39405905-39466550	23.5072	5.64781	18.9064	4.94278	-2.0554	-1.93333	21.2068	5.29529	-2.00072	0.00182847	0.0154539
ENSG00000143772.5	ITPKB	chr1:226819390-226927024	0.67939	6.76537	0.579255	2.13263	3.29691	1.86242	0.629323	4.449	2.81181	0.00182798	0.0154539
ENSG00000204287.8	HLA-DRA	chr6:32407618-32412823	3.47625	0.412112	3.09313	0	-3.04598	-8.27758	3.28469	0.206056	-3.96225	0.00183059	0.0154628
ENSG00000110013.8	SIAE	chr11:124492731-124567414	2.01346	10.9702	1.82877	6.334	2.44001	1.78665	1.92111	8.6521	2.16819	0.00183588	0.0154904
ENSG00000163002.8	NUP35	chr2:183982240-184026408	29.8659	6.24898	27.4173	10.054	-2.25498	-1.44641	28.6416	8.15149	-1.81234	0.00183601	0.0154904
ENSG00000111602.7	TIMELESS	chr12:56810902-56843187	38.1285	6.45669	26.4276	11.5117	-2.56015	-1.19824	32.2781	8.98419	-1.84451	0.00184365	0.0155275
ENSG00000143870.8	PDIA6	chr2:10861774-10978103	279.977	124.381	227.119	60.2712	-1.17048	-1.91373	253.548	92.3261	-1.4574	0.00184327	0.0155275
ENSG00000184271.11	POU6F1	chr12:51580718-51611477	2.94718	8.08245	2.63498	5.62053	1.45235	1.09001	2.79108	6.85149	1.29406	0.00184338	0.0155275
ENSG00000104738.11	MCM4	chr8:48872744-48890720	191.319	22.1487	205.972	49.2159	-3.11011	-2.06503	198.645	35.6823	-2.47675	0.00184705	0.0155288
ENSG00000144857.10	BOC	chr3:112929849-113160457	3.5313	74.1022	2.21733	36.5565	4.38736	4.03714	2.87432	55.3293	4.26438	0.00184686	0.0155288
ENSG00000187840.4	EIF4EBP1	chr8:37887858-37917883	113.648	36.0517	64.7719	12.3708	-1.65616	-2.38749	89.2099	24.2112	-1.88131	0.00184678	0.0155288
ENSG00000171848.8	RRM2	chr2:10262454-10271545	68.3095	10.5138	43.9426	16.1675	-2.69864	-1.44196	56.126	13.3407	-2.07243	0.00186001	0.0156286
ENSG00000198440.5	ZNF583	chr19:56905024-56947404	1.63375	4.05771	1.04604	7.13892	1.30722	2.75906	1.3399	5.59831	2.05879	0.00186116	0.0156292
ENSG00000135069.9	PSAT1	chr9:80912058-80945009	111.851	36.9717	102.043	37.0909	-1.59682	-1.45979	106.947	37.0313	-1.52995	0.00186801	0.0156593
ENSG00000186577.7	C6orf1	chr6:34214156-34217247	2.71982	9.67071	1.63873	8.30158	1.82631	2.33377	2.17928	8.98615	2.04135	0.00186696	0.0156593
ENSG00000205213.8	LGR4	chr11:27387507-27503980	54.3998	27.603	49.9483	11.2157	-0.97852	-2.15392	52.1741	19.4093	-1.42635	0.00186774	0.0156593
ENSG00000044524.6	EPHA3	chr3:89156673-89531284	0.214771	7.5254	0.089156	41.2751	5.06716	8.7017	0.151964	24.4002	7.28062	0.00187352	0.0156872
ENSG00000183722.7	LHFP	chr13:39917028-40177665	1.18639	14.4001	1.45662	3.97681	3.59033	1.44274	1.32151	9.18845	2.79298	0.0018725	0.0156872
ENSG00000151131.5	C12orf45	chr12:105380087-105478355	16.8679	4.13788	19.3736	4.37164	-2.02469	-2.14529	18.1208	4.25476	-2.0892	0.00188621	0.0157843
ENSG00000116885.14	OSCP1	chr1:36881427-36916086	1.246	8.85825	1.82576	10.7199	2.81981	2.54719	1.53588	9.78908	2.66815	0.00188826	0.0157922
ENSG00000203760.4	CENPW	chr6:126102306-130463972	31.5728	4.00932	20.1106	7.39588	-2.97412	-1.44193	25.8417	5.7026	-2.17902	0.0018938	0.0158272
ENSG00000242419.1	PCDHGC4	chr5:140710251-140892546	1.02252	1.92131	0.420086	3.53713	0.903409	3.04396	0.721303	2.72922	1.91249	0.00189464	0.0158272
ENSG00000164082.10	GRM2	chr3:51741085-51752629	1.86678	5.8532	1.09865	6.37284	1.64343	2.52539	1.48272	6.11302	2.03997	0.00190075	0.015869
ENSG00000165863.12	C10orf82	chr10:118423206-118502085	7.74603	2.36864	7.28664	0.474044	-1.70518	-3.91402	7.51633	1.42134	-2.39867	0.00190479	0.0158935
ENSG00000100330.11	MTMR3	chr22:30279143-30573064	5.52393	18.5601	4.46395	16.0237	1.74661	1.84149	4.99394	17.2919	1.79082	0.00191209	0.0159452
ENSG00000117676.8	RPS6KA1	chr1:26856251-26901521	11.245	3.67922	9.07501	2.70011	-1.60918	-1.74514	10.16	3.18966	-1.66987	0.00191739	0.0159801
ENSG00000121152.5	NCAPH	chr2:97001524-97039583	30.9981	6.59948	16.5683	10.3617	-2.23004	-0.676644	23.7832	8.48059	-1.48716	0.001935	0.0161175
ENSG00000170242.12	USP47	chr11:11862969-11980870	20.1421	48.5538	15.385	65.6714	1.26895	2.09302	17.7635	57.1126	1.68461	0.00193901	0.0161322
ENSG00000196081.5	ZNF724P	chr19:23404400-23433192	9.64301	1.80566	9.51918	2.9985	-2.41048	-1.66331	9.5811	2.40208	-1.99366	0.00193888	0.0161322
ENSG00000198056.7	PRIM1	chr12:57106211-57181574	59.0386	5.66345	58.262	17.4056	-3.37961	-1.74242	58.6503	11.5345	-2.34568	0.00194041	0.0161346
ENSG00000257479.1	RP11-1136G11.7	chr12:53551447-53583208	1.53925	7.74103	1.28743	5.78014	2.32282	2.15794	1.41334	6.76059	2.25401	0.00194871	0.0161942
ENSG00000100320.17	RBFOX2	chr22:36134782-36424473	51.4188	97.5744	29.9115	138.827	0.924077	2.21414	40.6651	118.201	1.53926	0.00195185	0.0162109
ENSG00000143476.13	DTL	chr1:212208918-212280742	27.7244	3.97988	21.9635	5.40482	-2.79726	-2.02078	24.8439	4.69235	-2.40327	0.00196952	0.0163482
ENSG00000164251.4	F2RL1	chr5:76114757-76131140	13.037	3.1584	16.1432	0.935331	-2.04189	-4.09486	14.5901	2.04687	-2.83048	0.00199423	0.0165438
ENSG00000213889.6	PPM1N	chr19:45988546-46005768	7.11773	0.861561	6.25787	1.17427	-3.03178	-2.40398	6.6878	1.01792	-2.70992	0.00200316	0.0166083
ENSG00000122863.5	CHST3	chr10:73724122-73773322	1.7687	6.56661	1.53592	4.67981	1.88652	1.60106	1.65231	5.62321	1.76383	0.00202097	0.0167463
ENSG00000156398.6	SFXN2	chr10:104474296-104498951	9.0892	4.03355	10.6458	1.75227	-1.17012	-2.59613	9.8675	2.89291	-1.7684	0.00202328	0.0167558
ENSG00000163918.6	RFC4	chr3:186499568-186524847	69.0967	19.6362	54.2906	23.7913	-1.81457	-1.18993	61.6936	21.7137	-1.5063	0.00202907	0.0167942
ENSG00000175832.8	ETV4	chr17:41561232-41687706	26.9798	8.59635	21.0619	0.829591	-1.64894	-4.64949	24.0209	4.71297	-2.34835	0.00203837	0.0168614
ENSG00000198885.5	ITPRIPL1	chr2:96991068-96994091	4.73819	1.08221	4.76109	0.83439	-2.12012	-2.49833	4.74964	0.9583	-2.30328	0.0020413	0.0168759
ENSG00000131323.10	TRAF3	chr14:103243812-103377837	2.70499	7.33001	2.22069	6.53066	1.43483	1.55194	2.46284	6.93033	1.49072	0.00205377	0.0169693
ENSG00000130208.5	APOC1	chr19:45417503-45422606	95.9319	5.17658	34.9149	0.793833	-4.20931	-5.44122	65.4234	2.98521	-4.4516	0.00206992	0.0170831
ENSG00000197275.8	RAD54B	chr8:95384187-95487337	14.7295	3.26457	15.0711	4.60767	-2.17031	-1.70751	14.9003	3.93612	-1.91915	0.00206956	0.0170831
ENSG00000168280.12	KIF5C	chr2:149624038-149883273	25.571	86.052	21.7532	151.523	1.7503	2.79967	23.6621	118.787	2.32749	0.00207269	0.0170961
ENSG00000010810.11	FYN	chr6:111981534-112194655	40.7377	87.6281	27.0622	100.116	1.10484	1.88693	33.8999	93.8721	1.46928	0.00207411	0.017098
ENSG00000101945.12	SUV39H1	chrX:48553944-48595570	8.85521	1.71635	5.35908	2.31523	-2.36043	-1.2073	7.10714	2.01579	-1.81537	0.00207768	0.0171079
ENSG00000152601.13	MBNL1	chr3:151961616-152214602	4.12504	14.9266	3.58321	10.6511	1.85288	1.56901	3.85412	12.7889	1.7291	0.0020774	0.0171079
ENSG00000146476.6	C6orf211	chr6:151773421-151791236	38.1686	12.098	28.6207	9.24404	-1.6568	-1.62941	33.3946	10.671	-1.64546	0.00207992	0.0171165
ENSG00000172260.8	NEGR1	chr1:71547006-72748417	2.01787	12.1047	2.19911	14.7565	2.57872	2.74079	2.10849	13.4306	2.66836	0.00208723	0.0171668
ENSG00000119514.5	GALNT12	chr9:101569980-101634697	16.4803	7.41857	12.0132	1.31246	-1.15046	-3.18453	14.2467	4.36552	-1.70526	0.00209738	0.0172405
ENSG00000159674.7	SPON2	chr4:1160719-1202750	0.982766	4.74825	0.798562	4.41432	2.2609	2.45203	0.890664	4.58128	2.3563	0.00210362	0.0172819
ENSG00000254585.1	MAGEL2	chr15:23888690-23891175	0.314704	2.13618	0.489981	2.90943	2.72457	2.54574	0.402342	2.5228	2.63357	0.002106	0.0172916
ENSG00000167528.8	ZNF641	chr12:48733790-48836730	2.3334	7.01805	1.27526	6.48884	1.58452	2.33812	1.80433	6.75344	1.90124	0.00210838	0.0173012
ENSG00000138764.9	CCNG2	chr4:78078303-78415440	10.2807	25.695	4.52698	34.0897	1.32071	2.90996	7.40384	29.8924	2.0127	0.00210969	0.0173021
ENSG00000129521.8	EGLN3	chr14:34393436-34931980	14.5494	5.20933	13.2576	2.31971	-1.48002	-2.50968	13.9035	3.76452	-1.88351	0.00211993	0.0173762
ENSG00000267034.1	RP11-384O8.1	chr2:223181960-223217708	0.198742	5.89532	0.0878316	2.75392	4.82222	4.82027	0.143287	4.32462	4.86778	0.00212458	0.0174044
ENSG00000107140.10	TESK1	chr9:35605366-35647096	6.93298	17.8175	4.15776	15.5458	1.36048	1.90011	5.54537	16.6816	1.58804	0.00212761	0.017408
ENSG00000108511.8	HOXB6	chr17:46618255-46683776	0	0.755656	0	5.47554	6.25862	9.09949	0	3.1156	9.28568	0.00212865	0.017408
ENSG00000204967.6	PCDHA4	chr5:140165875-140391936	1.93462	5.60093	1.6153	7.13176	1.52875	2.13557	1.77496	6.36634	1.83975	0.00212851	0.017408
ENSG00000072364.8	AFF4	chr5:132211070-132299326	15.7861	46.2429	12.7398	35.5326	1.54997	1.47908	14.263	40.8877	1.51907	0.00213013	0.0174102
ENSG00000091664.7	SLC17A6	chr11:22305275-22401049	0.0575107	14.1825	0.0984241	46.8747	7.7158	8.75629	0.0779674	30.5286	8.52364	0.00213398	0.0174318
ENSG00000152778.7	IFIT5	chr10:90973325-91180758	1.41489	5.32394	1.45773	7.02059	1.90435	2.26006	1.43631	6.17227	2.09959	0.00213792	0.017454
ENSG00000236609.3	ZNF853	chr7:6655247-6663921	1.52058	6.25389	0.910121	4.1351	2.03298	2.17151	1.21535	5.19449	2.09108	0.00214399	0.0174936
ENSG00000167315.12	ACAA2	chr18:47309868-47721463	67.7275	22.1205	43.6994	15.827	-1.61392	-1.46464	55.7135	18.9737	-1.55377	0.00214731	0.0175108
ENSG00000160469.12	BRSK1	chr19:55793439-55823901	8.81036	20.5862	10.4212	34.3751	1.22347	1.72088	9.61578	27.4807	1.51445	0.00215093	0.0175303
ENSG00000009413.11	REV3L	chr6:111620233-111927481	1.93751	14.5028	1.73502	5.94621	2.89762	1.77115	1.83627	10.2245	2.47397	0.00216502	0.0176352
ENSG00000134590.9	FAM127A	chrX:134166332-134167576	31.1822	78.8394	20.6604	72.3538	1.33792	1.8077	25.9213	75.5966	1.544	0.00217428	0.0176806
ENSG00000182199.6	SHMT2	chr12:57623109-57634498	149.669	59.2791	75.0257	27.1061	-1.33603	-1.46843	112.347	43.1926	-1.37901	0.00217317	0.0176806
ENSG00000188610.7	FAM72B	chr1:120835809-120855681	14.4848	1.74988	9.35282	4.46397	-3.04198	-1.06539	11.9188	3.10692	-1.93797	0.00217412	0.0176806
ENSG00000096384.14	HSP90AB1	chr6:44214823-44221620	485.453	153.758	347.428	146.361	-1.65861	-1.24712	416.44	150.06	-1.47254	0.00217997	0.0177169
ENSG00000178150.4	ZNF114	chr19:48673948-48790865	7.84319	1.48282	8.38761	2.58327	-2.39524	-1.69521	8.1154	2.03304	-1.99436	0.0021897	0.0177859
ENSG00000102984.10	ZNF821	chr16:71879893-71962913	4.83518	10.1093	4.70793	14.5229	1.06249	1.6231	4.77156	12.3161	1.36709	0.0022043	0.0178694
ENSG00000112659.8	CUL9	chr6:43149912-43192325	2.31165	9.58925	2.17428	10.0382	2.04777	2.20171	2.24296	9.81372	2.12692	0.00220376	0.0178694
ENSG00000126705.7	AHDC1	chr1:27860545-27930942	4.47824	12.8776	3.53401	11.2312	1.52176	1.66534	4.00612	12.0544	1.58808	0.00220495	0.0178694
ENSG00000166188.2	ZNF319	chr16:58028571-58055522	1.68123	4.08071	0.736364	3.78965	1.27428	2.34792	1.2088	3.93518	1.69873	0.00220174	0.0178694
ENSG00000113407.9	TARS	chr5:33440801-33469644	242.749	101.136	235.612	66.9408	-1.26309	-1.8153	239.18	84.0384	-1.50892	0.00220979	0.0178985
ENSG00000181409.7	AATK	chr17:79008947-79156964	0.517525	3.221	0.455471	1.42439	2.61467	1.62367	0.486498	2.32269	2.24364	0.00221126	0.0179004
ENSG00000130204.8	TOMM40	chr19:45349431-45406946	28.5687	7.42395	19.3882	7.18456	-1.94274	-1.43094	23.9785	7.30425	-1.71424	0.00221511	0.0179214
ENSG00000148737.11	TCF7L2	chr10:114710008-114927437	40.1692	17.5295	30.7342	5.49361	-1.19584	-2.48186	35.4517	11.5116	-1.62235	0.0022307	0.0180374
ENSG00000254946.1	RP11-531H8.1	chr11:15574400-15643937	3.03574	0	2.79989	0	-8.25065	-8.13437	2.91782	0	-9.19121	0.00223392	0.0180533
ENSG00000166840.8	GLYATL1	chr11:58672870-58826132	4.99513	0.260041	4.48696	0.628569	-4.21216	-2.81604	4.74104	0.444305	-3.40096	0.00224338	0.0181095
ENSG00000172465.9	TCEAL1	chrX:102862378-102885881	4.82793	15.8044	3.01843	20.9844	1.70878	2.79336	3.92318	18.3944	2.22773	0.00224335	0.0181095
ENSG00000198169.3	ZNF251	chr8:145946297-145981802	6.11689	18.1866	4.89959	16.3235	1.57044	1.73416	5.50824	17.255	1.64646	0.00224503	0.0181126
ENSG00000065413.12	ANKRD44	chr2:197831740-198175897	0.353179	10.9969	0.607254	3.18985	4.92158	2.37407	0.480216	7.09337	3.87079	0.00225208	0.0181593
ENSG00000011465.12	DCN	chr12:91539024-91576900	0.121729	142.416	0	8.74609	10.0784	9.77414	0.0608645	75.581	10.1644	0.00226071	0.0182186
ENSG00000125954.7	CHURC1-FNTB	chr14:65381078-65569413	13.2544	0.209361	11.5417	0.55256	-5.91811	-4.35996	12.3981	0.380961	-5.0061	0.00226499	0.0182429
ENSG00000003756.12	RBM5	chr3:49977439-50226508	59.9165	136.496	37.6035	146.979	1.1877	1.96639	48.76	141.738	1.53935	0.00227092	0.01826
ENSG00000181896.7	ZNF101	chr19:19779604-19794318	9.72783	2.60019	8.27214	3.75097	-1.89945	-1.1389	8.99999	3.17558	-1.50143	0.00226977	0.01826
ENSG00000197134.7	ZNF257	chr19:22235253-22274282	2.62714	0.0215237	4.59525	0.350037	-6.3864	-3.67706	3.61119	0.18578	-4.24449	0.00226847	0.01826
ENSG00000086200.11	IPO11	chr5:61601988-61924409	16.1859	3.75445	12.2922	5.44118	-2.10512	-1.17428	14.239	4.59781	-1.62977	0.00227687	0.0182977
ENSG00000089248.6	ERP29	chr12:112451119-112461255	139.501	60.244	111.872	33.593	-1.21125	-1.73532	125.686	46.9185	-1.4215	0.00228402	0.0183215
ENSG00000115977.13	AAK1	chr2:69686413-70053596	4.40472	9.89259	4.29242	10.7259	1.16548	1.31922	4.34857	10.3092	1.24437	0.00228557	0.0183215
ENSG00000134684.6	YARS	chr1:33240839-33324476	79.961	33.2295	69.3311	20.1602	-1.26658	-1.78148	74.6461	26.6949	-1.48333	0.00228462	0.0183215
ENSG00000134917.9	ADAMTS8	chr11:130274819-130298888	3.6232	1.57796	3.48324	0.0318498	-1.19407	-6.3832	3.55322	0.804905	-2.13533	0.00228152	0.0183215
ENSG00000187867.4	PALM3	chr19:14164176-14169971	11.4415	2.21893	10.0319	4.79092	-2.36111	-1.06465	10.7367	3.50493	-1.61371	0.00228621	0.0183215
ENSG00000267473.1	AC005789.11	chr19:38888820-38890521	0.735385	3.57026	0.343898	3.62989	2.26401	3.36248	0.539641	3.60008	2.72665	0.00228983	0.0183404
ENSG00000124209.3	RAB22A	chr20:56884751-56942563	2.5374	7.82565	2.47042	8.52916	1.62103	1.78351	2.50391	8.17741	1.70546	0.00230566	0.0184568
ENSG00000144369.8	FAM171B	chr2:187454791-187630685	5.87929	20.3799	6.17447	18.1094	1.79169	1.55081	6.02688	19.2447	1.67415	0.00231569	0.0185268
ENSG00000103657.9	HERC1	chr15:63900816-64126141	6.77141	17.9586	6.40637	25.9692	1.40582	2.01753	6.58889	21.9639	1.73626	0.00232219	0.0185685
ENSG00000119326.10	CTNNAL1	chr9:111696460-111775809	38.0147	11.9973	21.2633	7.62045	-1.66303	-1.4792	29.639	9.80888	-1.59485	0.00233209	0.0186373
ENSG00000111653.15	ING4	chr12:6759445-6772314	11.1497	29.4731	8.70967	45.9636	1.40159	2.39846	9.92968	37.7184	1.92491	0.00233982	0.0186887
ENSG00000153707.10	PTPRD	chr9:8314245-10612723	13.9219	42.5593	12.0977	40.1378	1.61142	1.7294	13.0098	41.3486	1.66786	0.00236324	0.0188652
ENSG00000160145.10	KALRN	chr3:123798869-124440036	1.80856	9.98072	1.49811	28.3196	2.45779	4.23149	1.65333	19.1502	3.52993	0.00237481	0.0189366
ENSG00000177106.9	EPS8L2	chr11:644232-727727	11.6152	4.12307	10.1915	1.59254	-1.49197	-2.67035	10.9033	2.8578	-1.92993	0.00237394	0.0189366
ENSG00000182968.3	SOX1	chr13:112721912-112726020	0.0698823	1.20003	0.141753	20.6482	3.92103	7.08884	0.105818	10.9241	6.62385	0.00238412	0.0190003
ENSG00000159131.12	GART	chr21:34876237-35349992	75.3198	26.8864	61.2279	31.3867	-1.48581	-0.963813	68.2738	29.1365	-1.22836	0.00238778	0.019019
ENSG00000116649.5	SRM	chr1:11114640-11120081	133.637	45.0854	67.3272	20.7399	-1.56737	-1.6983	100.482	32.9126	-1.61008	0.00239998	0.0191055
ENSG00000128607.8	KLHDC10	chr7:129710349-129773596	4.87514	13.1648	3.31545	15.0966	1.43131	2.18356	4.0953	14.1307	1.78554	0.00240767	0.0191561
ENSG00000113328.14	CCNG1	chr5:162864574-162873821	264.55	68.494	253.119	105.626	-1.94933	-1.26077	258.834	87.06	-1.57189	0.00241818	0.0192291
ENSG00000101911.7	PRPS2	chrX:12809473-12842341	21.3483	6.91084	13.5038	4.3211	-1.62578	-1.64163	17.4261	5.61597	-1.63277	0.00242088	0.01924
ENSG00000107719.7	PALD1	chr10:72238563-72328205	5.18405	1.26751	3.45222	1.20223	-2.02353	-1.51403	4.31813	1.23487	-1.80189	0.00242755	0.0192785
ENSG00000138944.7	KIAA1644	chr22:44639546-44708731	1.95458	4.79758	1.0532	5.32224	1.29109	2.32633	1.50389	5.05991	1.74705	0.00242871	0.0192785
ENSG00000188042.5	ARL4C	chr2:235401684-235405697	10.6401	28.2002	7.56719	30.6049	1.40535	2.0145	9.10365	29.4025	1.69088	0.00242975	0.0192785
ENSG00000172915.13	NBEA	chr13:35516423-36247159	8.88741	27.8935	7.46254	31.5307	1.64899	2.07754	8.17497	29.7121	1.86112	0.00243361	0.0192985
ENSG00000047634.10	SCML1	chrX:17755587-17773105	1.61002	10.0218	1.36337	11.9377	2.6305	3.12094	1.4867	10.9797	2.88048	0.00245221	0.0194353
ENSG00000072958.4	AP1M1	chr19:16308388-16346160	8.30283	17.8425	6.38276	26.9198	1.10271	2.07469	7.3428	22.3811	1.60722	0.00247111	0.0195439
ENSG00000083168.5	KAT6A	chr8:41786996-41909508	6.37447	12.6218	4.70778	18.43	0.984422	1.96666	5.54112	15.5259	1.48559	0.00247135	0.0195439
ENSG00000095539.11	SEMA4G	chr10:102729214-102754158	3.67503	10.8295	3.40598	8.67281	1.55655	1.34586	3.54051	9.75116	1.46032	0.00247041	0.0195439
ENSG00000104907.8	TRMT1	chr19:13215715-13228381	36.5264	12.6266	27.9204	9.64073	-1.53173	-1.53313	32.2234	11.1337	-1.53276	0.00246909	0.0195439
ENSG00000166347.13	CYB5A	chr18:71920529-71959251	40.6714	10.3178	24.9314	8.0164	-1.97784	-1.63572	32.8014	9.1671	-1.83865	0.00247274	0.0195442
ENSG00000131373.10	HACL1	chr3:15602210-15687329	17.9643	4.76816	17.9355	5.39428	-1.91141	-1.73145	17.9499	5.08122	-1.81971	0.00248804	0.0196543
ENSG00000076356.6	PLXNA2	chr1:208195586-208417665	0.356115	6.81397	0.38531	15.5298	4.22024	5.29684	0.370713	11.1719	4.89475	0.00249107	0.0196674
ENSG00000204314.6	PRRT1	chr6:32116135-32145873	1.37357	6.2441	2.06054	6.1178	2.17641	1.56536	1.71705	6.18095	1.84486	0.00250415	0.0197598
ENSG00000158402.14	CDC25C	chr5:137620953-137685416	9.29473	1.67031	9.26628	3.37281	-2.46923	-1.45532	9.2805	2.52156	-1.87781	0.00251045	0.0197987
ENSG00000105649.4	RAB3A	chr19:18303991-18314884	3.39324	21.3624	2.31326	50.6155	2.65077	4.44564	2.85325	35.989	3.65455	0.00251481	0.0198222
ENSG00000124486.6	USP9X	chrX:40944887-41092185	96.7757	31.3733	77.1679	30.6996	-1.62479	-1.3295	86.9718	31.0365	-1.48643	0.00251667	0.019826
ENSG00000213186.3	TRIM59	chr3:159943422-160203561	22.1641	4.73605	22.4973	9.37829	-2.22407	-1.26146	22.3307	7.05717	-1.66117	0.00252346	0.0198686
ENSG00000135093.7	USP30	chr12:109460893-109525831	3.77716	9.6818	2.3876	10.1265	1.35565	2.0799	3.08238	9.90415	1.68238	0.00253001	0.0198984
ENSG00000155660.6	PDIA4	chr7:148700153-148725733	119.736	60.5464	119.076	28.539	-0.983626	-2.06049	119.406	44.5427	-1.42251	0.00252942	0.0198984
ENSG00000170522.5	ELOVL6	chr4:110967001-111120355	91.0434	12.9168	54.4494	19.8884	-2.81635	-1.45253	72.7464	16.4026	-2.14861	0.00253304	0.0199114
ENSG00000198822.6	GRM3	chr7:86273229-86494200	2.54026	6.67988	1.34886	4.76507	1.39133	1.81313	1.94456	5.72247	1.55475	0.00253586	0.0199226
ENSG00000178104.14	PDE4DIP	chr1:144836156-145076186	12.5592	38.2716	12.0132	32.304	1.60676	1.42634	12.2862	35.2878	1.52175	0.00253784	0.0199273
ENSG00000116455.9	WDR77	chr1:111981259-112005395	33.4356	9.78944	28.6294	10.8343	-1.77105	-1.40106	31.0325	10.3119	-1.58901	0.00253928	0.0199278
ENSG00000148985.15	PGAP2	chr11:3686816-3847601	55.6887	17.2167	32.2249	10.0416	-1.693	-1.6812	43.9568	13.6291	-1.68903	0.00254435	0.0199567
ENSG00000079691.14	LRRC16A	chr6:25279305-25620758	15.4505	6.86676	13.3067	1.96379	-1.16879	-2.7542	14.3786	4.41528	-1.70222	0.00254971	0.019966
ENSG00000123064.8	DDX54	chr12:113587662-113623284	34.7866	11.6289	25.449	10.7697	-1.57999	-1.23986	30.1178	11.1993	-1.4268	0.00254954	0.019966
ENSG00000178568.9	ERBB4	chr2:212240445-213403565	0.418065	4.78812	0.0774988	19.9443	3.48657	7.83322	0.247782	12.3662	5.61295	0.00254724	0.019966
ENSG00000135763.5	URB2	chr1:229761980-229795946	9.08158	2.46087	6.92416	2.89911	-1.87951	-1.25314	8.00287	2.67999	-1.5765	0.00256709	0.0200912
ENSG00000235688.1	AC116614.1	chr2:945319-945960	7.81017	0.290726	6.76644	0.226736	-4.70068	-4.83917	7.28831	0.258731	-4.78943	0.00256875	0.0200932
ENSG00000151474.13	FRMD4A	chr10:13628926-14504141	12.3559	34.2565	9.92323	58.3488	1.47043	2.55462	11.1396	46.3026	2.05491	0.00257459	0.0201279
ENSG00000196361.4	ELAVL3	chr19:11562140-11639987	0.407087	29.1742	0.428943	106.113	6.1287	7.91749	0.418015	67.6436	7.32121	0.00258545	0.0202019
ENSG00000164611.8	PTTG1	chr5:159848828-159855748	146.321	31.7287	64.4991	36.5694	-2.20492	-0.818472	105.41	34.1491	-1.62595	0.00258861	0.0202156
ENSG00000213694.3	S1PR3	chr9:91605777-91619925	2.94648	26.949	2.44231	1.82245	3.18881	-0.420368	2.6944	14.3857	2.41443	0.00259186	0.02023
ENSG00000110900.10	TSPAN11	chr12:31079361-31149534	3.19796	8.10884	2.66123	17.4984	1.33962	2.71247	2.92959	12.8036	2.12588	0.00259828	0.0202584
ENSG00000123213.17	NLN	chr5:64885506-65167553	74.422	14.9962	59.2156	18.2269	-2.31036	-1.69936	66.8188	16.6116	-2.00774	0.0025991	0.0202584
ENSG00000164061.4	BSN	chr3:49591921-49708978	0.360867	2.48931	0.378236	5.33555	2.75256	3.78333	0.369552	3.91243	3.38667	0.00259973	0.0202584
ENSG00000157927.12	RADIL	chr7:4836685-4923350	1.80065	3.91163	0.571824	4.09897	1.11495	2.82012	1.18624	4.0053	1.75125	0.00260334	0.0202756
ENSG00000182378.8	PLCXD1	chrX:192988-230886	27.8058	5.76535	20.2887	8.32265	-2.26793	-1.28454	24.0472	7.044	-1.77068	0.00260654	0.0202896
ENSG00000108946.8	PRKAR1A	chr17:66255322-66760023	70.1386	179.383	44.0511	131.756	1.35464	1.5804	57.0948	155.57	1.44605	0.0026118	0.0202976
ENSG00000113569.11	NUP155	chr5:37288238-37371283	30.552	9.28935	28.179	10.6905	-1.71654	-1.39746	29.3655	9.98992	-1.5551	0.00261101	0.0202976
ENSG00000169826.6	CSGALNACT2	chr10:43633933-43680756	4.6502	18.5466	3.28611	10.6487	1.99347	1.69319	3.96815	14.5977	1.87787	0.0026101	0.0202976
ENSG00000244274.3	DBNDD2	chr20:43990576-44039250	18.5822	4.7478	13.3308	4.04364	-1.96633	-1.71855	15.9565	4.39572	-1.85878	0.00262176	0.020364
ENSG00000100605.11	ITPK1	chr14:93403258-93582665	31.1179	8.71013	22.5734	11.9696	-1.83579	-0.914684	26.8456	10.3399	-1.37604	0.00262371	0.0203681
ENSG00000137841.7	PLCB2	chr15:40570376-40600136	3.06087	0.762635	3.42262	1.10994	-1.99079	-1.61589	3.24174	0.936287	-1.78629	0.00263381	0.020411
ENSG00000138468.11	SENP7	chr3:101043048-101232085	4.91571	21.3484	5.79696	48.3581	2.1164	3.0582	5.35633	34.8533	2.70084	0.0026334	0.020411
ENSG00000175161.9	CADM2	chr3:85008131-86123579	9.65695	20.4935	8.74729	8.92168	1.08474	0.0284418	9.20212	14.7076	0.676229	0.00263125	0.020411
ENSG00000214562.6	FAM22D	chr10:89117424-89130452	0.933144	2.63174	0.607767	2.56679	1.48594	2.06044	0.770455	2.59926	1.74776	0.00263491	0.020411
ENSG00000171385.5	KCND3	chr1:112313283-112531777	0.0871559	2.09738	0.0576081	6.16355	4.439	6.51276	0.072382	4.13047	5.73991	0.00264162	0.0204519
ENSG00000205246.4	RPSAP58	chr19:23945745-24057503	586.555	187.371	462.871	201.797	-1.64632	-1.19767	524.713	194.584	-1.43111	0.00265567	0.0205497
ENSG00000006744.11	ELAC2	chr17:12895707-12921504	46.2321	16.4134	37.6119	18.5607	-1.49345	-1.01854	41.922	17.487	-1.26118	0.00265773	0.0205536
ENSG00000185338.4	SOCS1	chr16:11343475-11445619	7.28323	2.77434	9.22928	0.80224	-1.38922	-3.5078	8.25625	1.78829	-2.20375	0.00265908	0.0205536
ENSG00000228274.2	RP3-508I15.9	chr22:39052640-39077825	2.18579	8.04446	2.16191	12.1729	1.87505	2.48782	2.17385	10.1087	2.21467	0.00266046	0.0205536
ENSG00000136371.5	MTHFS	chr15:80125926-80217194	14.6056	3.12211	10.1657	1.19532	-2.2223	-3.07764	12.3857	2.15871	-2.51767	0.00266453	0.0205629
ENSGR0000182378.8	PLCXD1	chrY:142988-180886	26.6487	5.74906	20.284	8.32265	-2.2107	-1.28421	23.4663	7.03585	-1.73708	0.0026643	0.0205629
ENSG00000169057.14	MECP2	chrX:153287023-153402578	5.9406	8.92032	4.40253	11.323	0.585674	1.36085	5.17156	10.1217	0.968091	0.00267339	0.0206092
ENSG00000184611.7	KCNH7	chr2:163175349-163695240	0.28458	1.82209	0.432399	2.44112	2.63676	2.47002	0.35849	2.1316	2.55533	0.00267316	0.0206092
ENSG00000116132.7	PRRX1	chr1:170631868-170708560	0.224357	209.137	0.0399036	12.3763	9.80159	7.95539	0.13213	110.757	9.6577	0.00268072	0.0206105
ENSG00000146112.7	PPP1R18	chr6:30644165-30655672	9.53812	23.9088	7.41541	47.8856	1.32486	2.68935	8.47677	35.8972	2.08164	0.00268071	0.0206105
ENSG00000177989.9	ODF3B	chr22:50946644-50971009	0.213105	3.73442	0.0387226	2.6132	4.06895	5.75059	0.125914	3.17381	4.6018	0.00267998	0.0206105
ENSG00000186472.14	PCLO	chr7:82387441-82792246	1.18593	5.42546	1.44125	5.22495	2.18427	1.85088	1.31359	5.32521	2.01519	0.00267923	0.0206105
ENSG00000267508.1	ZNF285	chr19:44830707-44952766	1.6261	3.58057	0.722452	6.5843	1.13395	3.17041	1.17428	5.08244	2.10904	0.00267542	0.0206105
ENSG00000135924.11	DNAJB2	chr2:220143988-220151622	11.0394	29.6951	5.96843	24.6558	1.42674	2.04467	8.50391	27.1754	1.67552	0.00270313	0.0207716
ENSG00000155511.10	GRIA1	chr5:152869174-153193240	0.392191	6.80667	0.777886	15.1485	4.08311	4.266	0.585039	10.9776	4.21826	0.00270658	0.0207871
ENSG00000133316.9	WDR74	chr11:62599705-62609281	45.5899	14.2321	29.5434	11.9536	-1.67887	-1.30467	37.5666	13.0929	-1.52031	0.00271337	0.0208281
ENSG00000225138.2	CTD-2228K2.7	chr5:473424-524447	1.25175	4.14666	0.862738	3.99214	1.72	2.19715	1.05724	4.0694	1.93947	0.00271765	0.0208498
ENSG00000156687.6	UNC5D	chr8:35092974-35654068	9.3978	2.84655	9.53142	3.14721	-1.71959	-1.59555	9.46461	2.99688	-1.65744	0.00271986	0.0208557
ENSG00000115875.14	SRSF7	chr2:38970740-38978636	267.206	55.5816	251.307	106.578	-2.26507	-1.23746	259.257	81.0798	-1.6769	0.00273312	0.0209461
ENSG00000089048.10	ESF1	chr20:13694968-13765532	50.4322	15.0995	37.6745	16.5923	-1.73917	-1.18259	44.0534	15.8459	-1.47485	0.00274297	0.0210105
ENSG00000059378.8	PARP12	chr7:139723543-139763521	3.34192	1.17975	4.51283	0.259273	-1.49433	-4.07008	3.92738	0.719512	-2.44032	0.00274868	0.0210318
ENSG00000142675.12	CNKSR1	chr1:26503893-26516377	5.59062	1.27392	5.11764	1.55066	-2.12503	-1.71614	5.35413	1.41229	-1.91886	0.00274803	0.0210318
ENSG00000124788.12	ATXN1	chr6:16299342-16762883	0.709842	5.30687	0.522462	2.3202	2.88482	2.1297	0.616152	3.81353	2.62	0.00275237	0.0210488
ENSG00000139990.13	DCAF5	chr14:69517597-69619867	9.29878	22.3557	8.31723	26.1718	1.26463	1.65266	8.80801	24.2638	1.46139	0.00276512	0.0211351
ENSG00000135622.8	SEMA4F	chr2:74881354-74909186	1.55561	5.80391	1.67699	4.08113	1.89278	1.27805	1.6163	4.94252	1.60955	0.00276694	0.0211378
ENSG00000071242.7	RPS6KA2	chr6:166822851-167370679	6.15003	14.7769	3.53826	15.0256	1.26331	2.0832	4.84415	14.9013	1.62012	0.00277531	0.021168
ENSG00000160321.10	ZNF208	chr19:22115759-22193751	12.7548	0.327409	26.344	0.0570005	-5.24153	-8.61963	19.5494	0.192205	-6.63166	0.00277407	0.021168
ENSG00000204711.4	C9orf135	chr9:72435708-72521148	4.52784	0.0577688	4.43838	0	-6.06524	-8.79714	4.48311	0.0288844	-7.04934	0.00277445	0.021168
ENSG00000164929.12	BAALC	chr8:104133259-104345094	2.24074	46.7149	0.873464	35.3568	4.37572	5.32308	1.5571	41.0358	4.7155	0.00277739	0.0211727
ENSG00000079482.11	OPHN1	chrX:67262185-67653755	1.60395	3.73494	0.663949	4.57084	1.21435	2.7649	1.13395	4.15289	1.86815	0.00278039	0.0211843
ENSG00000172985.8	SH3RF3	chr2:109745803-110262207	0.249864	7.92734	0.134984	2.80271	4.93283	4.27799	0.192424	5.36503	4.76556	0.00278861	0.0212357
ENSG00000106804.6	C5	chr9:123714615-123812554	0.435143	2.39068	0.662298	2.2025	2.4311	1.7185	0.548721	2.29659	2.0554	0.00279111	0.0212435
ENSG00000070756.9	PABPC1	chr8:101698043-101735037	1977.21	579.5	1196.15	554.529	-1.77057	-1.10905	1586.68	567.014	-1.48455	0.00281952	0.02144
ENSG00000158813.13	EDA	chrX:68835910-69259319	3.38686	0.876928	2.74635	0.549099	-1.93731	-2.30159	3.06661	0.713013	-2.09691	0.00282069	0.02144
ENSG00000262359.1	DOC2B	chr17:5809-31427	0.277527	2.54073	0.282635	5.3813	3.14914	4.20346	0.280081	3.96102	3.79825	0.00282141	0.02144
ENSG00000104518.6	GSDMD	chr8:144635376-144645232	7.44608	2.72529	4.63246	0.484346	-1.44672	-3.23129	6.03927	1.60482	-1.90867	0.00282346	0.0214443
ENSG00000142197.8	DOPEY2	chr21:37529079-37666572	1.55438	3.98367	1.45612	6.02999	1.35213	2.04254	1.50525	5.00683	1.73055	0.00282848	0.0214711
ENSG00000076043.5	REXO2	chr11:114262164-114321001	56.9927	25.9822	50.1627	9.96936	-1.13295	-2.32988	53.5777	17.9758	-1.57531	0.00283047	0.0214749
ENSG00000174405.8	LIG4	chr13:108859793-108870716	3.61738	9.77064	3.09809	15.3578	1.431	2.30581	3.35773	12.5642	1.90219	0.00283965	0.0215331
ENSG00000134463.10	ECHDC3	chr10:11784364-11806069	11.6836	1.92603	6.71606	1.63377	-2.59455	-2.03275	9.19983	1.7799	-2.36655	0.00284208	0.0215402
ENSG00000151748.8	SAV1	chr14:50885218-51135049	39.03	13.9684	29.8954	9.76137	-1.48175	-1.61377	34.4627	11.8649	-1.53794	0.00285221	0.0216056
ENSG00000154240.12	CEP112	chr17:63524680-64188202	2.1595	8.56205	0.907789	5.84755	1.98228	2.67406	1.53364	7.2048	2.2283	0.00285928	0.0216477
ENSG00000175087.5	PDIK1L	chr1:26437663-26452034	1.77214	7.50101	1.44371	8.48615	2.0754	2.54707	1.60793	7.99358	2.31006	0.00287751	0.0217743
ENSG00000107623.3	GDF10	chr10:48425784-48439138	0.109415	23.2996	0.0540562	5.32611	7.60879	6.38031	0.0817356	14.3129	7.36698	0.00288331	0.0218067
ENSG00000198729.4	PPP1R14C	chr6:150464211-150571493	0.181276	3.39507	0.151648	8.62072	4.15396	5.73855	0.166462	6.0079	5.1321	0.00289051	0.0218497
ENSG00000115946.3	PNO1	chr2:68350067-68488362	34.5796	9.73867	18.6174	6.51439	-1.82706	-1.51351	26.5985	8.12653	-1.71002	0.00290062	0.0219146
ENSG00000155849.11	ELMO1	chr7:36893960-37488852	2.42193	5.7182	1.99367	10.1687	1.23598	2.34484	2.2078	7.94345	1.8448	0.00291457	0.0220085
ENSG00000106399.7	RPA3	chr7:7676148-8133902	9.90778	1.36231	10.5091	3.53236	-2.85341	-1.57023	10.2084	2.44733	-2.05824	0.00291624	0.0220095
ENSG00000139266.5	MARCH9	chr12:58117571-58154190	2.99562	10.6522	2.40791	9.25639	1.82677	1.93825	2.70176	9.9543	1.87947	0.0029181	0.022012
ENSG00000150627.10	WDR17	chr4:176986984-177103978	1.84469	6.02782	1.81116	7.91222	1.70285	2.12105	1.82793	6.97002	1.92805	0.00292217	0.0220312
ENSG00000100028.7	SNRPD3	chr22:24936405-25024972	195.834	54.6629	122.644	51.1521	-1.8408	-1.26145	159.239	52.9075	-1.58956	0.00294052	0.0221579
ENSG00000177096.4	FAM109B	chr22:42470254-42475445	3.57897	0.937617	2.60868	0.0846244	-1.92119	-4.79048	3.09382	0.511121	-2.58594	0.00294366	0.0221699
ENSG00000118242.10	MREG	chr2:216807556-216967506	11.7303	2.55646	11.4594	3.13367	-2.19361	-1.86727	11.5949	2.84506	-2.02504	0.00295362	0.0222333
ENSG00000129993.10	CBFA2T3	chr16:88941265-89043612	0.628569	4.28646	0.496634	8.24451	2.75023	4.02616	0.562601	6.26548	3.46563	0.0029635	0.0222897
ENSG00000170689.8	HOXB9	chr17:46684593-46724385	0	1.19539	0	7.74819	6.91336	9.59958	0	4.47179	9.80632	0.00296422	0.0222897
ENSG00000112041.8	TULP1	chr6:35465650-35480715	4.35627	0.387648	1.85268	0	-3.45684	-7.54124	3.10448	0.193824	-3.96711	0.00298367	0.0224157
ENSG00000170473.12	WIBG	chr12:56295196-56347884	28.3758	9.85623	17.6731	6.61734	-1.5246	-1.41587	23.0245	8.23679	-1.48245	0.00298409	0.0224157
ENSG00000155966.9	AFF2	chrX:147582138-148082193	2.70703	9.30476	1.532	10.1012	1.77749	2.71308	2.11951	9.70298	2.19204	0.00299193	0.0224629
ENSG00000134333.8	LDHA	chr11:18415934-18429972	349.383	137.097	163.311	52.4671	-1.34955	-1.63795	256.347	94.782	-1.43536	0.00300029	0.0225139
ENSG00000100485.7	SOS2	chr14:50583846-50698276	6.08847	12.1116	3.83794	16.5332	0.991064	2.10408	4.96321	14.3224	1.52798	0.0030053	0.0225398
ENSG00000088367.15	EPB41L1	chr20:34679425-34820721	12.8149	17.0886	10.1485	21.4533	0.414926	1.07918	11.4817	19.2709	0.746838	0.00301159	0.0225694
ENSG00000162426.10	SLC45A1	chr1:8377885-8404227	0.67613	3.03823	0.469517	2.22911	2.15142	2.22327	0.572824	2.63367	2.19111	0.00301396	0.0225694
ENSG00000167702.6	KIFC2	chr8:145691425-145701718	4.14836	13.1341	3.10589	10.0419	1.66033	1.68975	3.62713	11.588	1.67437	0.00301268	0.0225694
ENSG00000159788.13	RGS12	chr4:3294754-3441640	8.06184	15.0221	4.41631	18.154	0.897078	2.0369	6.23907	16.588	1.41002	0.00302221	0.0226194
ENSG00000197472.10	ZNF695	chr1:247108848-247242113	7.78845	1.17209	8.2293	2.78863	-2.72185	-1.5578	8.00887	1.98036	-2.0131	0.00302521	0.0226301
ENSG00000148840.6	PPRC1	chr10:103892786-103910082	30.2287	12.585	24.4057	5.62392	-1.26355	-2.1156	27.3172	9.10446	-1.58464	0.00303615	0.0227001
ENSG00000181163.9	NPM1	chr5:170814119-170838141	1100.4	366.675	1358.39	365.148	-1.58543	-1.89531	1229.39	365.912	-1.74837	0.00304025	0.0227189
ENSG00000143797.7	MBOAT2	chr2:8992819-9143942	19.7298	37.4871	14.1996	34.1433	0.925673	1.26516	16.9647	35.8152	1.07781	0.00304186	0.0227192
ENSG00000135338.7	LCA5	chr6:80194707-80247175	1.98998	7.94879	1.27032	5.3442	1.99256	2.06417	1.63015	6.64649	2.02426	0.00304516	0.022732
ENSG00000066027.4	PPP2R5A	chr1:212458781-212535200	9.19457	4.18172	9.83748	1.15405	-1.13481	-3.0806	9.51602	2.66789	-1.83272	0.00305315	0.022768
ENSG00000258839.2	MC1R	chr16:89939999-90005169	0.558489	2.73001	0.474026	2.48124	2.26898	2.36371	0.516258	2.60562	2.32433	0.00305199	0.022768
ENSG00000064199.2	SPA17	chr11:124492731-124567414	7.20937	6.20337	4.3436	21.798	-0.216496	2.32458	5.77649	14.0007	1.2765	0.00305792	0.0227832
ENSG00000106268.11	NUDT1	chr7:2281856-2290781	35.528	5.71049	25.596	13.1916	-2.63515	-0.955768	30.562	9.45105	-1.69267	0.00305834	0.0227832
ENSG00000106571.8	GLI3	chr7:42000547-42277469	8.20034	16.5181	4.61952	15.9871	1.0094	1.78888	6.40993	16.2526	1.34161	0.00306083	0.0227899
ENSG00000187210.8	GCNT1	chr9:79034751-79122332	12.912	5.44929	12.7259	1.20026	-1.24305	-3.39551	12.819	3.32478	-1.94534	0.00306246	0.0227902
ENSG00000115548.12	KDM3A	chr2:86667769-86719839	11.2226	24.393	5.18959	27.0682	1.11937	2.38066	8.20609	25.7306	1.64812	0.00308309	0.0229319
ENSG00000113240.8	CLK4	chr5:178029664-178057616	9.30343	21.8188	5.55566	27.1847	1.22885	2.2887	7.42955	24.5018	1.72086	0.00308506	0.0229347
ENSG00000084676.11	NCOA1	chr2:24714782-24993571	6.71923	19.3227	5.00533	15.0692	1.52253	1.58814	5.86228	17.1959	1.55172	0.00310497	0.0230708
ENSG00000120158.6	RCL1	chr9:4792868-4885917	8.23157	2.13781	9.02239	2.39339	-1.94005	-1.91004	8.62698	2.2656	-1.92662	0.00310764	0.0230787
ENSG00000155130.5	MARCKS	chr6:114178540-114184648	57.167	134.721	49.1379	365.709	1.23657	2.89553	53.1525	250.215	2.23485	0.0031198	0.0231571
ENSG00000211459.2	J01415.23	chrM:647-1601	5199.61	1700.3	3901.7	1411.43	-1.61261	-1.46694	4550.65	1555.87	-1.54835	0.0031245	0.0231799
ENSG00000163638.9	ADAMTS9	chr3:64501332-64997143	0.6492	68.5942	0.512945	11.8356	6.70144	4.50155	0.581072	40.2149	6.10069	0.00312679	0.023185
ENSG00000058085.10	LAMC2	chr1:183155372-183214035	2.66985	1.13207	3.24641	0.328092	-1.2305	-3.26779	2.95813	0.730081	-2.01115	0.00312957	0.0231937
ENSG00000111249.8	CUX2	chr12:111471827-111788358	1.21313	5.47924	1.4473	10.6498	2.16603	2.87081	1.33021	8.06452	2.59541	0.00314728	0.0232895
ENSG00000125388.14	GRK4	chr4:2965334-3042474	0.747507	3.66531	0.736524	5.68573	2.27853	2.93162	0.742015	4.67552	2.64746	0.00314636	0.0232895
ENSG00000197748.8	WDR96	chr10:105889645-105992120	0.147166	3.04475	0.256928	1.29234	4.2807	2.28658	0.202047	2.16854	3.39202	0.00314736	0.0232895
ENSG00000048405.5	ZNF800	chr7:126986843-127071978	1.4788	5.31759	1.28959	6.39105	1.83933	2.30025	1.3842	5.85432	2.07648	0.003156	0.0233414
ENSG00000113391.12	FAM172A	chr5:92953774-93447404	6.89192	14.9036	4.52468	22.2453	1.11156	2.29508	5.7083	18.5744	1.70131	0.00316068	0.023364
ENSG00000144339.7	TMEFF2	chr2:192699027-193060435	0.529992	11.5037	1.05835	11.9089	4.41427	3.4798	0.794171	11.7063	3.87325	0.00317683	0.0234713
ENSG00000152492.9	CCDC50	chr3:190984956-191116459	8.23045	17.7541	5.25843	26.6846	1.10817	2.3411	6.74444	22.2193	1.7193	0.00318135	0.0234927
ENSG00000059122.12	FLYWCH1	chr16:2961937-3004277	5.17696	10.7777	6.10241	18.8574	1.05642	1.62608	5.63969	14.8175	1.39283	0.00318479	0.023506
ENSG00000151576.6	QTRTD1	chr3:113666747-113807269	22.4543	5.9387	20.2458	7.65199	-1.91699	-1.40254	21.35	6.79534	-1.6509	0.0031909	0.023539
ENSG00000104936.12	DMPK	chr19:46268042-46296060	13.2348	33.6819	11.8877	34.0684	1.34697	1.51817	12.5613	33.8751	1.43089	0.00321708	0.02372
ENSG00000072274.8	TFRC	chr3:195754053-195809060	46.2369	18.366	34.2326	11.2732	-1.33153	-1.60161	40.2347	14.8196	-1.44063	0.00323963	0.023874
ENSG00000118263.10	KLF7	chr2:207938860-208031991	8.98725	32.6931	10.4531	43.9379	1.86187	2.07049	9.72017	38.3155	1.97832	0.00324519	0.0239028
ENSG00000186300.7	ZNF555	chr19:2841432-2860482	2.29708	3.145	1.45165	4.12459	0.451572	1.50014	1.87437	3.6348	0.953612	0.00325393	0.0239548
ENSG00000168496.3	FEN1	chr11:61447904-61634826	20.1743	5.94704	19.0363	8.44262	-1.76057	-1.17204	19.6053	7.19483	-1.44558	0.003256	0.0239579
ENSG00000065328.11	MCM10	chr10:13203553-13253104	14.3965	2.33135	13.4448	4.06335	-2.62131	-1.72383	13.9207	3.19735	-2.12054	0.00326243	0.0239929
ENSG00000196305.12	IARS	chr9:94972488-95056038	134.491	53.1958	109.519	40.7843	-1.33796	-1.42487	122.005	46.99	-1.37642	0.00326623	0.0240086
ENSG00000166669.9	ATF7IP2	chr16:10420290-10577495	20.1402	4.30377	13.1698	3.54095	-2.22377	-1.89205	16.655	3.92236	-2.08476	0.00329619	0.0242164
ENSG00000234631.1	AL162407.1	chr10:115614419-115676953	0.301386	1.6029	0	2.52228	2.37288	7.98429	0.150693	2.06259	3.73117	0.0033149	0.0243414
ENSG00000099977.9	DDT	chr22:24309088-24326106	90.2024	25.0536	50.5738	20.7509	-1.84773	-1.28481	70.3881	22.9023	-1.61963	0.00333579	0.024472
ENSG00000172795.11	DCP2	chr5:112312398-112356667	30.7166	8.99643	20.6283	8.7087	-1.77046	-1.24314	25.6724	8.85257	-1.53552	0.0033372	0.024472
ENSG00000182117.4	NOP10	chr15:34633916-34635378	310.877	98.1647	171.445	68.1869	-1.66297	-1.33005	241.161	83.1758	-1.5357	0.00333779	0.024472
ENSG00000114127.6	XRN1	chr3:142025448-142166904	6.02988	12.7753	3.40512	17.2548	1.08189	2.33783	4.7175	15.015	1.66927	0.00334177	0.0244763
ENSG00000154917.6	RAB6B	chr3:133502876-133614680	7.96453	33.1905	4.18083	64.0249	2.05773	3.93355	6.07268	48.6077	2.99974	0.0033403	0.0244763
ENSG00000144476.5	CXCR7	chr2:237476429-237491001	1.28714	15.941	1.31655	5.48351	3.62025	2.05005	1.30185	10.7123	3.03578	0.00334593	0.0244823
ENSG00000237649.3	KIFC1	chr6:33359312-33377701	22.9087	5.058	14.8412	8.22065	-2.17704	-0.851501	18.8749	6.63932	-1.50666	0.003346	0.0244823
ENSG00000048392.7	RRM2B	chr8:103216729-103251346	18.6946	7.63878	18.636	5.12323	-1.29009	-1.86093	18.6653	6.38101	-1.54776	0.00334809	0.0244851
ENSG00000111676.9	ATN1	chr12:7033625-7051484	22.8877	56.8665	21.6528	56.9516	1.31263	1.39477	22.2702	56.9091	1.35334	0.00336227	0.0245763
ENSG00000118733.12	OLFM3	chr1:102268129-102462586	0.505378	4.31663	0.575305	3.21586	3.06954	2.46242	0.540342	3.76625	2.78981	0.00337512	0.0246156
ENSG00000169946.9	ZFPM2	chr8:105602960-107072752	0.102497	7.80416	0.124498	1.35691	6.11813	3.34527	0.113498	4.58054	5.27416	0.00337564	0.0246156
ENSG00000186297.7	GABRA5	chr15:26788692-27194354	6.80633	2.95449	6.15192	0.48513	-1.20121	-3.6375	6.47912	1.71981	-1.91047	0.00337569	0.0246156
ENSG00000243335.4	KCTD7	chr7:66093867-66309813	3.76147	14.171	6.11821	16.9231	1.91076	1.46631	4.93984	15.5471	1.65311	0.0033762	0.0246156
ENSG00000247416.2	RP11-629G13.1	chr11:112830001-113149158	0.177764	1.34718	0.0211917	2.01833	2.85362	6.02299	0.0994779	1.68276	4.01384	0.00336963	0.0246156
ENSG00000131844.11	MCCC2	chr5:70883114-70954531	41.8164	18.4247	36.7193	10.547	-1.18199	-1.79873	39.2678	14.4859	-1.43839	0.00339176	0.0247166
ENSG00000134376.9	CRB1	chr1:197170591-197447585	0.164299	1.55107	0.0193102	3.99692	3.1629	7.09494	0.0918046	2.77399	4.84334	0.0034101	0.0248376
ENSG00000091592.10	NLRP1	chr17:5402746-5522744	4.27515	33.4636	2.95664	103.501	2.96561	5.12481	3.6159	68.4823	4.24142	0.00341197	0.0248387
ENSG00000008056.8	SYN1	chrX:47420515-47479252	4.56056	11.8136	2.80943	10.1356	1.37122	1.84738	3.68499	10.9746	1.57313	0.00341396	0.0248406
ENSG00000111639.3	MRPL51	chr12:6601149-6641121	86.4928	26.0364	57.1121	24.2638	-1.73166	-1.23465	71.8024	25.1501	-1.51328	0.00341628	0.0248449
ENSG00000127191.12	TRAF2	chr9:139776363-139821059	11.6286	3.86801	8.27806	2.8379	-1.58553	-1.54114	9.95333	3.35295	-1.56832	0.00344643	0.0250388
ENSG00000162194.8	C11orf48	chr11:62414319-62441159	94.5926	26.8941	89.3828	33.0497	-1.81405	-1.43509	91.9877	29.9719	-1.61767	0.00344559	0.0250388
ENSG00000067082.10	KLF6	chr10:3818187-3827473	8.19779	23.0977	7.09645	23.2618	1.49331	1.71138	7.64712	23.1797	1.59924	0.00345112	0.0250602
ENSG00000005102.8	MEOX1	chr17:41717755-41739322	0	2.33645	0.0288978	0.513454	7.87434	3.75031	0.0144489	1.42495	6.20013	0.00345382	0.0250672
ENSG00000184986.6	TMEM121	chr14:105992939-105996539	0.113324	1.06606	0.0504946	1.98658	3.12523	5.04458	0.0819093	1.52632	4.13912	0.00346413	0.0251293
ENSG00000124098.9	FAM210B	chr20:54933970-54943719	8.32142	20.3979	5.53715	23.5683	1.29249	2.08764	6.92929	21.9831	1.6649	0.00349453	0.0253371
ENSG00000160685.9	ZBTB7B	chr1:154975126-155006257	8.07876	2.43926	5.76588	1.3515	-1.72357	-2.08484	6.92232	1.89538	-1.86601	0.00349874	0.0253549
ENSG00000184860.4	SDR42E1	chr16:82031256-82045093	2.38764	0.0756888	4.12838	0	-4.80636	-8.69292	3.25801	0.0378444	-6.25095	0.0035022	0.0253671
ENSG00000130522.4	JUND	chr19:18390562-18392432	25.9299	87.4438	16.5743	70.1325	1.75335	2.08047	21.2521	78.7882	1.89013	0.00350477	0.025373
ENSG00000139514.8	SLC7A1	chr13:30083546-30169825	32.0241	16.278	30.5214	6.60851	-0.975799	-2.20572	31.2727	11.4433	-1.45001	0.00352346	0.0254827
ENSG00000173660.7	UQCRH	chr1:46769302-46782448	413.451	134.52	230.758	107.143	-1.61982	-1.10677	322.105	120.832	-1.41449	0.00352188	0.0254827
ENSG00000260978.1	RP11-73C9.1	chr15:23810453-23873064	0	0.997419	0	5.63234	6.65452	9.14015	0	3.31488	9.37499	0.00353303	0.025539
ENSG00000082196.15	C1QTNF3	chr5:33986282-34124633	0.967657	5.92827	0.938033	5.2301	2.60264	2.46659	0.952845	5.57919	2.54348	0.00353726	0.0255568
ENSG00000101439.4	CST3	chr20:23608533-23619110	17.5213	57.2195	14.5269	38.9807	1.70683	1.42341	16.0241	48.1001	1.5855	0.00354272	0.0255834
ENSG00000125454.7	SLC25A19	chr17:73267449-73285591	9.25905	2.10168	6.89933	1.85868	-2.13403	-1.88653	8.07919	1.98018	-2.02583	0.00355114	0.0256313
ENSG00000241343.3	RPL36A	chrX:100645811-100669121	36.9876	12.516	40.7924	15.123	-1.5625	-1.43096	38.89	13.8195	-1.49236	0.00356283	0.0257027
ENSG00000142864.10	SERBP1	chr1:67873492-67896098	277.183	75.0004	158.271	86.0502	-1.88573	-0.87907	217.727	80.5253	-1.43495	0.00357584	0.0257837
ENSG00000156017.8	C9orf41	chr9:77567883-77643339	16.4951	5.40513	9.93323	3.36032	-1.60785	-1.56083	13.2142	4.38272	-1.59109	0.00358414	0.0258298
ENSG00000163624.5	CDS1	chr4:85504131-85572491	7.8366	2.8091	6.35865	1.26548	-1.47683	-2.31995	7.09762	2.03729	-1.79816	0.00358582	0.0258298
ENSG00000117461.10	PIK3R3	chr1:46505811-46651630	9.77613	24.4995	4.50309	51.1411	1.32453	3.50257	7.13961	37.8203	2.40442	0.00360994	0.0259905
ENSG00000130762.10	ARHGEF16	chr1:3370989-3397677	4.90312	1.16511	2.86585	0.795848	-2.06384	-1.83541	3.88449	0.980479	-1.98068	0.00361805	0.0260359
ENSG00000033011.7	ALG1	chr16:4932507-5147809	15.6287	6.53668	15.7371	3.50028	-1.25629	-2.16543	15.6829	5.01848	-1.64289	0.00363302	0.0261305
ENSG00000132603.9	NIP7	chr16:69139466-69442474	24.0798	7.06201	21.5688	6.8977	-1.76823	-1.64334	22.8243	6.97986	-1.70858	0.00363675	0.0261443
ENSG00000151718.11	WWC2	chr4:184020445-184241930	32.8174	15.3046	23.283	5.77171	-1.09999	-2.01033	28.0502	10.5382	-1.41196	0.00363902	0.0261475
ENSG00000132341.5	RAN	chr12:131356423-131362223	226.271	49.9556	100.612	57.1375	-2.17911	-0.816184	163.441	53.5465	-1.60982	0.0036415	0.0261522
[truncated: 544 more rows]
