# Supplementary material for: Transcriptome Comparison of Human Neurons Generated Using Induced Pluripotent Stem Cells Derived from Dental Pulp and Skin Fibroblasts
Source: PLoS One. 2013 Oct 3;8(10):e75682. doi: 10.1371/journal.pone.0075682 (PMC3789755; doi:10.1371/journal.pone.0075682)
Supplement: Table S4 — Differentially expressed genes during transition from NPCs to neurons. Genes that significantly changed in expression during transition from NPCs to neurons for TIPS4 and TIPS4-C5 in descending order of log-fold change. (XLSX) [file pone.0075682.s006.xlsx]

## Sheet: Sheet1
ENSG_ID	gene_symbol	coordinates	FPKM_TIPS4_NPCs	FPKM_TIPS4_neurons	FPKM_TIPS4-C5_NPCs	FPKM_TIPS4-C5_neurons	log2_fold change (E/D)	log2_fold change (G/F)	mean_FPKM_NPCs	mean_FPKM_neurons	log2_fold change (neurons/NPC)	pvalue_neurons/NPCs	FDR neurons/NPCs
ENSG00000256391.1	SDIM1	chr6:165740775-166401536	0	6.30643	0	2.57863	9.30297	8.01604	0	4.44253	9.79686	3.21457e-06	0.00113438
ENSG00000256956.2	RP11-252P19.3	chr6:165740775-166401536	0	4.47348	0	3.07403	8.80848	8.26867	0	3.77376	9.56177	1.41483e-12	6.75723e-09
ENSG00000230798.1	RP4-792G4.2	chr1:63786554-63790797	0.0967187	0	0	18.4564	-3.41574	10.8507	0.0483594	9.2282	7.43495	6.46468e-14	4.6313e-10
ENSG00000092345.9	DAZL	chr3:16628298-16711813	0	0.932102	0	0.297885	6.55781	4.94432	0	0.614993	6.95418	9.31202e-06	0.00257686
ENSG00000074211.9	PPP2R2C	chr4:6322304-6565327	0.119641	4.62028	0.0809669	2.4312	5.15851	4.7461	0.100304	3.52574	5.06734	1.06531e-09	1.90797e-06
ENSG00000181072.7	CHRM2	chr7:136370305-136866854	0.12709	3.71935	0.103613	4.14482	4.76573	5.19258	0.115351	3.93208	5.0318	3.98863e-09	5.71491e-06
ENSG00000187140.4	FOXD3	chr1:63786554-63790797	0.0815969	0.064936	0.0335791	3.80315	-0.28964	6.4512	0.057588	1.93404	4.95331	6.45824e-06	0.0020116
ENSG00000109625.13	CPZ	chr4:8560451-8621488	0.202788	8.40907	0.118537	0.225745	5.30617	0.875041	0.160662	4.31741	4.70552	9.65253e-06	0.00260946
ENSG00000132872.6	SYT4	chr18:40847858-40857615	4.11046	72.8749	5.10101	123.116	4.14474	4.59038	4.60573	97.9955	4.40972	4.56606e-06	0.00152145
ENSG00000262359.1	DOC2B	chr17:5809-31427	0.352814	2.54073	0.0428545	5.3813	2.81361	6.67247	0.197834	3.96102	4.28932	0.000738807	0.0414105
ENSG00000102878.10	HSF4	chr16:67188082-67203848	0.769474	7.63379	0.36587	13.8475	3.29371	5.20429	0.567672	10.7406	4.2299	0.000152918	0.0151105
ENSG00000124493.8	GRM4	chr6:33989627-34123399	0.0629062	0.206746	0.0460546	1.91739	1.57189	5.10367	0.0544804	1.06207	4.16509	4.06484e-10	9.70684e-07
ENSG00000187017.10	ESPN	chr1:6484847-6580121	0.166998	1.64177	0.162205	4.27803	3.22221	4.63811	0.164602	2.9599	4.12776	0.000455061	0.0295028
ENSG00000136928.4	GABBR2	chr9:101050390-101471479	0.181654	3.82451	0.16047	1.99763	4.32247	3.5579	0.171062	2.91107	4.04987	2.35314e-05	0.0042915
ENSG00000157087.12	ATP2B2	chr3:10365706-10749716	0.22395	3.3962	0.145988	2.15442	3.86389	3.79448	0.184969	2.77531	3.87141	1.9952e-06	0.000816779
ENSG00000167281.13	RBFOX3	chr17:77085426-77613550	0.296541	2.4497	0.239704	5.47239	3.00433	4.45652	0.268122	3.96104	3.86008	3.9342e-05	0.0064056
ENSG00000261374.1	RP11-64K12.10	chr15:40666598-40668192	0.414212	3.62676	0.105316	3.9081	3.0998	5.08649	0.259764	3.76743	3.83272	0.000325754	0.0235735
ENSG00000120659.10	TNFSF11	chr13:43136871-43182149	0.067728	0.958133	0	0.0533447	3.6387	2.66322	0.033864	0.505739	3.71608	0.000166941	0.0158406
ENSG00000113327.10	GABRG2	chr5:161494545-161582542	0.411645	3.40905	0.181062	4.28051	3.0195	4.48904	0.296353	3.84478	3.67525	6.5535e-05	0.00881367
ENSG00000131771.8	PPP1R1B	chr17:37782992-37792879	0.136149	3.85683	0.276013	1.50788	4.72564	2.4079	0.206081	2.68236	3.67032	6.04664e-07	0.000333216
ENSG00000113100.5	CDH9	chr5:26880708-27121257	0.407356	3.66421	0.0279616	1.39712	3.13808	5.21206	0.217659	2.53066	3.50946	0.000121908	0.0127496
ENSG00000119508.13	NR4A3	chr9:102584136-102629173	0.368087	5.00051	0.33028	2.91662	3.72817	3.10444	0.349183	3.95857	3.48423	3.24605e-06	0.00113438
ENSG00000104888.5	SLC17A7	chr19:49932657-49945617	0.314859	3.4596	0.140766	1.48653	3.41688	3.31124	0.227813	2.47307	3.41197	0.000148978	0.0148233
ENSG00000266045.1	RP11-466P24.7	chr5:75377770-75649764	0.901023	9.74492	0.695167	7.25407	3.42058	3.36474	0.798095	8.49949	3.40458	0.000129073	0.0133048
ENSG00000158089.10	GALNT14	chr2:31133332-31378068	0.311517	1.60552	0.209638	3.94995	2.32903	4.17228	0.260578	2.77773	3.3893	1.2356e-05	0.00305237
ENSG00000130643.4	CALY	chr10:135093134-135166187	1.9074	15.656	0.325402	7.18844	3.03041	4.42372	1.1164	11.4222	3.3491	0.000399335	0.0268623
ENSG00000156959.7	LHFPL4	chr3:9543480-9595486	0.387354	2.82279	0.267323	3.91632	2.83373	3.82354	0.327338	3.36956	3.34397	0.000245618	0.0198826
ENSG00000087258.9	GNAO1	chr16:56225301-56391356	5.30712	39.1325	4.54079	60.7521	2.88002	3.73898	4.92396	49.9423	3.34105	1.51295e-05	0.00344089
ENSG00000089199.5	CHGB	chr20:5892075-5906007	1.71042	9.56127	0.709993	14.445	2.47595	4.32744	1.21021	12.0031	3.30474	3.81811e-08	3.64705e-05
ENSG00000149295.9	DRD2	chr11:113276042-113346413	1.1342	10.13	0.794052	8.75502	3.14765	3.4464	0.964126	9.44251	3.28518	1.34362e-09	2.13905e-06
ENSG00000186868.11	MAPT	chr17:43921016-44105700	11.0862	59.5072	2.21308	69.6691	2.42324	4.97009	6.64964	64.5881	3.27895	4.74453e-10	9.71137e-07
ENSG00000135472.3	FAIM2	chr12:50260678-50298000	0.787962	3.82879	0.539163	8.40542	2.26626	3.93773	0.663563	6.1171	3.19489	0.00072446	0.0410933
ENSG00000197406.5	DIO3	chr14:102027687-102029789	0.346967	12.1159	2.01114	9.15905	5.08616	2.1816	1.17905	10.6375	3.16803	2.74732e-06	0.00106388
ENSG00000179292.4	TMEM151A	chr11:66059340-66064135	0.395518	2.25062	0.146587	2.69369	2.47888	4.1099	0.271052	2.47215	3.16567	6.39382e-05	0.00881367
ENSG00000154975.9	CA10	chr17:49707673-50237377	0.685647	4.06341	0.0879365	2.86801	2.54981	4.87708	0.386792	3.46571	3.14707	0.000481595	0.0308049
ENSG00000185615.11	PDIA2	chr16:333151-337215	1.08384	6.85851	0.0688142	3.41769	2.65059	5.44264	0.576327	5.1381	3.14522	0.000519975	0.0325056
ENSG00000166257.4	SCN3B	chr11:123499894-123525952	4.90301	22.8367	0.706871	26.5421	2.21731	5.21097	2.80494	24.6894	3.13557	2.54077e-08	2.6003e-05
ENSG00000185666.10	SYN3	chr22:32908538-33454358	0.662168	3.53942	0.189002	4.00039	2.40069	4.33289	0.425585	3.76991	3.13207	2.71241e-07	0.000176652
ENSG00000135116.5	HRK	chr12:117293948-117319246	0.408285	1.79818	0.154709	3.20242	2.11198	4.28567	0.281497	2.5003	3.12839	1.88021e-05	0.00396171
ENSG00000039068.13	CDH1	chr16:68771127-68869445	0.0944909	1.44139	0.0827056	0.161182	3.79599	0.884801	0.0885983	0.801286	3.10674	5.63432e-08	5.04553e-05
ENSG00000136531.9	SCN2A	chr2:166095911-166248818	1.3854	7.02406	0.138953	6.04786	2.33368	5.34588	0.762177	6.53596	3.09187	2.38216e-07	0.000166362
ENSG00000160460.11	SPTBN4	chr19:40972147-41082370	0.435341	3.38051	0.309588	2.91862	2.92852	3.19594	0.372464	3.14956	3.06303	3.90057e-05	0.0064056
ENSG00000174939.6	ASPHD1	chr16:29911695-29940254	1.45133	6.32167	0.360241	8.82956	2.1153	4.57744	0.905786	7.57562	3.05713	2.98648e-05	0.00503416
ENSG00000159674.7	SPON2	chr4:1160719-1202750	0.75026	4.74825	0.343096	4.41432	2.64587	3.64733	0.546678	4.58128	3.05543	0.000208156	0.0175563
ENSG00000092051.11	JPH4	chr14:23980968-24048009	2.39007	11.1038	0.968009	16.7558	2.2112	4.09953	1.67904	13.9298	3.04869	2.04683e-08	2.44391e-05
ENSG00000146005.3	PSD2	chr5:139175405-139224051	1.06108	4.03123	0.237422	6.56496	1.91573	4.73194	0.649251	5.29809	3.01892	0.000809086	0.0433924
ENSG00000113739.6	STC2	chr5:172741715-172756506	0.638263	4.54405	0.447871	4.21432	2.8125	3.20571	0.543067	4.37918	2.99988	2.44496e-08	2.6003e-05
ENSG00000107295.8	SH3GL2	chr9:17579079-17797127	0.679457	6.32555	0.898058	6.24314	3.19994	2.78372	0.788758	6.28435	2.98614	6.60786e-05	0.00881367
ENSG00000018236.9	CNTN1	chr12:41086243-41465772	2.7563	18.2601	1.13003	12.5125	2.72346	3.45738	1.94317	15.3863	2.98193	1.2373e-06	0.000611311
ENSG00000101489.13	CELF4	chr18:34823009-35146000	3.62497	15.2605	1.80358	27.5799	2.07073	3.92722	2.71427	21.4202	2.97801	0.000546982	0.0336383
ENSG00000167011.4	NAT16	chr7:100813773-100823557	0.468146	2.32785	0.304882	3.79549	2.28966	3.59519	0.386514	3.06167	2.96954	0.00027521	0.021666
ENSG00000177108.5	ZDHHC22	chr14:77564439-77725838	0.527003	1.17247	0.859386	9.70838	1.1388	3.48264	0.693194	5.44043	2.96334	0.000393989	0.0266277
ENSG00000186487.12	MYT1L	chr2:1792884-2335032	3.08513	16.2171	0.488661	10.7847	2.39033	4.43612	1.7869	13.5009	2.91403	4.66838e-05	0.00719231
ENSG00000132639.8	SNAP25	chr20:9966735-10349424	4.48932	30.3203	4.52156	37.1399	2.75298	3.03528	4.50544	33.7301	2.90291	1.14945e-07	9.14963e-05
ENSG00000198598.2	MMP17	chr12:132312937-132336328	1.35696	6.93752	0.791269	9.12282	2.34553	3.5107	1.07411	8.03017	2.89648	6.04197e-07	0.000333216
ENSG00000139220.11	PPFIA2	chr12:81652044-82153332	3.37135	19.2497	1.21573	14.2822	2.50991	3.54352	2.29354	16.766	2.86717	9.35209e-06	0.00257686
ENSG00000104833.6	TUBB4A	chr19:6494329-6502859	9.75141	35.1163	2.25175	51.6894	1.84739	4.51463	6.00158	43.4029	2.85334	1.32057e-05	0.00315353
ENSG00000148408.8	CACNA1B	chr9:140513443-141019076	0.779998	2.70186	0.312168	5.17791	1.77936	4.00927	0.546083	3.93988	2.83964	0.000317923	0.0233722
ENSG00000054356.7	PTPRN	chr2:220154344-220174370	2.58043	11.8862	0.684382	11.3142	2.19924	4.02753	1.63241	11.6002	2.82529	8.60072e-07	0.000440111
ENSG00000125966.8	MMP24	chr20:33703159-33872788	1.82991	11.1751	0.479069	4.95077	2.60387	3.34246	1.15449	8.06293	2.79871	0.000301429	0.0228512
ENSG00000065609.9	SNAP91	chr6:84262598-84419410	4.35954	17.7494	1.68389	24.168	2.02303	3.83529	3.02171	20.9587	2.79207	0.000252419	0.0202048
ENSG00000141655.11	TNFRSF11A	chr18:59992519-60058516	0.0480497	0.283125	0	0.102015	2.33615	3.48562	0.0240249	0.19257	2.767	0.000791157	0.0429684
ENSG00000122012.9	SV2C	chr5:75377770-75649764	0.687197	4.79048	0.457405	3.02507	2.78354	2.69899	0.572301	3.90777	2.7608	2.79376e-05	0.00482831
ENSG00000140450.7	ARRDC4	chr15:98462783-98517068	3.8648	21.8992	2.8239	23.2086	2.49934	3.03442	3.34435	22.5539	2.75174	7.29928e-07	0.000387348
ENSG00000174521.7	TTC9B	chr19:40721964-40724306	1.79599	5.30344	0.228858	8.16919	1.55686	5.09773	1.01242	6.73632	2.72811	0.000227638	0.0186928
ENSG00000130477.10	UNC13A	chr19:17712136-17799401	1.39524	5.5425	0.522903	7.17109	1.98232	3.75226	0.959072	6.35679	2.72222	7.19328e-08	6.06267e-05
ENSG00000171368.10	TPPP	chr5:612386-693510	0.874717	3.62236	0.599337	6.12743	2.03762	3.33232	0.737027	4.8749	2.71731	0.000942818	0.0486825
ENSG00000120645.7	IQSEC3	chr12:175930-291565	1.20582	5.08911	0.238287	4.36037	2.06832	4.13768	0.722053	4.72474	2.70163	7.03366e-05	0.00907913
ENSG00000213023.5	SYT3	chr19:51124563-51222707	1.50282	5.24965	0.771269	9.54647	1.79773	3.61259	1.13704	7.39806	2.6965	1.25973e-05	0.00305923
ENSG00000183018.3	SPNS2	chr17:4400688-4458926	0.741379	3.15387	0.41165	4.36402	2.07408	3.37484	0.576515	3.75894	2.69436	6.64347e-05	0.00881367
ENSG00000159753.8	RLTPR	chr16:67679029-67694713	0.184357	0.792969	0.0793644	0.966122	2.04663	3.44928	0.131861	0.879546	2.69223	6.06946e-05	0.00861022
ENSG00000178403.3	NEUROG2	chr4:113434671-113578748	2.33729	7.36395	0.685155	11.7697	1.65144	4.08282	1.51122	9.56682	2.65831	0.000701038	0.0403392
ENSG00000008056.8	SYN1	chrX:47420515-47479252	2.26031	11.8136	1.23708	10.1356	2.38071	3.02423	1.7487	10.9746	2.64636	5.59803e-07	0.000333216
ENSG00000015592.12	STMN4	chr8:27092839-27115937	25.9693	75.4781	2.93374	105.036	1.53889	5.15723	14.4515	90.257	2.6424	6.37212e-05	0.00881367
ENSG00000170091.6	NSG2	chr5:173472606-173670504	22.2193	64.7234	3.14645	91.9739	1.54205	4.86501	12.6829	78.3486	2.62655	0.000308085	0.0231112
ENSG00000078725.7	DBC1	chr9:121915735-122131745	1.96949	9.75403	0.877996	7.72807	2.30235	3.12335	1.42374	8.74105	2.61389	1.84076e-06	0.000816779
ENSG00000154065.11	ANKRD29	chr18:21178889-21242849	1.25968	6.47944	1.25969	8.69322	2.35363	2.77707	1.25968	7.58633	2.58557	7.31238e-05	0.00935463
ENSG00000175264.3	CHST1	chr11:45670426-45687172	2.37366	5.74204	0.620276	12.1091	1.27089	4.26515	1.49697	8.92557	2.5719	0.000996632	0.0494509
ENSG00000112379.8	KIAA1244	chr6:138483057-138665800	0.494865	2.07166	0.113437	1.55867	2.04376	3.6677	0.304151	1.81516	2.55769	1.58784e-06	0.00075835
ENSG00000063015.14	SEZ6	chr17:27232267-27384234	1.39307	7.72328	0.984339	6.16456	2.46249	2.63453	1.1887	6.94392	2.54134	1.9924e-06	0.000816779
ENSG00000105784.11	RUNDC3B	chr7:87133174-87461611	2.10188	6.29023	0.486842	8.82342	1.57688	4.15211	1.29436	7.55682	2.54093	0.000798479	0.0430474
ENSG00000185052.6	SLC24A3	chr20:19193289-19703545	0.346651	3.3836	0.620084	2.19103	3.25023	1.80456	0.483367	2.78731	2.51542	0.000412122	0.0274646
ENSG00000102003.6	SYP	chrX:49044268-49058913	5.51904	20.1761	2.70988	26.9183	1.86826	3.30751	4.11446	23.5472	2.51533	1.74141e-06	0.000804871
ENSG00000173698.13	GPR64	chrX:19007426-19140755	0.412328	3.29967	0.198374	0.23085	2.97025	0.208954	0.305351	1.76526	2.51199	0.000119242	0.0125677
ENSG00000140323.4	DISP2	chr15:40650435-40663257	0.754904	2.55158	0.246879	3.19413	1.74368	3.64077	0.500892	2.87285	2.50809	0.000109946	0.0121177
ENSG00000116675.10	DNAJC6	chr1:65713901-65881689	2.22013	10.1123	1.12281	8.4624	2.18234	2.90286	1.67147	9.28735	2.47062	2.34122e-06	0.000931804
ENSG00000052344.11	PRSS8	chr16:31142753-31147083	0.137166	0.924813	0.0330971	0.0600241	2.66723	0.700262	0.0851316	0.492419	2.46436	5.06312e-05	0.00744168
ENSG00000021645.13	NRXN3	chr14:78708733-80330762	1.5846	8.41474	1.6793	9.63863	2.40144	2.5139	1.63195	9.02669	2.46398	5.1525e-06	0.00167784
ENSG00000161249.14	DMKN	chr19:35988121-36004560	2.47704	21.5675	1.59962	0.894187	3.11703	-0.832028	2.03833	11.2308	2.45911	2.4383e-07	0.000166362
ENSG00000174938.10	SEZ6L2	chr16:29882479-29910868	6.0347	22.8834	2.51193	23.482	1.92119	3.21957	4.27332	23.1827	2.43825	6.02311e-07	0.000333216
ENSG00000260230.1	RP11-526J3.3	chr9:111892572-111898218	1.67704	10.9659	1.71737	7.33858	2.70177	2.08889	1.69721	9.15224	2.42751	0.000208408	0.0175563
ENSG00000099338.16	CATSPERG	chr19:38826414-38861589	0.865078	3.15328	0.339224	3.29425	1.85394	3.2421	0.602151	3.22377	2.41086	0.000199466	0.0174265
ENSG00000140488.9	CELF6	chr15:72533521-72671129	1.74413	5.04662	0.178555	5.2062	1.52742	4.78994	0.961342	5.12641	2.40875	0.000325765	0.0235735
ENSG00000102109.6	PCSK1N	chrX:48689503-48694035	24.0657	76.922	1.12343	56.088	1.67601	5.62918	12.5946	66.505	2.4002	2.16288e-05	0.0041878
ENSG00000128872.5	TMOD2	chr15:52015207-52108565	3.96871	17.1534	1.86606	13.4694	2.10896	2.84498	2.91739	15.3114	2.38986	3.03698e-06	0.00113438
ENSG00000197959.9	DNM3	chr1:171810620-172437971	1.5284	5.90483	0.809558	6.3632	1.9429	2.9591	1.16898	6.13401	2.3866	2.09235e-05	0.00417763
ENSG00000225465.5	RFPL1-AS1	chr22:29832817-29874115	0.574275	3.01501	0.47033	2.42338	2.37222	2.34086	0.522303	2.7192	2.36913	5.07659e-05	0.00744168
ENSG00000142235.4	LMTK3	chr19:48988527-49016446	1.25899	3.32297	0.586771	6.1755	1.39313	3.37363	0.92288	4.74924	2.3572	0.000349449	0.0248735
ENSG00000132932.11	ATP8A2	chr13:25946208-26599989	1.44764	5.05396	0.394884	4.40984	1.79663	3.44841	0.921262	4.7319	2.35445	1.0554e-05	0.00274942
ENSG00000011347.5	SYT7	chr11:61282784-61348620	1.13747	5.83897	0.715464	3.64521	2.34972	2.33298	0.926467	4.74209	2.34947	1.2243e-05	0.00305237
ENSG00000237515.6	SHISA9	chr16:12995476-13334272	0.27613	4.87523	1.69446	5.1763	4.09369	1.60539	0.985295	5.02576	2.34485	2.58147e-05	0.00456633
ENSG00000221890.2	NPTXR	chr22:39214456-39239987	1.42176	5.927	0.598723	4.26329	2.05194	2.81149	1.01024	5.09514	2.32872	1.09969e-05	0.00281364
ENSG00000175426.6	PCSK1	chr5:95220801-96143803	1.36463	5.041	0.444664	4.06103	1.87752	3.16252	0.904647	4.55101	2.32439	0.000208854	0.0175563
ENSG00000163328.9	GPR155	chr2:175296965-175351822	1.03342	3.34696	0.237663	2.99051	1.68584	3.59876	0.635541	3.16873	2.30882	0.000993132	0.0494509
ENSG00000136110.8	LECT1	chr13:53277398-53313947	0.0848119	0.319173	0.36802	1.92783	1.7957	2.35791	0.226416	1.1235	2.28585	0.00014316	0.0143441
ENSG00000162631.13	NTNG1	chr1:107682628-108026080	1.74202	12.078	2.3949	8.05611	2.78648	1.7459	2.06846	10.0671	2.28025	4.12478e-05	0.00655397
ENSG00000116661.9	FBXO2	chr1:11708423-11723384	1.61364	6.88406	0.257972	2.22616	2.08612	3.06087	0.935806	4.55511	2.2771	0.000997439	0.0494509
ENSG00000186648.10	LRRC16B	chr14:24521205-24538937	1.40994	4.50519	0.873945	6.58098	1.66896	2.89846	1.14194	5.54308	2.2742	8.7384e-05	0.0103474
ENSG00000104112.4	SCG3	chr15:51973549-52013223	4.68352	10.4407	2.30145	23.0009	1.15486	3.31545	3.49248	16.7208	2.25769	8.11252e-05	0.00976774
ENSG00000011677.7	GABRA3	chrX:151307354-151620337	2.77279	11.0282	1.13254	7.66274	1.9879	2.7475	1.95267	9.34547	2.2559	2.79697e-05	0.00482831
ENSG00000184545.6	DUSP8	chr11:1575273-1620414	7.33186	20.3392	0.889253	18.9533	1.47076	4.39834	4.11056	19.6463	2.25546	1.95124e-06	0.000816779
ENSG00000105737.5	GRIK5	chr19:42502472-42585701	3.24646	11.2441	2.34802	15.2841	1.78907	2.69733	2.79724	13.2641	2.24342	7.75331e-06	0.00231436
ENSG00000162706.8	CADM3	chr1:159141398-159176290	9.07665	25.9325	3.9178	35.3437	1.5135	3.17007	6.49723	30.6381	2.23656	1.73528e-05	0.00376714
ENSG00000154118.8	JPH3	chr16:87635440-87799598	1.42472	6.88136	0.72807	3.28879	2.26402	2.16011	1.07639	5.08507	2.23479	0.000270833	0.0215077
ENSG00000213088.4	DARC	chr1:159141398-159176290	2.21184	6.58196	0.587544	6.60964	1.56895	3.46964	1.39969	6.5958	2.23239	0.000228311	0.0186928
ENSG00000182667.9	NTM	chr11:131240372-132206716	17.4776	38.6453	5.10143	67.0488	1.14433	3.71363	11.2895	52.847	2.22634	0.000977875	0.0491614
ENSG00000110786.13	PTPN5	chr11:18714668-18814268	1.84614	6.55398	0.52289	4.50688	1.82227	3.08342	1.18451	5.53043	2.21832	9.82714e-05	0.0114363
ENSG00000165548.6	TMEM63C	chr14:77564439-77725838	1.19251	3.51879	0.108147	2.55948	1.55312	4.44282	0.650328	3.03913	2.21574	2.208e-05	0.00421816
ENSG00000002746.9	HECW1	chr7:43152197-43602938	1.09342	3.63096	0.65235	4.48474	1.72233	2.76257	0.872885	4.05785	2.21039	4.01349e-05	0.00646126
ENSG00000186472.14	PCLO	chr7:82387441-82792246	1.70997	5.42546	0.590264	5.22495	1.66002	3.12451	1.15012	5.32521	2.20615	1.45063e-05	0.00335235
ENSG00000141837.13	CACNA1A	chr19:13317255-13734804	0.718246	2.8634	1.06494	5.33183	1.98026	2.31308	0.891593	4.09762	2.19402	0.000169386	0.015903
ENSG00000064300.4	NGFR	chr17:47572654-47661189	1.83247	8.42537	1.74269	7.08301	2.19481	2.01683	1.78758	7.75419	2.11387	2.24494e-05	0.00423231
ENSG00000221866.5	PLXNA4	chr7:131808090-132333447	1.59475	4.01652	0.405986	4.65223	1.32719	3.48642	1.00037	4.33437	2.10976	2.3662e-05	0.0042915
ENSG00000165731.12	RET	chr10:43572474-43625799	0.262629	1.56383	0.19454	0.410003	2.52927	1.03801	0.228584	0.986916	2.08627	0.000760382	0.0420647
ENSG00000165868.8	HSPA12A	chr10:118423206-118502085	1.41317	5.91597	1.3105	5.65872	2.05794	2.10194	1.36184	5.78735	2.08331	0.000613876	0.0369408
ENSG00000198208.6	RPS6KL1	chr14:75370656-75390099	2.21128	6.69071	1.62628	9.58634	1.59292	2.55206	1.91878	8.13852	2.08171	0.000112193	0.012178
ENSG00000129990.10	SYT5	chr19:55663136-55691809	5.02681	11.8421	0.520304	11.5912	1.23456	4.45131	2.77356	11.7167	2.07677	7.02658e-06	0.00214206
ENSG00000165929.8	TC2N	chr14:92047039-92333880	0.479506	1.55047	0.0588031	0.735479	1.67258	3.43763	0.269155	1.14297	2.06603	4.16256e-05	0.00655397
ENSG00000223572.5	CKMT1A	chr15:43825659-44010458	1.62124	5.24259	1.04447	5.94811	1.68706	2.49834	1.33285	5.59535	2.0656	0.000760189	0.0420647
ENSG00000187902.7	SHISA7	chr19:55940106-55954230	0.925476	2.50625	0.46066	3.32206	1.4275	2.82366	0.693068	2.91416	2.06411	0.000206814	0.0175563
ENSG00000143502.9	SUSD4	chr1:223394160-223537544	1.11784	3.59151	0.349828	2.55581	1.67504	2.83404	0.733834	3.07366	2.05898	0.00047926	0.030793
ENSG00000156298.8	TSPAN7	chrX:37208527-38548169	12.1043	42.249	6.09335	33.5157	1.80255	2.45759	9.09882	37.8824	2.05717	7.49463e-05	0.00941956
ENSG00000101298.9	SNPH	chr20:1206699-1289972	1.28017	3.25451	0.33201	3.34519	1.3393	3.29428	0.80609	3.29985	2.02665	0.000471127	0.0304068
ENSG00000171608.11	PIK3CD	chr1:9711789-9884584	0.955452	2.31275	0.500681	3.63177	1.26656	2.83414	0.728066	2.97226	2.02197	9.89744e-05	0.0114363
ENSG00000107282.4	APBA1	chr9:72045203-72287222	2.69186	10.4375	1.0044	4.47105	1.95113	2.14321	1.84813	7.45427	2.00907	0.000298515	0.0227507
ENSG00000118898.10	PPL	chr16:4932507-5147809	0.314841	1.73565	0.202521	0.313389	2.42596	0.605665	0.258681	1.02452	1.96511	0.000247327	0.0199084
ENSG00000177106.9	EPS8L2	chr11:644232-727727	1.01015	4.12307	0.446526	1.59254	2.01843	1.81159	0.728338	2.8578	1.96488	0.000739886	0.0414105
ENSG00000132359.9	RAP1GAP2	chr17:2680349-2941033	1.34953	3.53964	0.342643	2.97633	1.38456	3.08209	0.846086	3.25798	1.93881	0.000188944	0.0170264
ENSG00000131370.11	SH3BP5	chr3:15295690-15382875	8.15752	27.0668	3.69152	18.2972	1.72909	2.30622	5.92452	22.682	1.93588	0.000166677	0.0158406
ENSG00000198794.7	SCAMP5	chr15:75246756-75313837	11.025	28.5921	3.49143	25.7174	1.37403	2.87729	7.25821	27.1547	1.90279	4.77845e-05	0.00728357
ENSG00000068615.11	REEP1	chr2:86441115-86565206	7.09004	17.4122	2.45908	18.103	1.29503	2.87498	4.77456	17.7576	1.89389	0.000310718	0.0231508
ENSG00000196189.7	SEMA4A	chr1:156117156-156147543	2.3531	5.92489	0.767143	5.55703	1.32854	2.84066	1.56012	5.74096	1.87627	0.000964151	0.0486825
ENSG00000133083.10	DCLK1	chr13:36345477-36705443	12.6345	36.3947	8.11224	39.6821	1.52561	2.2889	10.3734	38.0384	1.87407	4.87635e-05	0.00735457
ENSG00000135439.6	AGAP2	chr12:58117571-58154190	4.10695	14.0829	4.07791	15.8039	1.77532	1.95176	4.09243	14.9434	1.8672	0.000724661	0.0410933
ENSG00000135127.7	CCDC64	chr12:120427672-120532298	3.28482	8.90352	1.29632	7.19588	1.43579	2.46367	2.29057	8.0497	1.81098	0.000551909	0.0337938
ENSG00000164742.10	ADCY1	chr7:45613738-45762715	1.88267	7.93554	1.73039	4.69616	2.06972	1.43514	1.80653	6.31585	1.80291	0.000107826	0.0121177
ENSG00000062038.9	CDH3	chr16:68670091-68756519	2.60498	11.4767	1.66156	3.39705	2.13509	1.02733	2.13327	7.43687	1.79922	0.000367918	0.0255899
ENSG00000160190.8	SLC37A1	chr21:43892595-44001550	2.78449	4.39128	0.6674	7.57358	0.655343	3.4848	1.72594	5.98243	1.79038	5.83017e-05	0.00835347
ENSG00000110076.14	NRXN2	chr11:64373645-64490660	13.4417	40.695	7.94663	32.8626	1.59742	2.04666	10.6942	36.7788	1.78157	0.000156237	0.0153326
ENSG00000121904.12	CSMD2	chr1:33979608-34631443	0.961695	2.29569	0.751505	3.60503	1.24662	2.24708	0.8566	2.95036	1.77824	6.18106e-06	0.00196805
ENSG00000136854.13	STXBP1	chr9:130374543-130497604	16.1132	39.789	10.9144	48.7539	1.30359	2.15826	13.5138	44.2715	1.71157	0.000209528	0.0175563
ENSG00000165905.12	GYLTL1B	chr11:45943171-45950647	1.0935	5.28871	0.639542	0.337106	2.26355	-0.904046	0.866521	2.81291	1.69302	0.000235722	0.0191899
ENSG00000043143.15	PHF15	chr5:133860002-133918918	0.482063	1.98774	0.163242	0.119102	2.02145	-0.424277	0.322653	1.05342	1.69168	0.000940163	0.0486825
ENSG00000105520.6	LPPR2	chr19:11466061-11476374	11.4975	30.1943	4.92301	21.8759	1.39218	2.14946	8.21026	26.0351	1.66436	0.000358805	0.0253249
ENSG00000105613.5	MAST1	chr19:12873816-12985765	9.99824	19.8754	6.06407	30.7632	0.990519	2.34094	8.03116	25.3193	1.65595	0.000367168	0.0255899
ENSG00000130294.10	KIF1A	chr2:241653180-241759725	26.5174	58.1292	6.66321	45.7348	1.13203	2.77715	16.5903	51.932	1.64599	0.000133098	0.013525
ENSG00000167702.6	KIFC2	chr8:145691425-145701718	4.92586	13.1341	2.47439	10.0419	1.41304	2.0165	3.70012	11.588	1.64566	0.000648678	0.038248
ENSG00000167680.11	SEMA6B	chr19:4542599-4559820	9.97031	25.7885	3.68911	16.8719	1.37013	2.19023	6.82971	21.3302	1.64228	0.000692511	0.0400093
ENSG00000103034.10	NDRG4	chr16:58496749-58547532	19.1357	41.8859	12.8953	56.0464	1.12979	2.11891	16.0155	48.9661	1.61201	0.000633381	0.0376532
ENSG00000112139.9	MDGA1	chr6:37598454-37667082	7.37241	16.9486	4.91704	19.2806	1.19985	1.9691	6.14473	18.1146	1.55896	7.94788e-05	0.00965061
ENSG00000092068.14	SLC7A8	chr14:23594503-23652883	11.0243	39.9548	4.26873	4.60929	1.85673	0.110484	7.64651	22.282	1.54239	0.000691435	0.0400093
ENSG00000175161.9	CADM2	chr3:85008131-86123579	8.37084	20.4935	1.78239	8.92168	1.2907	2.31705	5.07661	14.7076	1.53369	9.13529e-05	0.0107287
ENSG00000173175.10	ADCY5	chr3:123001142-123168605	2.87439	5.73959	1.49149	6.78892	0.995195	2.17891	2.18294	6.26426	1.51872	0.000271698	0.0215077
ENSG00000166145.9	SPINT1	chr15:41128005-41150405	0.458934	1.41085	0.125322	0.233878	1.5993	0.849767	0.292128	0.822364	1.47744	0.000421649	0.0279694
ENSG00000136828.13	RALGPS1	chr9:129677052-129985445	9.30722	20.8201	7.10285	24.0037	1.1607	1.75536	8.20503	22.4119	1.44913	0.000867087	0.0455078
ENSG00000100033.11	PRODH	chr22:18893540-18924066	1.72931	5.32089	2.07678	4.68182	1.61586	1.16887	1.90304	5.00136	1.39167	0.000484418	0.0308477
ENSG00000064687.8	ABCA7	chr19:1040101-1065571	5.53732	14.5131	2.48315	5.47198	1.38849	1.13673	4.01023	9.99254	1.31609	0.000736956	0.0414105
ENSG00000140538.10	NTRK3	chr15:88402981-88814297	5.16401	9.26005	2.51338	8.96603	0.841297	1.83072	3.8387	9.11304	1.24623	0.000942165	0.0486825
ENSG00000105486.9	LIG1	chr19:48618701-48673860	33.0346	10.7375	55.1964	14.0596	-1.62041	-1.97225	44.1155	12.3986	-1.8307	0.000814668	0.0433924
ENSG00000113810.11	SMC4	chr3:159943422-160203561	172.279	40.0403	176.033	54.2157	-2.10495	-1.69888	174.156	47.128	-1.88561	0.000491879	0.0310469
ENSG00000188486.3	H2AFX	chr11:118964563-118966177	80.1784	23.2951	146.216	37.8834	-1.78275	-1.94818	113.197	30.5892	-1.88757	0.000957646	0.0486825
ENSG00000136014.7	USP44	chr12:95910335-95945266	2.48499	1.57199	10.289	1.77447	-0.657293	-2.52894	6.38699	1.67323	-1.92933	0.000769801	0.0422594
ENSG00000137807.9	KIF23	chr15:69591285-69740764	44.0703	10.2803	39.5535	11.5457	-2.09885	-1.77556	41.8119	10.913	-1.93738	0.000521796	0.0325056
ENSG00000144554.6	FANCD2	chr3:10068097-10149915	21.0614	5.60562	31.0314	7.92011	-1.90777	-1.96878	26.0464	6.76286	-1.94459	0.000161757	0.0156108
ENSG00000117724.8	CENPF	chr1:214776537-214837931	82.3127	17.91	86.1587	25.6748	-2.19972	-1.74625	84.2357	21.7924	-1.95036	0.000334568	0.0240642
ENSG00000164032.7	H2AFZ	chr4:100869242-101136662	211.627	60.7972	359.936	85.9813	-1.79928	-2.06552	285.781	73.3893	-1.9612	0.00053541	0.0332093
ENSG00000071539.9	TRIP13	chr5:710470-919472	52.7161	15.0509	20.7223	3.71217	-1.80771	-2.47766	36.7192	9.38153	-1.96807	0.000833904	0.0442525
ENSG00000156802.8	ATAD2	chr8:124332089-124428590	25.6171	7.82695	39.592	8.64783	-1.70931	-2.1935	32.6046	8.23739	-1.98416	0.000781801	0.0427543
ENSG00000013810.14	TACC3	chr4:1723226-1746898	38.9115	9.18318	48.2218	12.4662	-2.08193	-1.9508	43.5666	10.8247	-2.0084	0.000277234	0.0217061
ENSG00000163362.6	C1orf106	chr1:200860175-200884863	9.54772	2.96266	12.1805	2.39949	-1.68491	-2.33896	10.8641	2.68107	-2.01666	0.000964951	0.0486825
ENSG00000198826.6	ARHGAP11A	chr15:32898618-32932150	30.7017	6.81346	36.1142	9.6792	-2.17021	-1.89852	33.4079	8.24633	-2.01771	0.000946646	0.0486825
ENSG00000087586.13	AURKA	chr20:54944444-54967393	33.7979	9.51299	39.3568	8.5417	-1.82788	-2.2027	36.5773	9.02735	-2.01798	0.000679887	0.0395992
ENSG00000198554.7	WDHD1	chr14:55405667-55493823	17.1466	4.65258	27.4877	6.35615	-1.87956	-2.11082	22.3171	5.50436	-2.01852	0.000766555	0.0422431
ENSG00000128973.7	CLN6	chr15:68346516-68549549	12.1018	5.85009	24.5904	3.19715	-1.04742	-2.93932	18.3461	4.52362	-2.01872	0.000722626	0.0410933
ENSG00000137812.14	CASC5	chr15:40886217-40956540	16.5793	2.74186	21.484	6.6292	-2.59177	-1.69485	19.0316	4.68553	-2.02096	0.000591113	0.0358876
ENSG00000119969.10	HELLS	chr10:96305546-96373662	31.2517	9.17836	59.5497	13.0424	-1.76652	-2.19002	45.4007	11.1104	-2.03032	0.00041094	0.0274646
ENSG00000162551.9	ALPL	chr1:21835857-21904905	8.8199	3.62928	19.0566	3.17045	-1.27874	-2.58375	13.9383	3.39987	-2.0339	0.000743741	0.0414643
ENSG00000123485.5	HJURP	chr2:234684369-234763212	24.2294	5.31948	30.403	7.79614	-2.18529	-1.96201	27.3162	6.55781	-2.05764	0.00048823	0.0309529
ENSG00000145386.5	CCNA2	chr4:122722471-122745087	58.2809	12.1978	75.7525	19.9257	-2.25547	-1.92613	67.0167	16.0617	-2.06055	0.000376091	0.0260321
ENSG00000088325.11	TPX2	chr20:30327073-30389608	84.8919	18.5919	109.276	27.7728	-2.19035	-1.97584	97.084	23.1823	-2.06597	0.000296151	0.0226912
ENSG00000101115.8	SALL4	chr20:50400580-50419059	3.80364	2.49287	15.9626	2.20125	-0.607586	-2.85267	9.88312	2.34706	-2.07177	0.000191595	0.0170508
ENSG00000075702.10	WDR62	chr19:36545782-36596008	6.85347	1.75982	10.0086	2.22212	-1.95533	-2.16619	8.43103	1.99097	-2.07948	0.000952895	0.0486825
ENSG00000157456.3	CCNB2	chr15:59397276-59425449	78.4279	14.0545	99.3063	27.9364	-2.4795	-1.82937	88.8671	20.9954	-2.08131	0.000500641	0.0314613
ENSG00000090889.10	KIF4A	chrX:69506444-69640682	13.1891	2.67064	17.9543	4.67626	-2.29979	-1.93862	15.5717	3.67345	-2.08222	0.00055434	0.0337982
ENSG00000140534.9	TICRR	chr15:90048507-90198682	7.71327	1.9929	11.4712	2.50026	-1.94712	-2.19336	9.59223	2.24658	-2.09168	0.000547021	0.0336383
ENSG00000085999.7	RAD54L	chr1:46713359-46769280	8.03308	2.40453	12.6994	2.39483	-1.736	-2.40189	10.3662	2.39968	-2.10867	0.000291773	0.0225974
ENSG00000164611.8	PTTG1	chr5:159848828-159855748	167.524	31.7287	129.681	36.5694	-2.40014	-1.82598	148.603	34.1491	-2.12138	0.000669424	0.039149
ENSG00000137804.8	NUSAP1	chr15:41624891-41673248	113.15	26.6137	182.527	41.1558	-2.08758	-2.14867	147.839	33.8847	-2.12515	0.000430415	0.0284193
ENSG00000186185.9	KIF18B	chr17:43002076-43025082	9.58104	2.33245	13.9588	3.04937	-2.03367	-2.1909	11.7699	2.69091	-2.12687	0.000616196	0.0369408
ENSG00000156970.8	BUB1B	chr15:40453223-40569688	50.9106	9.20159	61.6188	16.5091	-2.46673	-1.89947	56.2647	12.8553	-2.12943	0.00018116	0.0166388
ENSG00000129534.9	MIS18BP1	chr14:45672392-45722743	29.9445	5.56153	32.6487	8.72948	-2.42663	-1.90185	31.2966	7.1455	-2.13012	0.000843125	0.0445768
ENSG00000075218.14	GTSE1	chr22:46692637-46726707	20.7232	4.08119	23.1769	5.90482	-2.34135	-1.9709	21.95	4.99301	-2.13513	0.000635137	0.0376532
ENSG00000100479.7	POLE2	chr14:50110272-50155140	25.847	7.93844	43.1465	7.70709	-1.70181	-2.48345	34.4968	7.82277	-2.14	0.000983582	0.0492754
ENSG00000142945.8	KIF2C	chr1:45205489-45244451	36.7252	7.53347	54.2229	13.051	-2.28386	-2.0539	45.4741	10.2922	-2.14295	0.000350673	0.0248735
ENSG00000189057.6	FAM111B	chr11:58874657-58894883	12.4093	2.89099	23.983	5.32807	-2.09797	-2.16823	18.1961	4.10953	-2.14523	0.000654954	0.0384598
ENSG00000035499.8	DEPDC1B	chr5:59892738-59996017	16.4377	3.35191	32.7998	7.76311	-2.29053	-2.07756	24.6187	5.55751	-2.14624	0.000635962	0.0376532
ENSG00000121152.5	NCAPH	chr2:97001524-97039583	31.944	6.59948	43.254	10.3617	-2.27338	-2.06052	37.599	8.48059	-2.1478	0.000110871	0.0121264
ENSG00000237649.3	KIFC1	chr6:33359312-33377701	22.7976	5.058	36.1778	8.22065	-2.17002	-2.13642	29.4877	6.63932	-2.15016	0.000183843	0.0167777
ENSG00000112118.11	MCM3	chr6:52128806-52149679	53.2602	16.4314	68.6364	11.0218	-1.69599	-2.63751	60.9483	13.7266	-2.1502	0.000138491	0.0139739
ENSG00000117399.9	CDC20	chr1:43824625-43828874	42.3781	8.21074	59.98	14.7681	-2.36632	-2.02126	51.1791	11.4894	-2.15476	0.000222737	0.0184472
ENSG00000014138.4	POLA2	chr11:65029232-65073060	32.5108	8.84727	48.9496	9.42536	-1.87643	-2.37544	40.7302	9.13631	-2.1558	0.000613587	0.0369408
ENSG00000148773.8	MKI67	chr10:129894922-129924649	39.5974	7.16949	62.9054	15.7189	-2.46382	-1.99999	51.2514	11.4442	-2.16249	0.000195871	0.0172174
ENSG00000111602.7	TIMELESS	chr12:56810902-56843187	28.6223	6.45669	52.0273	11.5117	-2.14654	-2.17519	40.3248	8.98419	-2.16558	0.000799177	0.0430474
ENSG00000134057.10	CCNB1	chr5:68462836-68474072	185.438	37.1581	179.004	43.9305	-2.31888	-2.02645	182.221	40.5443	-2.16798	0.000103804	0.0118984
ENSG00000135476.7	ESPL1	chr12:53662082-53687427	10.8462	2.43412	17.9801	3.91803	-2.15113	-2.19533	14.4131	3.17607	-2.1803	0.000118287	0.0125677
ENSG00000072571.14	HMMR	chr5:162887174-162921064	40.7985	6.5928	46.627	12.637	-2.62772	-1.88268	43.7127	9.6149	-2.18413	0.000318089	0.0233722
ENSG00000226887.3	ERVMER34-1	chr4:53588784-53617807	1.99397	1.1055	3.87154	0.166217	-0.845171	-4.46121	2.93276	0.635858	-2.19664	0.000920507	0.0481351
ENSG00000166803.5	KIAA0101	chr15:64457715-64679886	91.9812	21.2043	122.311	25.4478	-2.11646	-2.26449	107.146	23.3261	-2.19932	0.000392571	0.0266277
ENSG00000147536.6	GINS4	chr8:41386724-41482520	10.1208	3.9593	22.2399	3.07883	-1.35179	-2.84867	16.1803	3.51906	-2.19938	0.00018758	0.0170105
ENSG00000144354.9	CDCA7	chr2:174202946-174233725	25.3354	6.91216	50.3692	9.52705	-1.87243	-2.40122	37.8523	8.2196	-2.20255	0.000304762	0.0229823
ENSG00000142731.6	PLK4	chr4:128802015-128820350	30.0297	6.60365	40.0535	8.58794	-2.18335	-2.22022	35.0416	7.59579	-2.20505	0.000325144	0.0235735
ENSG00000164104.7	HMGB2	chr4:174252845-174256276	268.475	41.5404	397.092	102.61	-2.6919	-1.9522	332.784	72.0752	-2.20693	7.47851e-05	0.00941956
ENSG00000101003.8	GINS1	chr20:25388362-25433264	20.021	4.76356	35.5183	7.09704	-2.06909	-2.32165	27.7697	5.9303	-2.22638	0.000206749	0.0175563
ENSG00000101447.9	FAM83D	chr20:37554954-37581703	22.5891	4.10051	18.8502	4.68691	-2.45888	-2.00556	20.7197	4.39371	-2.2362	0.000217584	0.0181253
ENSG00000165304.3	MELK	chr9:36572858-36677678	34.2834	7.95907	42.8818	8.24698	-2.10545	-2.37702	38.5826	8.10303	-2.25071	0.000295026	0.0226912
ENSG00000136492.4	BRIP1	chr17:59758626-59940882	16.0177	4.6606	22.6749	3.39624	-1.77889	-2.73548	19.3463	4.02842	-2.26235	0.000201663	0.0175117
ENSG00000162062.10	C16orf59	chr16:2510080-2518214	8.60632	2.7807	15.9327	2.31227	-1.62645	-2.77928	12.2695	2.54648	-2.26626	0.000959984	0.0486825
ENSG00000131153.4	GINS2	chr16:85645014-85723679	15.0107	2.94337	29.639	6.27517	-2.34652	-2.23796	22.3248	4.60927	-2.2748	0.000791713	0.0429684
ENSG00000167670.11	CHAF1A	chr19:4402658-4457819	18.4076	3.78207	37.5818	7.71575	-2.28003	-2.28267	27.9947	5.74891	-2.2828	0.000108763	0.0121177
ENSG00000100297.9	MCM5	chr22:35796055-35820495	34.9249	8.23721	74.396	14.2157	-2.08269	-2.38692	54.6604	11.2265	-2.28308	3.09986e-05	0.00516451
ENSG00000169679.10	BUB1	chr2:111395274-111435691	49.4665	9.10264	53.1886	11.9782	-2.4408	-2.14977	51.3276	10.5404	-2.28326	7.78899e-05	0.00962074
ENSG00000138160.4	KIF11	chr10:94353042-94415150	52.9737	9.88287	58.6552	12.7407	-2.42109	-2.20193	55.8145	11.3118	-2.3023	7.90802e-05	0.00965061
ENSG00000146670.5	CDCA5	chr11:64833771-64851636	12.9751	2.70128	27.1014	5.41308	-2.25981	-2.32171	20.0383	4.05718	-2.30279	0.00017818	0.0164707
ENSG00000138346.9	DNA2	chr10:70173820-70231879	11.2616	2.00938	23.223	4.96005	-2.48071	-2.22484	17.2423	3.48472	-2.30519	0.000335904	0.0240642
ENSG00000173207.7	CKS1B	chr1:154947128-154951725	54.2439	13.3922	107.382	19.14	-2.01726	-2.48747	80.813	16.2661	-2.31236	0.000195563	0.0172174
ENSG00000129173.7	E2F8	chr11:19203577-19302973	3.62129	0.913823	3.5121	0.507844	-1.9748	-2.76585	3.5667	0.710834	-2.31891	0.000953334	0.0486825
ENSG00000138778.7	CENPE	chr4:104026962-104119566	28.8739	4.15881	30.4622	7.72507	-2.79256	-1.97801	29.6681	5.94194	-2.31893	0.000289254	0.0225241
ENSG00000111206.8	FOXM1	chr12:2904118-3050306	35.853	6.6962	58.9843	12.3019	-2.41893	-2.26053	47.4186	9.49905	-2.31899	7.78192e-05	0.00962074
ENSG00000051180.12	RAD51	chr15:40978921-41024354	8.0311	1.8736	14.4926	2.62496	-2.0939	-2.46046	11.2618	2.24928	-2.32135	0.000366655	0.0255899
ENSG00000178999.8	AURKB	chr17:8108055-8113918	54.6483	9.49018	81.5873	17.6408	-2.52442	-2.20879	68.1178	13.5655	-2.32766	6.96568e-05	0.00907312
ENSG00000151725.7	MLF1IP	chr4:185570766-185655287	53.6258	10.0972	79.4603	16.2727	-2.40782	-2.28708	66.543	13.185	-2.33496	2.94633e-05	0.0050256
ENSG00000268942.1	CKS1B	chr5:61601988-61924409	893.389	190.555	880.32	160.646	-2.22902	-2.45407	886.855	175.601	-2.33637	0.000388296	0.0265888
ENSG00000118193.7	KIF14	chr1:200520627-200589862	9.76779	2.08329	15.9849	2.97343	-2.22374	-2.42257	12.8763	2.52836	-2.34616	0.00012501	0.0129793
ENSG00000011426.6	ANLN	chr7:36363829-36493400	43.3863	10.536	51.0525	7.86868	-2.04088	-2.69624	47.2194	9.20234	-2.35868	0.000130787	0.0133851
ENSG00000134690.6	CDCA8	chr1:38158089-38175391	27.1722	4.10714	37.7953	8.53481	-2.72294	-2.14547	32.4838	6.32098	-2.36058	0.000108856	0.0121177
ENSG00000093009.5	CDC45	chr22:19466981-19508135	22.0232	4.6126	37.4199	6.81517	-2.2529	-2.45526	29.7216	5.71388	-2.37795	0.0001095	0.0121177
ENSG00000186871.5	ERCC6L	chrX:71401202-71527037	5.41259	0.824157	6.72078	1.50065	-2.70059	-2.1556	6.06668	1.1624	-2.37879	0.000389702	0.0265888
ENSG00000154839.5	SKA1	chr18:47901364-47920543	10.8938	2.39418	16.8369	2.91747	-2.18121	-2.52476	13.8653	2.65583	-2.38206	0.000811821	0.0433924
ENSG00000126787.8	DLGAP5	chr14:55614829-55658396	62.2871	8.50204	56.5146	14.089	-2.87159	-2.00329	59.4009	11.2955	-2.39422	1.66723e-05	0.00371891
ENSG00000140451.8	PIF1	chr15:65107830-65117867	14.5033	1.99016	15.924	3.74612	-2.85918	-2.08479	15.2136	2.86814	-2.40514	0.000725614	0.0410933
ENSG00000174371.12	EXO1	chr1:242011268-242058450	13.6542	3.61628	29.804	4.54737	-1.91384	-2.70972	21.7291	4.08183	-2.41091	0.000311844	0.0231508
ENSG00000139318.6	DUSP6	chr12:89741049-89747048	81.3354	24.8018	70.2173	3.66249	-1.71303	-4.2572	75.7764	14.2321	-2.41218	1.36442e-05	0.00320482
ENSG00000080986.7	NDC80	chr18:2571509-2616634	40.8717	5.94743	40.5082	9.33343	-2.77869	-2.11655	40.6899	7.64043	-2.41218	0.000157686	0.0153696
ENSG00000184661.8	CDCA2	chr8:25316512-25365436	14.728	2.75651	14.4562	2.70886	-2.4134	-2.41161	14.5921	2.73269	-2.41465	0.000448508	0.0294781
ENSG00000008394.7	MGST1	chr12:16500075-16763528	37.1203	7.84348	66.1308	11.194	-2.2412	-2.56153	51.6255	9.51874	-2.43862	6.60279e-05	0.00881367
ENSG00000140525.13	FANCI	chr15:89787179-89878092	40.5048	7.33583	70.9832	13.0682	-2.46345	-2.44051	55.744	10.202	-2.44938	8.52342e-05	0.010177
ENSG00000113356.6	POLR3G	chr5:89754019-89810370	1.02577	0.883607	8.38748	0.829512	-0.212991	-3.32233	4.70662	0.85656	-2.4512	0.000169819	0.015903
ENSG00000161888.6	SPC24	chr19:11200037-11266484	19.0012	3.31876	25.3839	4.74329	-2.51379	-2.41749	22.1926	4.03102	-2.45939	5.08993e-05	0.00744168
ENSG00000092853.9	CLSPN	chr1:36185818-36235568	12.3141	2.83575	29.8335	4.81362	-2.1146	-2.62922	21.0738	3.82469	-2.4605	0.000117152	0.0125677
ENSG00000158402.14	CDC25C	chr5:137620953-137685416	11.6402	1.67031	16.1843	3.37281	-2.79356	-2.25919	13.9123	2.52156	-2.46163	0.00045405	0.0295028
ENSG00000165480.11	SKA3	chr13:21727733-21750741	25.2658	3.95781	37.6785	7.454	-2.67134	-2.33611	31.4721	5.7059	-2.46251	5.70144e-05	0.00825154
ENSG00000197299.6	BLM	chr15:91260557-91358859	20.2674	2.99612	37.415	7.40809	-2.7539	-2.33488	28.8412	5.2021	-2.46983	0.000190756	0.0170508
ENSG00000171320.10	ESCO2	chr8:27590834-27695612	5.87245	1.24839	12.3288	2.0141	-2.22484	-2.60785	9.10062	1.63125	-2.47637	0.000863134	0.0454668
ENSG00000105011.4	ASF1B	chr19:14229917-14247768	12.3108	3.66599	23.7535	2.80052	-1.74489	-3.07984	18.0322	3.23325	-2.47768	6.76061e-05	0.00888679
ENSG00000171848.8	RRM2	chr2:10262454-10271545	53.5331	10.5138	95.8366	16.1675	-2.34705	-2.56674	74.6848	13.3407	-2.48454	0.000451887	0.0295028
ENSG00000112984.7	KIF20A	chr5:137475454-137549032	46.426	6.92288	49.8027	10.2407	-2.74371	-2.28079	48.1144	8.58179	-2.48643	2.49048e-05	0.00446044
ENSG00000197905.4	TEAD4	chr12:3068495-3149839	7.14632	2.43316	10.8413	0.755917	-1.55047	-3.82454	8.99381	1.59454	-2.49208	0.000119291	0.0125677
ENSG00000089685.9	BIRC5	chr17:76210266-76221717	67.7236	9.05366	83.7369	16.9595	-2.90171	-2.30309	75.7303	13.0066	-2.54117	6.45641e-05	0.00881367
ENSG00000101057.11	MYBL2	chr20:42295753-42345136	34.2013	6.84577	56.9742	8.63115	-2.31908	-2.72127	45.5877	7.73846	-2.55775	8.49362e-06	0.00243393
ENSG00000122952.11	ZWINT	chr10:58116988-58121036	35.8951	7.31239	49.3601	7.08498	-2.2938	-2.79877	42.6276	7.19868	-2.56515	2.12847e-05	0.00417763
ENSG00000165891.11	E2F7	chr12:77415026-77459360	16.9494	2.44457	16.0343	3.0427	-2.78854	-2.3939	16.4918	2.74364	-2.5854	1.68711e-05	0.00371891
ENSG00000166265.7	CYYR1	chr21:27750870-27945603	17.609	2.22548	13.326	2.79998	-2.97847	-2.2467	15.4675	2.51273	-2.61951	4.61298e-05	0.00718422
ENSG00000076382.10	SPAG5	chr17:26782769-26972472	43.5172	6.31474	46.152	8.12107	-2.78284	-2.50519	44.8346	7.21791	-2.63412	2.08547e-05	0.00417763
ENSG00000094804.5	CDC6	chr17:38443884-38459171	21.5206	4.88556	29.6397	3.2733	-2.13684	-3.1748	25.5802	4.07943	-2.6471	1.04236e-05	0.00274942
ENSG00000085840.7	ORC1	chr1:52838500-52870131	5.88448	1.15352	13.5029	1.92825	-2.34087	-2.80151	9.69369	1.54089	-2.64936	1.8028e-05	0.00385531
ENSG00000167900.7	TK1	chr17:76170159-76183314	17.3332	3.31747	21.6568	2.73896	-2.38187	-2.97853	19.495	3.02822	-2.68455	1.94222e-05	0.00403306
ENSG00000240563.1	L1TD1	chr1:62660502-62678000	5.16926	1.5026	6.64208	0.277638	-1.77572	-4.53148	5.90567	0.890119	-2.72317	3.088e-06	0.00113438
ENSG00000106034.13	CPED1	chr7:120628730-120937498	6.22618	0.894411	4.47069	0.669522	-2.78562	-2.72113	5.34844	0.781967	-2.76609	0.00017554	0.0163321
ENSG00000100078.3	PLA2G3	chr22:31530794-31536593	4.60761	0.650003	4.10942	0.547507	-2.8066	-2.88538	4.35852	0.598755	-2.85346	2.12104e-05	0.00417763
ENSG00000173673.7	HES3	chr1:6304251-6305638	0.0533354	0.0505862	8.84667	1.16959	-0.0640229	-2.90847	4.45	0.610088	-2.85656	0.000381139	0.0262546
ENSG00000149948.9	HMGA2	chr12:66151799-66360075	196.843	36.3585	141.833	6.8511	-2.43635	-4.36971	169.338	21.6048	-2.97019	1.65403e-07	0.000124732
ENSG00000139219.13	COL2A1	chr12:48366747-48398269	69.9551	10.7219	104.694	7.4303	-2.70473	-3.81481	87.3246	9.0761	-3.26553	7.29358e-09	9.50022e-06
ENSG00000164626.8	KCNK5	chr6:39156748-39197226	0.464051	0.0948766	1.51395	0.101163	-2.17635	-3.77707	0.989	0.0980198	-3.27032	3.65695e-06	0.00124754
ENSG00000121570.8	DPPA4	chr3:109044987-109056419	13.4986	3.04438	51.9326	2.52548	-2.14493	-4.35659	32.7156	2.78493	-3.5519	4.04142e-10	9.70684e-07
ENSG00000164362.14	TERT	chr5:1253261-1295184	0.186851	0.0473171	0.844458	0.0304146	-1.78007	-4.40206	0.515655	0.0388659	-3.56916	2.2966e-05	0.00427346
ENSG00000171345.9	KRT19	chr17:39679868-39684560	36.7944	2.09459	2.60998	0.338805	-4.12827	-2.90906	19.7022	1.2167	-4.01176	0.00016234	0.0156108
ENSG00000206557.3	TRIM71	chr3:32859509-32933771	0.913985	0.126861	9.77615	0.511137	-2.75516	-4.23101	5.34507	0.318999	-4.0455	1.30424e-10	4.67179e-07
ENSG00000102755.6	FLT1	chr13:28874488-29069265	5.61226	0.215926	0.0965741	0.073179	-4.63723	-0.357566	2.85442	0.144553	-4.257	7.93706e-06	0.00232086
ENSG00000131914.6	LIN28A	chr1:26737268-26756213	0.261648	0.114192	42.777	0.403324	-1.12917	-6.69376	21.5193	0.258758	-6.35061	7.40989e-23	1.06169e-18
