# Supplementary material for: Transcriptome Comparison of Human Neurons Generated Using Induced Pluripotent Stem Cells Derived from Dental Pulp and Skin Fibroblasts
Source: PLoS One. 2013 Oct 3;8(10):e75682. doi: 10.1371/journal.pone.0075682 (PMC3789755; doi:10.1371/journal.pone.0075682)
Supplement: Table S5 — Ingenuity Pathway Analysis (i). Ingenuity Pathway Analysis for genes that increased during transition from iPSCs to neurons. (XLS) [file pone.0075682.s007.xls]

## Sheet: Sheet0
© 2000-2013 Ingenuity Systems, Inc. All rights reserved.
AnalysisName:neuron_vs_iPSC_up Reference set: Ingenuity Knowledge Base (Genes Only)
Relationship to include: Direct and Indirect
Includes Endogenous Chemicals
Optional Analyses: My Pathways My List
Filter Summary:
Consider only molecules and/or relationships where
(species = Human) AND
(confidence = Experimentally Observed)
Cutoff:
bio Functions:
Category	Functions Annotation	p-Value	Molecules	# Molecules
Cancer	adenocarcinoma	4.20E-12	ABCA8,ABCC9,ACSL1,ACTL6B,ADAMTS9,ADC,AFF2,AFF3,AFF4,AHDC1,AKAP6,AKT3,AMER2,AMOT,AMPH,ANGPT1,ANKRD29,ANKRD36,ANKRD44,AP3B2,APBA1,APLP1,ARL4C,ARMCX5-GPRASP2/GPRASP2,ARPP21,ASB8,ASGR1,ASIC1,ASTN1,ASXL1,ASXL3,ATN1,ATOH8,ATP2B2,ATP7A,ATRNL1,ATXN1,B4GALNT1,BACH2,BAI1,BAI2,BAI3,BAIAP3,BASP1,BBS2,BCL2,BCORL1,BMI1,BMP5,BMPR2,BOC,BRSK1,BSN,BTBD9,BZRAP1,C11orf63,C16orf45,C20orf194,C22orf42,C3orf70,CA10,CACN…	427
Cancer	lung adenocarcinoma	4.54E-12	ABCA8,ABCC9,ACSL1,ACTL6B,ADAMTS9,ADC,AFF2,AFF3,AFF4,AHDC1,AKAP6,AKT3,AMER2,AMOT,AMPH,ANGPT1,ANKRD29,ANKRD44,AP3B2,APBA1,APLP1,ARMCX5-GPRASP2/GPRASP2,ARPP21,ASB8,ASGR1,ASIC1,ASTN1,ASXL1,ASXL3,ATN1,ATOH8,ATP2B2,ATP7A,ATRNL1,ATXN1,B4GALNT1,BACH2,BAI1,BAI2,BAI3,BAIAP3,BASP1,BBS2,BCL2,BCORL1,BMP5,BOC,BSN,BTBD9,BZRAP1,C11orf63,C16orf45,C20orf194,C22orf42,C3orf70,CA10,CACNG4,CADM3,CADPS,CALCOCO1,CAMK2B,…	359
Respiratory Disease	lung adenocarcinoma	4.54E-12	ABCA8,ABCC9,ACSL1,ACTL6B,ADAMTS9,ADC,AFF2,AFF3,AFF4,AHDC1,AKAP6,AKT3,AMER2,AMOT,AMPH,ANGPT1,ANKRD29,ANKRD44,AP3B2,APBA1,APLP1,ARMCX5-GPRASP2/GPRASP2,ARPP21,ASB8,ASGR1,ASIC1,ASTN1,ASXL1,ASXL3,ATN1,ATOH8,ATP2B2,ATP7A,ATRNL1,ATXN1,B4GALNT1,BACH2,BAI1,BAI2,BAI3,BAIAP3,BASP1,BBS2,BCL2,BCORL1,BMP5,BOC,BSN,BTBD9,BZRAP1,C11orf63,C16orf45,C20orf194,C22orf42,C3orf70,CA10,CACNG4,CADM3,CADPS,CALCOCO1,CAMK2B,…	359
Hereditary Disorder	Schizophrenia	8.47E-12	AMPH,APBA2,ATP2B2,ATXN1,BTG2,CACNA1G,CADM3,CALY,CAP2,CELF2,CHGB,CHL1,CHN2,CHRM2,CLDN5,CNR1,CNTNAP1,CPLX2,CUX2,CYP2E1,DLG4,DPYD,DRD2,DUSP1,ERBB4,FOXP2,FXYD6,GABRA2,GABRG2,GAP43,GFRA1,GNG2,GRIA1,GRIK1,GRM3,HCN3,HPCAL1,KLC1,KLF12,MAP6,MARCKS,MLC1,MLL3,MLLT11,MT-ATP6,NBPF15 (includes others),NCAM1,NDN,NPAS3,NRG1,NTNG1,NTRK2,NUMBL,PAG1,PCLO,PIK3R1,PITPNM1,PLXNA2,PPP3CC,PRKAR1A,PRRT1,PTPRM,RCAN2,RELN,R…	85
Neurological Disease	Schizophrenia	8.47E-12	AMPH,APBA2,ATP2B2,ATXN1,BTG2,CACNA1G,CADM3,CALY,CAP2,CELF2,CHGB,CHL1,CHN2,CHRM2,CLDN5,CNR1,CNTNAP1,CPLX2,CUX2,CYP2E1,DLG4,DPYD,DRD2,DUSP1,ERBB4,FOXP2,FXYD6,GABRA2,GABRG2,GAP43,GFRA1,GNG2,GRIA1,GRIK1,GRM3,HCN3,HPCAL1,KLC1,KLF12,MAP6,MARCKS,MLC1,MLL3,MLLT11,MT-ATP6,NBPF15 (includes others),NCAM1,NDN,NPAS3,NRG1,NTNG1,NTRK2,NUMBL,PAG1,PCLO,PIK3R1,PITPNM1,PLXNA2,PPP3CC,PRKAR1A,PRRT1,PTPRM,RCAN2,RELN,R…	85
Psychological Disorders	Schizophrenia	8.47E-12	AMPH,APBA2,ATP2B2,ATXN1,BTG2,CACNA1G,CADM3,CALY,CAP2,CELF2,CHGB,CHL1,CHN2,CHRM2,CLDN5,CNR1,CNTNAP1,CPLX2,CUX2,CYP2E1,DLG4,DPYD,DRD2,DUSP1,ERBB4,FOXP2,FXYD6,GABRA2,GABRG2,GAP43,GFRA1,GNG2,GRIA1,GRIK1,GRM3,HCN3,HPCAL1,KLC1,KLF12,MAP6,MARCKS,MLC1,MLL3,MLLT11,MT-ATP6,NBPF15 (includes others),NCAM1,NDN,NPAS3,NRG1,NTNG1,NTRK2,NUMBL,PAG1,PCLO,PIK3R1,PITPNM1,PLXNA2,PPP3CC,PRKAR1A,PRRT1,PTPRM,RCAN2,RELN,R…	85
Cancer	carcinoma in lung	8.21E-11	ABCA8,ABCC9,ACSL1,ACTL6B,ADAMTS9,ADC,AFF2,AFF3,AFF4,AHDC1,AKAP6,AKT3,AMER2,AMOT,AMPH,ANGPT1,ANKRD29,ANKRD44,AP3B2,APBA1,APLP1,ARMCX5-GPRASP2/GPRASP2,ARPP21,ASB8,ASGR1,ASIC1,ASTN1,ASXL1,ASXL3,ATN1,ATOH8,ATP2B2,ATP7A,ATRNL1,ATXN1,B4GALNT1,BACH2,BAI1,BAI2,BAI3,BAIAP3,BASP1,BBS2,BCL2,BCORL1,BMP5,BOC,BSN,BTBD9,BZRAP1,C11orf63,C16orf45,C20orf194,C22orf42,C3orf70,CA10,CACNG4,CADM3,CADPS,CALCOCO1,CAMK2B,…	372
Respiratory Disease	carcinoma in lung	8.21E-11	ABCA8,ABCC9,ACSL1,ACTL6B,ADAMTS9,ADC,AFF2,AFF3,AFF4,AHDC1,AKAP6,AKT3,AMER2,AMOT,AMPH,ANGPT1,ANKRD29,ANKRD44,AP3B2,APBA1,APLP1,ARMCX5-GPRASP2/GPRASP2,ARPP21,ASB8,ASGR1,ASIC1,ASTN1,ASXL1,ASXL3,ATN1,ATOH8,ATP2B2,ATP7A,ATRNL1,ATXN1,B4GALNT1,BACH2,BAI1,BAI2,BAI3,BAIAP3,BASP1,BBS2,BCL2,BCORL1,BMP5,BOC,BSN,BTBD9,BZRAP1,C11orf63,C16orf45,C20orf194,C22orf42,C3orf70,CA10,CACNG4,CADM3,CADPS,CALCOCO1,CAMK2B,…	372
Cancer	lung tumor	5.61E-10	ABCA8,ABCC9,ACSL1,ACTL6B,ADAMTS9,ADC,AFF2,AFF3,AFF4,AHDC1,AKAP6,AKT3,AMER2,AMOT,AMPH,ANGPT1,ANKRD29,ANKRD44,AP3B2,APBA1,APLP1,ARMCX5-GPRASP2/GPRASP2,ARPP21,ASB8,ASGR1,ASIC1,ASTN1,ASXL1,ASXL3,ATN1,ATOH8,ATP2B2,ATP7A,ATRNL1,ATXN1,B4GALNT1,BACH2,BAI1,BAI2,BAI3,BAIAP3,BASP1,BBS2,BCL2,BCORL1,BMP5,BOC,BSN,BTBD9,BZRAP1,C11orf63,C16orf45,C20orf194,C22orf42,C3orf70,CA10,CACNG4,CADM3,CADPS,CALCOCO1,CAMK2B,…	377
Respiratory Disease	lung tumor	5.61E-10	ABCA8,ABCC9,ACSL1,ACTL6B,ADAMTS9,ADC,AFF2,AFF3,AFF4,AHDC1,AKAP6,AKT3,AMER2,AMOT,AMPH,ANGPT1,ANKRD29,ANKRD44,AP3B2,APBA1,APLP1,ARMCX5-GPRASP2/GPRASP2,ARPP21,ASB8,ASGR1,ASIC1,ASTN1,ASXL1,ASXL3,ATN1,ATOH8,ATP2B2,ATP7A,ATRNL1,ATXN1,B4GALNT1,BACH2,BAI1,BAI2,BAI3,BAIAP3,BASP1,BBS2,BCL2,BCORL1,BMP5,BOC,BSN,BTBD9,BZRAP1,C11orf63,C16orf45,C20orf194,C22orf42,C3orf70,CA10,CACNG4,CADM3,CADPS,CALCOCO1,CAMK2B,…	377
Cancer	lung cancer	5.82E-10	ABCA8,ABCC9,ACSL1,ACTL6B,ADAMTS9,ADC,AFF2,AFF3,AFF4,AHDC1,AKAP6,AKT3,AMER2,AMOT,AMPH,ANGPT1,ANKRD29,ANKRD44,AP3B2,APBA1,APLP1,ARMCX5-GPRASP2/GPRASP2,ARPP21,ASB8,ASGR1,ASIC1,ASTN1,ASXL1,ASXL3,ATN1,ATOH8,ATP2B2,ATP7A,ATRNL1,ATXN1,B4GALNT1,BACH2,BAI1,BAI2,BAI3,BAIAP3,BASP1,BBS2,BCL2,BCORL1,BMP5,BOC,BSN,BTBD9,BZRAP1,C11orf63,C16orf45,C20orf194,C22orf42,C3orf70,CA10,CACNG4,CADM3,CADPS,CALCOCO1,CAMK2B,…	375
Respiratory Disease	lung cancer	5.82E-10	ABCA8,ABCC9,ACSL1,ACTL6B,ADAMTS9,ADC,AFF2,AFF3,AFF4,AHDC1,AKAP6,AKT3,AMER2,AMOT,AMPH,ANGPT1,ANKRD29,ANKRD44,AP3B2,APBA1,APLP1,ARMCX5-GPRASP2/GPRASP2,ARPP21,ASB8,ASGR1,ASIC1,ASTN1,ASXL1,ASXL3,ATN1,ATOH8,ATP2B2,ATP7A,ATRNL1,ATXN1,B4GALNT1,BACH2,BAI1,BAI2,BAI3,BAIAP3,BASP1,BBS2,BCL2,BCORL1,BMP5,BOC,BSN,BTBD9,BZRAP1,C11orf63,C16orf45,C20orf194,C22orf42,C3orf70,CA10,CACNG4,CADM3,CADPS,CALCOCO1,CAMK2B,…	375
Cancer	solid tumor	1.34E-09	AATK,ABCA8,ABCC9,ACSL1,ACTL6B,ADAMTS18,ADAMTS9,ADC,AFAP1,AFF2,AFF3,AFF4,AHDC1,AKAP6,AKT3,AMER2,AMOT,AMPH,ANGPT1,ANKRD29,ANKRD36,ANKRD44,AP3B2,APBA1,APBA2,APLP1,ARL4C,ARMCX5-GPRASP2/GPRASP2,ARPP21,ASB8,ASGR1,ASIC1,ASTN1,ASXL1,ASXL3,ATN1,ATOH8,ATP2B2,ATP7A,ATRNL1,ATXN1,B4GALNT1,BACH2,BAI1,BAI2,BAI3,BAIAP3,BASP1,BBS2,BCL2,BCORL1,BMI1,BMP5,BMPR2,BOC,BRSK1,BRSK2,BSN,BTBD9,BTG2,BZRAP1,C11orf63,C16orf45…	541
Cancer	carcinoma	3.21E-09	AATK,ABCA8,ABCC9,ACSL1,ACTL6B,ADAMTS18,ADAMTS9,ADC,AFAP1,AFF2,AFF3,AFF4,AHDC1,AKAP6,AKT3,AMER2,AMOT,AMPH,ANGPT1,ANKRD29,ANKRD36,ANKRD44,AP3B2,APBA1,APBA2,APLP1,ARL4C,ARMCX5-GPRASP2/GPRASP2,ARPP21,ASB8,ASGR1,ASIC1,ASTN1,ASXL1,ASXL3,ATN1,ATOH8,ATP2B2,ATP7A,ATRNL1,ATXN1,B4GALNT1,BACH2,BAI1,BAI2,BAI3,BAIAP3,BASP1,BBS2,BCL2,BCORL1,BMI1,BMP5,BMPR2,BOC,BRSK1,BRSK2,BSN,BTBD9,BTG2,BZRAP1,C11orf63,C16orf45…	536
Cancer	epithelial neoplasia	4.21E-09	AATK,ABCA8,ABCC9,ACSL1,ACTL6B,ADAMTS18,ADAMTS9,ADC,AFAP1,AFF2,AFF3,AFF4,AHDC1,AKAP6,AKT3,AMER2,AMOT,AMPH,ANGPT1,ANKRD29,ANKRD36,ANKRD44,AP3B2,APBA1,APBA2,APLP1,ARL4C,ARMCX5-GPRASP2/GPRASP2,ARPP21,ASB8,ASGR1,ASIC1,ASTN1,ASXL1,ASXL3,ATN1,ATOH8,ATP2B2,ATP7A,ATRNL1,ATXN1,B4GALNT1,BACH2,BAI1,BAI2,BAI3,BAIAP3,BASP1,BBS2,BCL2,BCORL1,BMI1,BMP5,BMPR2,BOC,BRSK1,BRSK2,BSN,BTBD9,BTG2,BZRAP1,C11orf63,C16orf45…	541
Cancer	Cancer	5.09E-09	AATK,ABCA8,ABCC9,ACSL1,ACTL6B,ADAMTS18,ADAMTS9,ADC,AFAP1,AFF2,AFF3,AFF4,AHDC1,AKAP6,AKT3,AMER2,AMOT,AMPH,ANGPT1,ANKRD29,ANKRD36,ANKRD44,AP3B2,APBA1,APBA2,APLP1,ARHGEF12,ARID5B,ARL4C,ARMCX3,ARMCX5-GPRASP2/GPRASP2,ARPP21,ASB8,ASGR1,ASIC1,ASTN1,ASXL1,ASXL3,ATN1,ATOH8,ATP2B2,ATP7A,ATRNL1,ATXN1,B4GALNT1,BAALC,BACH2,BAI1,BAI2,BAI3,BAIAP3,BASP1,BBS2,BCL2,BCORL1,BMI1,BMP5,BMPR2,BOC,BRSK1,BRSK2,BSN,BTBD9,…	607
Neurological Disease	Movement Disorders	3.05E-07	AK1,ARMCX3,ARPP21,ARX,ATN1,ATP2B2,ATXN1,BCL2,BTBD9,CAMK2B,CDK5R1,CDKN1C,CHGB,CHRM2,CNR1,CNTFR,COLGALT2,CORO2B,CPLX2,CRB1,CTIF,CYFIP2,CYP26B1,CYTH1,DBNL,DCC,DDC,DIRAS2,DKK3,DNAJB2,DRD2,EEF1A2,EGLN1,ELMO1,FGF14,GABRA2,GABRG2,GAP43,GNAO1,GRIK1,GUCY1B3,ID4,ITPKB,JUN,KCNK2,KDM3A,MAP1B,MAP2,MAPT,MBNL2,MEF2C,MEIS1,MEIS2,MYT1L,NAP1L5,NBEA,NR4A2,NRG1,NTRK2,OPTN,PARK2,PDE10A,PDE4B,PDE4D,PDE4DIP,PINK1,PLCB1…	98
Cancer	colorectal adenocarcinoma	7.02E-07	ASXL1,BAI3,BCORL1,BMI1,BMPR2,C16orf45,CDH12,CNRIP1,CRB1,CYP2E1,DENND2A,DPYD,FBXL17,FSTL5,HCFC2,JAK1,KIAA0895,KIF26B,LRP2,MACROD2,MAP2,MID1,MPP3,MYO16,NBEA,NEDD9,PCDHA2,PCDHA4,PHF2,PIK3R1,PLXNA4,PRDM2,PTPRN2,RNF150,RSPO2,SDK1,SLC8A1,SLITRK1,SOS2,SOX9,SRGAP1,SYNE1,SYNJ1,TNRC18,TSHZ2,TTBK1,USP11,ZHX3,ZNF491	49
Gastrointestinal Disease	colorectal adenocarcinoma	7.02E-07	ASXL1,BAI3,BCORL1,BMI1,BMPR2,C16orf45,CDH12,CNRIP1,CRB1,CYP2E1,DENND2A,DPYD,FBXL17,FSTL5,HCFC2,JAK1,KIAA0895,KIF26B,LRP2,MACROD2,MAP2,MID1,MPP3,MYO16,NBEA,NEDD9,PCDHA2,PCDHA4,PHF2,PIK3R1,PLXNA4,PRDM2,PTPRN2,RNF150,RSPO2,SDK1,SLC8A1,SLITRK1,SOS2,SOX9,SRGAP1,SYNE1,SYNJ1,TNRC18,TSHZ2,TTBK1,USP11,ZHX3,ZNF491	49
Cellular Assembly and Organization	microtubule dynamics	1.43E-06	AATK,ARHGAP24,ARHGEF25,BAI1,BBS5,BTG2,C5,CAMK1D,CAPN2,CDC42EP4,CLIP3,CNTN4,CRMP1,DARC,DCC,DCX,DOCK7,EPHA3,ERBB4,EVI5L,FER,GRK4,HDAC6,ITGB8,KIFC3,LRRC4C,MAP1A,MAP1B,MAP2,MAPRE3,MAPT,MID1,MTSS1,NCAM1,NDRG1,NRG1,OPHN1,PAK7,PALM,PARK2,PIK3R1,PITPNM1,PRKCE,PSD,PTPRM,RNF19A,SDC3,SLIT2,SMPD1,STMN2,STMN4,TAC1,TPPP,VIM	54
Cellular Function and Maintenance	microtubule dynamics	1.43E-06	AATK,ARHGAP24,ARHGEF25,BAI1,BBS5,BTG2,C5,CAMK1D,CAPN2,CDC42EP4,CLIP3,CNTN4,CRMP1,DARC,DCC,DCX,DOCK7,EPHA3,ERBB4,EVI5L,FER,GRK4,HDAC6,ITGB8,KIFC3,LRRC4C,MAP1A,MAP1B,MAP2,MAPRE3,MAPT,MID1,MTSS1,NCAM1,NDRG1,NRG1,OPHN1,PAK7,PALM,PARK2,PIK3R1,PITPNM1,PRKCE,PSD,PTPRM,RNF19A,SDC3,SLIT2,SMPD1,STMN2,STMN4,TAC1,TPPP,VIM	54
Cancer	colon adenocarcinoma	1.77E-06	ASXL1,BAI3,BCORL1,BMPR2,C16orf45,CDH12,CNRIP1,CRB1,CYP2E1,DENND2A,DPYD,FBXL17,FSTL5,HCFC2,JAK1,KIAA0895,KIF26B,LRP2,MACROD2,MAP2,MID1,MPP3,MYO16,NBEA,NEDD9,PCDHA2,PCDHA4,PHF2,PIK3R1,PLXNA4,PRDM2,PTPRN2,RNF150,RSPO2,SDK1,SLC8A1,SLITRK1,SOS2,SRGAP1,SYNE1,SYNJ1,TNRC18,TSHZ2,TTBK1,USP11,ZHX3,ZNF491	47
Gastrointestinal Disease	colon adenocarcinoma	1.77E-06	ASXL1,BAI3,BCORL1,BMPR2,C16orf45,CDH12,CNRIP1,CRB1,CYP2E1,DENND2A,DPYD,FBXL17,FSTL5,HCFC2,JAK1,KIAA0895,KIF26B,LRP2,MACROD2,MAP2,MID1,MPP3,MYO16,NBEA,NEDD9,PCDHA2,PCDHA4,PHF2,PIK3R1,PLXNA4,PRDM2,PTPRN2,RNF150,RSPO2,SDK1,SLC8A1,SLITRK1,SOS2,SRGAP1,SYNE1,SYNJ1,TNRC18,TSHZ2,TTBK1,USP11,ZHX3,ZNF491	47
Cellular Assembly and Organization	organization of cytoskeleton	1.86E-06	AATK,AMOT,ARHGAP24,ARHGEF17,ARHGEF25,BAI1,BBS5,BTG2,C5,CAMK1D,CAPN2,CDC42EP4,CHD3,CLIP3,CNTN4,CRMP1,CYTH2,DARC,DCC,DCX,DOCK7,EFNB1,ELMO1,EPB49,EPHA3,ERBB4,EVI5L,EVL,FER,FZD10,GRK4,HDAC6,ITGB8,KIFC3,LRRC4C,MAP1A,MAP1B,MAP2,MAPRE3,MAPT,MID1,MRAS,MTSS1,NCAM1,NDRG1,NRG1,OPHN1,PAK7,PALM,PARK2,PIK3R1,PITPNM1,PRKCE,PSD,PTPRM,RNF19A,SDC3,SLIT2,SMPD1,STMN2,STMN4,SUN2,TAC1,TPPP,VEGFC,VIM	66
Cellular Function and Maintenance	organization of cytoskeleton	1.86E-06	AATK,AMOT,ARHGAP24,ARHGEF17,ARHGEF25,BAI1,BBS5,BTG2,C5,CAMK1D,CAPN2,CDC42EP4,CHD3,CLIP3,CNTN4,CRMP1,CYTH2,DARC,DCC,DCX,DOCK7,EFNB1,ELMO1,EPB49,EPHA3,ERBB4,EVI5L,EVL,FER,FZD10,GRK4,HDAC6,ITGB8,KIFC3,LRRC4C,MAP1A,MAP1B,MAP2,MAPRE3,MAPT,MID1,MRAS,MTSS1,NCAM1,NDRG1,NRG1,OPHN1,PAK7,PALM,PARK2,PIK3R1,PITPNM1,PRKCE,PSD,PTPRM,RNF19A,SDC3,SLIT2,SMPD1,STMN2,STMN4,SUN2,TAC1,TPPP,VEGFC,VIM	66
Neurological Disease	disorder of basal ganglia	2.72E-06	AK1,ARMCX3,ARPP21,ATN1,ATP2B2,BCL2,CAMK2B,CDK5R1,CDKN1C,CHGB,CHRM2,CNR1,COLGALT2,CORO2B,CPLX2,CRB1,CTIF,CYFIP2,CYP26B1,CYTH1,DBNL,DDC,DIRAS2,DKK3,DNAJB2,DRD2,EEF1A2,EGLN1,ELMO1,GABRA2,GABRG2,GAP43,GNAO1,GUCY1B3,ID4,ITPKB,JUN,KCNK2,KDM3A,MAP1B,MAP2,MAPT,MBNL2,MEIS2,MYT1L,NAP1L5,NBEA,NR4A2,NRG1,NTRK2,OPTN,PARK2,PDE10A,PDE4B,PDE4D,PDE4DIP,PINK1,PLCB1,PRDM2,RAB3A,RAB6A,RASA4,RGS4,RHOBTB3,RTN1,SCN2A,S…	85
Psychological Disorders	disorder of basal ganglia	2.72E-06	AK1,ARMCX3,ARPP21,ATN1,ATP2B2,BCL2,CAMK2B,CDK5R1,CDKN1C,CHGB,CHRM2,CNR1,COLGALT2,CORO2B,CPLX2,CRB1,CTIF,CYFIP2,CYP26B1,CYTH1,DBNL,DDC,DIRAS2,DKK3,DNAJB2,DRD2,EEF1A2,EGLN1,ELMO1,GABRA2,GABRG2,GAP43,GNAO1,GUCY1B3,ID4,ITPKB,JUN,KCNK2,KDM3A,MAP1B,MAP2,MAPT,MBNL2,MEIS2,MYT1L,NAP1L5,NBEA,NR4A2,NRG1,NTRK2,OPTN,PARK2,PDE10A,PDE4B,PDE4D,PDE4DIP,PINK1,PLCB1,PRDM2,RAB3A,RAB6A,RASA4,RGS4,RHOBTB3,RTN1,SCN2A,S…	85
Cellular Movement	guidance of axons	3.79E-06	CNTN4,NRXN3,OPHN1,SEMA4F,SLIT1,SLIT2,SLIT3,SPON2	8
Nervous System Development and Function	guidance of axons	3.79E-06	CNTN4,NRXN3,OPHN1,SEMA4F,SLIT1,SLIT2,SLIT3,SPON2	8
Cellular Assembly and Organization	organization of cytoplasm	6.02E-06	AATK,AMOT,ARHGAP24,ARHGEF17,ARHGEF25,BAI1,BBS5,BTG2,C5,CAMK1D,CAPN2,CDC42EP4,CHD3,CLIP3,CNTN4,CRMP1,CYTH2,DARC,DCC,DCX,DNM1,DOCK7,DOPEY2,EFNB1,ELMO1,EPB49,EPHA3,ERBB4,EVI5L,EVL,FER,FZD10,GRK4,HDAC6,ITGB8,KIFC3,LRRC4C,MAP1A,MAP1B,MAP2,MAPRE3,MAPT,MID1,MRAS,MTSS1,NCAM1,NDRG1,NRG1,OPHN1,OPTN,PAK7,PALM,PARK2,PIK3R1,PITPNM1,PRKCE,PSD,PTPRM,RAB6A,RNF19A,SDC3,SLIT2,SMPD1,STMN2,STMN4,SUN2,SYNE1,TAC1,TPPP…	71
Cellular Function and Maintenance	organization of cytoplasm	6.02E-06	AATK,AMOT,ARHGAP24,ARHGEF17,ARHGEF25,BAI1,BBS5,BTG2,C5,CAMK1D,CAPN2,CDC42EP4,CHD3,CLIP3,CNTN4,CRMP1,CYTH2,DARC,DCC,DCX,DNM1,DOCK7,DOPEY2,EFNB1,ELMO1,EPB49,EPHA3,ERBB4,EVI5L,EVL,FER,FZD10,GRK4,HDAC6,ITGB8,KIFC3,LRRC4C,MAP1A,MAP1B,MAP2,MAPRE3,MAPT,MID1,MRAS,MTSS1,NCAM1,NDRG1,NRG1,OPHN1,OPTN,PAK7,PALM,PARK2,PIK3R1,PITPNM1,PRKCE,PSD,PTPRM,RAB6A,RNF19A,SDC3,SLIT2,SMPD1,STMN2,STMN4,SUN2,SYNE1,TAC1,TPPP…	71
Cellular Assembly and Organization	formation of cellular protrusions	2.05E-05	ARHGAP24,ARHGEF25,BAI1,BBS5,BTG2,C5,CAMK1D,CAPN2,CDC42EP4,CNTN4,DARC,DCC,DOCK7,EVI5L,HDAC6,ITGB8,LRRC4C,MAP2,MTSS1,NCAM1,NRG1,OPHN1,PAK7,PALM,PRKCE,PSD,PTPRM,SDC3,SLIT2,SMPD1,TAC1,VIM	32
Cellular Function and Maintenance	formation of cellular protrusions	2.05E-05	ARHGAP24,ARHGEF25,BAI1,BBS5,BTG2,C5,CAMK1D,CAPN2,CDC42EP4,CNTN4,DARC,DCC,DOCK7,EVI5L,HDAC6,ITGB8,LRRC4C,MAP2,MTSS1,NCAM1,NRG1,OPHN1,PAK7,PALM,PRKCE,PSD,PTPRM,SDC3,SLIT2,SMPD1,TAC1,VIM	32
Cell Morphology	formation of cellular protrusions	2.05E-05	ARHGAP24,ARHGEF25,BAI1,BBS5,BTG2,C5,CAMK1D,CAPN2,CDC42EP4,CNTN4,DARC,DCC,DOCK7,EVI5L,HDAC6,ITGB8,LRRC4C,MAP2,MTSS1,NCAM1,NRG1,OPHN1,PAK7,PALM,PRKCE,PSD,PTPRM,SDC3,SLIT2,SMPD1,TAC1,VIM	32
Hereditary Disorder	X-linked mental retardation	2.21E-05	AFF2,ARX,ATP7A,GDI1,GRIA3,MECP2,OPHN1,PAK3,SCN2A,SCN3A,SCN3B,SLC1A2,SLC1A4,SYP,TSPAN7,ZNF711	16
Neurological Disease	X-linked mental retardation	2.21E-05	AFF2,ARX,ATP7A,GDI1,GRIA3,MECP2,OPHN1,PAK3,SCN2A,SCN3A,SCN3B,SLC1A2,SLC1A4,SYP,TSPAN7,ZNF711	16
Developmental Disorder	X-linked mental retardation	2.21E-05	AFF2,ARX,ATP7A,GDI1,GRIA3,MECP2,OPHN1,PAK3,SCN2A,SCN3A,SCN3B,SLC1A2,SLC1A4,SYP,TSPAN7,ZNF711	16
Neurological Disease	mental retardation	3.01E-05	AFF2,ARX,ATP7A,CUL7,DCX,EPB41L1,GDI1,GRIA3,KAT6B,KIRREL3,MBD5,MECP2,MEF2C,OPHN1,PAK3,SCN2A,SCN3A,SCN3B,SETBP1,SLC1A2,SLC1A4,SOBP,ST3GAL3,SYP,TRAPPC9,TSPAN7,ZNF711	27
Developmental Disorder	mental retardation	3.01E-05	AFF2,ARX,ATP7A,CUL7,DCX,EPB41L1,GDI1,GRIA3,KAT6B,KIRREL3,MBD5,MECP2,MEF2C,OPHN1,PAK3,SCN2A,SCN3A,SCN3B,SETBP1,SLC1A2,SLC1A4,SOBP,ST3GAL3,SYP,TRAPPC9,TSPAN7,ZNF711	27
Neurological Disease	Ohtahara syndrome	4.58E-05	ARX,GABRG2,PCDH19,PLCB1,SCN2A,ST3GAL3,STXBP1	7
Neurological Disease	epilepsy	4.76E-05	ADCYAP1,ANKRD6,ARID5B,ARRDC3,ARX,CACNA1G,CHGB,DCX,DUSP1,EFHC1,ENC1,GABRA2,GABRG2,GLI3,GRIK1,JUN,KCNB1,KCNQ3,KCTD7,MALAT1,MEF2C,NR4A3,PCDH19,PDE4DIP,PLCB1,SCN2A,SCN3A,SCN3B,SPNS2,SST,ST3GAL3,ST3GAL5,STXBP1,SV2C,SYN1,TAC1,TRIM9	37
Neurological Disease	seizure disorder	6.54E-05	ADCYAP1,ANKRD6,ARID5B,ARRDC3,ARX,CACNA1G,CHGB,DCX,DUSP1,EFHC1,ENC1,GABRA2,GABRG2,GLI3,GPR162,GRIK1,JUN,KCNB1,KCNQ3,KCTD7,MALAT1,MEF2C,NR4A3,NRG1,PCDH19,PDE4DIP,PLCB1,RNF144A,SCN2A,SCN3A,SCN3B,SPNS2,SST,ST3GAL3,ST3GAL5,STXBP1,SV2C,SYN1,TAC1,TRIM9	40
Cellular Assembly and Organization	formation of plasma membrane projections	8.70E-05	ARHGAP24,ARHGEF25,BAI1,BTG2,CAMK1D,CNTN4,DCC,DOCK7,LRRC4C,NCAM1,PRKCE,PTPRM,SLIT2,SMPD1,TAC1	15
Cellular Function and Maintenance	formation of plasma membrane projections	8.70E-05	ARHGAP24,ARHGEF25,BAI1,BTG2,CAMK1D,CNTN4,DCC,DOCK7,LRRC4C,NCAM1,PRKCE,PTPRM,SLIT2,SMPD1,TAC1	15
Cell Morphology	formation of plasma membrane projections	8.70E-05	ARHGAP24,ARHGEF25,BAI1,BTG2,CAMK1D,CNTN4,DCC,DOCK7,LRRC4C,NCAM1,PRKCE,PTPRM,SLIT2,SMPD1,TAC1	15
Cellular Development	formation of plasma membrane projections	8.70E-05	ARHGAP24,ARHGEF25,BAI1,BTG2,CAMK1D,CNTN4,DCC,DOCK7,LRRC4C,NCAM1,PRKCE,PTPRM,SLIT2,SMPD1,TAC1	15
Cancer	metastatic colorectal cancer	9.36E-05	CDH2,CXCR7,DMD,EPB41L3,GREM2,KCNK2,MAB21L1,MAFB,MAPK11,MEIS1,MSX1,NLRP1,NR2F1,NRN1,PDE10A,PRRX1,REV3L,RGS4,RTN1,SERTAD2,STMN2,TGFB2,TRIM9,TWIST1,VEGFC,WLS,ZNF536	27
Gastrointestinal Disease	metastatic colorectal cancer	9.36E-05	CDH2,CXCR7,DMD,EPB41L3,GREM2,KCNK2,MAB21L1,MAFB,MAPK11,MEIS1,MSX1,NLRP1,NR2F1,NRN1,PDE10A,PRRX1,REV3L,RGS4,RTN1,SERTAD2,STMN2,TGFB2,TRIM9,TWIST1,VEGFC,WLS,ZNF536	27
Hereditary Disorder	Huntington's Disease	1.05E-04	AK1,ARMCX3,ARPP21,ATP2B2,BCL2,CAMK2B,CDK5R1,CDKN1C,CHGB,CHRM2,CNR1,CORO2B,CPLX2,CRB1,CYFIP2,CYP26B1,CYTH1,DIRAS2,DKK3,DNAJB2,DRD2,EEF1A2,ELMO1,GABRA2,GABRG2,GNAO1,GUCY1B3,ID4,ITPKB,JUN,KCNK2,KDM3A,MAP2,MBNL2,MEIS2,MYT1L,NAP1L5,NBEA,NTRK2,OPTN,PDE10A,PDE4DIP,PLCB1,RAB3A,RAB6A,RASA4,RGS4,RHOBTB3,SCN2A,SCN3A,SCN3B,SEPT6,SLC1A2,SLC1A4,SLIT2,SNAP25,SOX9,SPOCK3,SST,SYNJ1,TAC1,VAMP2	62
Neurological Disease	Huntington's Disease	1.05E-04	AK1,ARMCX3,ARPP21,ATP2B2,BCL2,CAMK2B,CDK5R1,CDKN1C,CHGB,CHRM2,CNR1,CORO2B,CPLX2,CRB1,CYFIP2,CYP26B1,CYTH1,DIRAS2,DKK3,DNAJB2,DRD2,EEF1A2,ELMO1,GABRA2,GABRG2,GNAO1,GUCY1B3,ID4,ITPKB,JUN,KCNK2,KDM3A,MAP2,MBNL2,MEIS2,MYT1L,NAP1L5,NBEA,NTRK2,OPTN,PDE10A,PDE4DIP,PLCB1,RAB3A,RAB6A,RASA4,RGS4,RHOBTB3,SCN2A,SCN3A,SCN3B,SEPT6,SLC1A2,SLC1A4,SLIT2,SNAP25,SOX9,SPOCK3,SST,SYNJ1,TAC1,VAMP2	62
Psychological Disorders	Huntington's Disease	1.05E-04	AK1,ARMCX3,ARPP21,ATP2B2,BCL2,CAMK2B,CDK5R1,CDKN1C,CHGB,CHRM2,CNR1,CORO2B,CPLX2,CRB1,CYFIP2,CYP26B1,CYTH1,DIRAS2,DKK3,DNAJB2,DRD2,EEF1A2,ELMO1,GABRA2,GABRG2,GNAO1,GUCY1B3,ID4,ITPKB,JUN,KCNK2,KDM3A,MAP2,MBNL2,MEIS2,MYT1L,NAP1L5,NBEA,NTRK2,OPTN,PDE10A,PDE4DIP,PLCB1,RAB3A,RAB6A,RASA4,RGS4,RHOBTB3,SCN2A,SCN3A,SCN3B,SEPT6,SLC1A2,SLC1A4,SLIT2,SNAP25,SOX9,SPOCK3,SST,SYNJ1,TAC1,VAMP2	62
Skeletal and Muscular Disorders	Huntington's Disease	1.05E-04	AK1,ARMCX3,ARPP21,ATP2B2,BCL2,CAMK2B,CDK5R1,CDKN1C,CHGB,CHRM2,CNR1,CORO2B,CPLX2,CRB1,CYFIP2,CYP26B1,CYTH1,DIRAS2,DKK3,DNAJB2,DRD2,EEF1A2,ELMO1,GABRA2,GABRG2,GNAO1,GUCY1B3,ID4,ITPKB,JUN,KCNK2,KDM3A,MAP2,MBNL2,MEIS2,MYT1L,NAP1L5,NBEA,NTRK2,OPTN,PDE10A,PDE4DIP,PLCB1,RAB3A,RAB6A,RASA4,RGS4,RHOBTB3,SCN2A,SCN3A,SCN3B,SEPT6,SLC1A2,SLC1A4,SLIT2,SNAP25,SOX9,SPOCK3,SST,SYNJ1,TAC1,VAMP2	62
Neurological Disease	neuromuscular disease	1.20E-04	AK1,ARMCX3,ARPP21,ATP2B2,BCL2,CAMK2B,CDK5R1,CDKN1C,CHGB,CHRM2,CNR1,COLGALT2,CORO2B,CPLX2,CRB1,CST3,CTIF,CYFIP2,CYP26B1,CYTH1,DBNL,DDC,DIRAS2,DKK3,DNAJB2,DRD2,EEF1A2,EGLN1,ELMO1,GABBR2,GABRA2,GABRG2,GAP43,GNAO1,GUCY1B3,ID4,ITPKB,JUN,KCNK2,KDM3A,MAP1B,MAP2,MAPT,MBNL2,MEIS2,MYT1L,NAP1L5,NBEA,NR4A2,NRG1,NTRK2,OPTN,PARK2,PDE10A,PDE4B,PDE4D,PDE4DIP,PINK1,PLCB1,PPP3CC,PRDM2,RAB3A,RAB6A,RASA4,RGS4,RHOBTB…	87
Skeletal and Muscular Disorders	neuromuscular disease	1.20E-04	AK1,ARMCX3,ARPP21,ATP2B2,BCL2,CAMK2B,CDK5R1,CDKN1C,CHGB,CHRM2,CNR1,COLGALT2,CORO2B,CPLX2,CRB1,CST3,CTIF,CYFIP2,CYP26B1,CYTH1,DBNL,DDC,DIRAS2,DKK3,DNAJB2,DRD2,EEF1A2,EGLN1,ELMO1,GABBR2,GABRA2,GABRG2,GAP43,GNAO1,GUCY1B3,ID4,ITPKB,JUN,KCNK2,KDM3A,MAP1B,MAP2,MAPT,MBNL2,MEIS2,MYT1L,NAP1L5,NBEA,NR4A2,NRG1,NTRK2,OPTN,PARK2,PDE10A,PDE4B,PDE4D,PDE4DIP,PINK1,PLCB1,PPP3CC,PRDM2,RAB3A,RAB6A,RASA4,RGS4,RHOBTB…	87
Cancer	metastasis	1.33E-04	BCL2,CAPN2,CDH2,CXCR7,DMD,EPB41L3,ERBB4,FIGF,GREM2,KCNK2,KIDINS220,MAB21L1,MAFB,MAPK11,MEIS1,MSX1,NEDD9,NLRP1,NR2F1,NRN1,PDE10A,PIK3R3,PRRX1,REV3L,RGS4,RTN1,SERTAD2,SLIT2,SMAD3,STMN2,TGFB2,TRIM9,TUBA1A,TUBB2A,TUBB4A,TWIST1,TXNIP,VEGFC,VIM,WLS,ZEB1,ZNF536	42
Ophthalmic Disease	ocular motility disorder	1.38E-04	ARX,MAPT,NR4A2,SCN2A,SCN3A,SCN3B,SLC1A2,SLC1A4,SNAP25,SOBP,TUBA1A,TUBB2A,TUBB4A	13
Cellular Assembly and Organization	stabilization of microtubules	1.42E-04	AATK,DCX,ERBB4,FER,GRK4,KIFC3,MAP1B,MAP2,MAPT,PAK7,PIK3R1,STMN2	12
Cellular Function and Maintenance	stabilization of microtubules	1.42E-04	AATK,DCX,ERBB4,FER,GRK4,KIFC3,MAP1B,MAP2,MAPT,PAK7,PIK3R1,STMN2	12
Neurological Disease	neurological signs	1.99E-04	AK1,ARMCX3,ARPP21,ARX,ATP2B2,BCL2,CAMK2B,CDK5R1,CDKN1C,CHGB,CHRM2,CNR1,CORO2B,CPLX2,CRB1,CYFIP2,CYP26B1,CYTH1,DIRAS2,DKK3,DNAJB2,DRD2,EEF1A2,ELMO1,GABRA2,GABRG2,GNAO1,GUCY1B3,ID4,ITPKB,JUN,KCNK2,KDM3A,MAP2,MAPT,MBNL2,MEIS2,MYT1L,NAP1L5,NBEA,NTRK2,OPTN,PDE10A,PDE4DIP,PLCB1,RAB3A,RAB6A,RASA4,RGS4,RHOBTB3,SCN2A,SCN3A,SCN3B,SEPT6,SLC1A2,SLC1A4,SLIT2,SNAP25,SOX9,SPOCK3,SST,SYNJ1,TAC1,VAMP2	64
Cellular Movement	mobility of lung cancer cell lines	2.57E-04	CADM1,NRG1,SCUBE3	3
Cellular Assembly and Organization	axonogenesis	3.01E-04	BAI1,CNTN4,DCC,DOCK7,LRRC4C,SLIT2	6
Cellular Function and Maintenance	axonogenesis	3.01E-04	BAI1,CNTN4,DCC,DOCK7,LRRC4C,SLIT2	6
Nervous System Development and Function	axonogenesis	3.01E-04	BAI1,CNTN4,DCC,DOCK7,LRRC4C,SLIT2	6
Cell Morphology	axonogenesis	3.01E-04	BAI1,CNTN4,DCC,DOCK7,LRRC4C,SLIT2	6
Cellular Development	axonogenesis	3.01E-04	BAI1,CNTN4,DCC,DOCK7,LRRC4C,SLIT2	6
Tissue Development	axonogenesis	3.01E-04	BAI1,CNTN4,DCC,DOCK7,LRRC4C,SLIT2	6
Cancer	colon carcinoma	3.12E-04	ASXL1,BAI3,BCORL1,BMPR2,C16orf45,CDH12,CNRIP1,CRB1,CYP2E1,DCC,DENND2A,DPYD,FBXL17,FSTL5,HCFC2,JAK1,KIAA0895,KIF26B,LRP2,MACROD2,MAP2,MID1,MPP3,MYO16,NBEA,NEDD9,PCDHA2,PCDHA4,PHF2,PIK3R1,PLXNA4,PRDM2,PTPRN2,RNF150,RSPO2,SDK1,SLC8A1,SLIT2,SLITRK1,SOS2,SRGAP1,SYNE1,SYNJ1,TNRC18,TSHZ2,TTBK1,TUBB2A,USP11,ZHX3,ZNF491	50
Gastrointestinal Disease	colon carcinoma	3.12E-04	ASXL1,BAI3,BCORL1,BMPR2,C16orf45,CDH12,CNRIP1,CRB1,CYP2E1,DCC,DENND2A,DPYD,FBXL17,FSTL5,HCFC2,JAK1,KIAA0895,KIF26B,LRP2,MACROD2,MAP2,MID1,MPP3,MYO16,NBEA,NEDD9,PCDHA2,PCDHA4,PHF2,PIK3R1,PLXNA4,PRDM2,PTPRN2,RNF150,RSPO2,SDK1,SLC8A1,SLIT2,SLITRK1,SOS2,SRGAP1,SYNE1,SYNJ1,TNRC18,TSHZ2,TTBK1,TUBB2A,USP11,ZHX3,ZNF491	50
Neurological Disease	progressive supranuclear palsy	3.55E-04	MAPT,NR4A2,SCN2A,SCN3A,SCN3B,SLC1A2,SLC1A4,TUBA1A,TUBB2A,TUBB4A	10
Psychological Disorders	progressive supranuclear palsy	3.55E-04	MAPT,NR4A2,SCN2A,SCN3A,SCN3B,SLC1A2,SLC1A4,TUBA1A,TUBB2A,TUBB4A	10
Ophthalmic Disease	progressive supranuclear palsy	3.55E-04	MAPT,NR4A2,SCN2A,SCN3A,SCN3B,SLC1A2,SLC1A4,TUBA1A,TUBB2A,TUBB4A	10
Cell Morphology	shape change of kidney cell lines	4.35E-04	ARHGDIG,BCL2,EFNB1,EPHB3,PKD1,PRKCE,S1PR3,VIM	8
Renal and Urological System Development and Function	shape change of kidney cell lines	4.35E-04	ARHGDIG,BCL2,EFNB1,EPHB3,PKD1,PRKCE,S1PR3,VIM	8
Cellular Assembly and Organization	function of mitochondria	4.89E-04	BCL2,NTRK2,PARK2,PINK1	4
Cellular Function and Maintenance	function of mitochondria	4.89E-04	BCL2,NTRK2,PARK2,PINK1	4
Hereditary Disorder	type 1 lissencephaly	4.89E-04	ARX,DCX,RELN,TUBA1A	4
Neurological Disease	type 1 lissencephaly	4.89E-04	ARX,DCX,RELN,TUBA1A	4
Developmental Disorder	type 1 lissencephaly	4.89E-04	ARX,DCX,RELN,TUBA1A	4
Organismal Injury and Abnormalities	type 1 lissencephaly	4.89E-04	ARX,DCX,RELN,TUBA1A	4
Cellular Assembly and Organization	neuritogenesis	5.90E-04	ARHGEF25,BAI1,BTG2,CAMK1D,CNTN4,DCC,DOCK7,LRRC4C,NCAM1,PTPRM,SLIT2	11
Cellular Function and Maintenance	neuritogenesis	5.90E-04	ARHGEF25,BAI1,BTG2,CAMK1D,CNTN4,DCC,DOCK7,LRRC4C,NCAM1,PTPRM,SLIT2	11
Nervous System Development and Function	neuritogenesis	5.90E-04	ARHGEF25,BAI1,BTG2,CAMK1D,CNTN4,DCC,DOCK7,LRRC4C,NCAM1,PTPRM,SLIT2	11
Cell Morphology	neuritogenesis	5.90E-04	ARHGEF25,BAI1,BTG2,CAMK1D,CNTN4,DCC,DOCK7,LRRC4C,NCAM1,PTPRM,SLIT2	11
Cellular Development	neuritogenesis	5.90E-04	ARHGEF25,BAI1,BTG2,CAMK1D,CNTN4,DCC,DOCK7,LRRC4C,NCAM1,PTPRM,SLIT2	11
Tissue Development	neuritogenesis	5.90E-04	ARHGEF25,BAI1,BTG2,CAMK1D,CNTN4,DCC,DOCK7,LRRC4C,NCAM1,PTPRM,SLIT2	11
Nervous System Development and Function	loss of neurons	8.65E-04	ATN1,ATXN1,BACE1,MAPT,PINK1	5
Cell Death and Survival	loss of neurons	8.65E-04	ATN1,ATXN1,BACE1,MAPT,PINK1	5
Neurological Disease	tonic-clonic epilepsy	8.70E-04	ARX,GABRG2,GRIK1,PCDH19,PLCB1,SCN2A,ST3GAL3,STXBP1	8
Nervous System Development and Function	thickness of cerebral cortex	9.79E-04	ARX,DCX,TUBA1A	3
Organ Morphology	thickness of cerebral cortex	9.79E-04	ARX,DCX,TUBA1A	3
Neurological Disease	Parkinson's disease	1.49E-03	BCL2,CHRM2,CNR1,COLGALT2,CTIF,DBNL,DDC,DRD2,EGLN1,GABRA2,GABRG2,GAP43,MAP1B,MAPT,NR4A2,NRG1,PARK2,PDE4B,PDE4D,PINK1,PRDM2,RTN1,SNAP25,SYN1,TAC1,TUBA1A,ULK2,VIM	28
Psychological Disorders	Parkinson's disease	1.49E-03	BCL2,CHRM2,CNR1,COLGALT2,CTIF,DBNL,DDC,DRD2,EGLN1,GABRA2,GABRG2,GAP43,MAP1B,MAPT,NR4A2,NRG1,PARK2,PDE4B,PDE4D,PINK1,PRDM2,RTN1,SNAP25,SYN1,TAC1,TUBA1A,ULK2,VIM	28
Skeletal and Muscular Disorders	Parkinson's disease	1.49E-03	BCL2,CHRM2,CNR1,COLGALT2,CTIF,DBNL,DDC,DRD2,EGLN1,GABRA2,GABRG2,GAP43,MAP1B,MAPT,NR4A2,NRG1,PARK2,PDE4B,PDE4D,PINK1,PRDM2,RTN1,SNAP25,SYN1,TAC1,TUBA1A,ULK2,VIM	28
Cell Morphology	sprouting	1.66E-03	ANGPT1,ARHGEF25,BCL2,DCN,NCAM1,PKD1,RGS4,S1PR3,SLIT2,VEGFC	10
Neurological Disease	seizures	1.73E-03	ADCYAP1,ANKRD6,ARID5B,ARRDC3,ARX,CACNA1G,CHGB,DUSP1,ENC1,GABRA2,GABRG2,GPR162,GRIK1,JUN,KCNB1,KCNQ3,MALAT1,NR4A3,NRG1,PDE4DIP,RNF144A,SCN2A,SCN3A,SCN3B,SPNS2,SST,SV2C,TAC1,TRIM9	29
Cellular Assembly and Organization	formation of cytoskeleton	1.84E-03	AMOT,ARHGEF12,ARHGEF17,ARHGEF3,CLIP3,DCX,FER,GDI1,GNAO1,GNG2,HDAC6,MAP2,MAPT,PITPNM1,PRKCE,RGCC,S1PR1,SLIT2,STMN2,TESK1,TNFAIP1,TPPP	22
Cellular Movement	cell movement	2.17E-03	AFAP1,AKT3,AMOT,ANGPT1,APBA1,ARHGAP24,ARHGEF12,ARRDC3,ASAP2,ASIC1,BMPR2,BTG2,C5,CAPN2,CDH2,CHL1,CHN2,CHRD,CHST1,CNR1,CRMP1,CXCR7,DARC,DCN,DCX,DKK3,DNM1,DYRK1B,EFNB1,EFNB2,EFNB3,ELMO1,EPHB3,EPS8,ERBB4,FAM5C,FBXL2,FER,FHL1,FIGF,FYN,GAB2,GDI1,GNAO1,GNAZ,GPM6A,GRM3,HEY1,HIPK2,HOXB9,ING4,ITGB8,JAK1,JAK2,JUN,KIDINS220,MAPK11,MAPK8IP3,MC1R,MCF2L,MGAT3,MSX2,NDRG1,NEDD9,NEUROD1,NRG1,NRP1,NTN4,PARK2,PDE4DI…	107
Gene Expression	transcription of DNA	2.25E-03	ABCA2,AFF4,APBB1,ARID5B,ARNT2,ATN1,ATXN1,BASP1,BMI1,BMP5,BMPR2,CALCOCO1,CAMK4,CAMTA2,CBX4,CDKN1C,CHD3,CRTC1,CSRNP3,DKK3,DTX1,DYRK1B,ERBB4,FOXJ1,FOXP2,FZD1,GLI3,HCFC2,HDAC6,HEY1,HIPK2,HSF4,ID4,ING4,JUN,JUND,KAT6A,KAT6B,KDM3A,KLF12,KLF6,KLF7,MAF,MAGED1,MAML2,MAML3,MAP3K10,MAPRE3,MC1R,MECOM,MECP2,MEF2C,MEIS2,MLL5,MLLT11,MLLT6,MXD4,NCOA1,NCOA6,NEUROD1,NR2F1,NR2F2,NR4A2,NRG1,NRIP1,PKD1,PLAGL1,PRKAR1A,…	93
Cancer	cylindroma	2.33E-03	BCL2,NTRK2,NTRK3	3
Cellular Assembly and Organization	formation of membrane blebs	2.33E-03	MAP2,MAPT,TAC1	3
Cellular Function and Maintenance	formation of membrane blebs	2.33E-03	MAP2,MAPT,TAC1	3
Cellular Movement	mobility of carcinoma cell lines	2.33E-03	CADM1,NRG1,SCUBE3	3
Cell Morphology	cell rounding of kidney cell lines	2.51E-03	ARHGDIG,EFNB1,EPHB3,S1PR3	4
Renal and Urological System Development and Function	cell rounding of kidney cell lines	2.51E-03	ARHGDIG,EFNB1,EPHB3,S1PR3	4
Nervous System Development and Function	development of brain	2.51E-03	AFF2,DLX2,FOXJ1,FOXP2,MDGA1,MYO16,PITPNM1,POU6F1,ZIC1	9
Tissue Development	development of brain	2.51E-03	AFF2,DLX2,FOXJ1,FOXP2,MDGA1,MYO16,PITPNM1,POU6F1,ZIC1	9
Embryonic Development	development of brain	2.51E-03	AFF2,DLX2,FOXJ1,FOXP2,MDGA1,MYO16,PITPNM1,POU6F1,ZIC1	9
Organ Development	development of brain	2.51E-03	AFF2,DLX2,FOXJ1,FOXP2,MDGA1,MYO16,PITPNM1,POU6F1,ZIC1	9
Organismal Development	development of brain	2.51E-03	AFF2,DLX2,FOXJ1,FOXP2,MDGA1,MYO16,PITPNM1,POU6F1,ZIC1	9
Cellular Assembly and Organization	development of cytoplasm	2.58E-03	AMOT,ARHGEF12,ARHGEF17,ARHGEF3,CLIP3,CRTC3,DCX,FER,GDI1,GNAO1,GNG2,HDAC6,MAP2,MAPT,PITPNM1,PRKCE,RAB22A,RGCC,S1PR1,SLIT2,STMN2,TESK1,TNFAIP1,TP53INP2,TPPP	25
Hereditary Disorder	fragile X syndrome	2.59E-03	AFF2,SCN2A,SCN3A,SCN3B,SLC1A2,SLC1A4	6
Neurological Disease	fragile X syndrome	2.59E-03	AFF2,SCN2A,SCN3A,SCN3B,SLC1A2,SLC1A4	6
Developmental Disorder	fragile X syndrome	2.59E-03	AFF2,SCN2A,SCN3A,SCN3B,SLC1A2,SLC1A4	6
Cell Signaling	accumulation of cyclic AMP	2.67E-03	ADCYAP1,CHRM2,CNR1,DLG4,DRD2,GNAO1,GRK4,GRK5,MYCBP2,OPRL1,PRKAR1A,RGS4,SST	13
Molecular Transport	accumulation of cyclic AMP	2.67E-03	ADCYAP1,CHRM2,CNR1,DLG4,DRD2,GNAO1,GRK4,GRK5,MYCBP2,OPRL1,PRKAR1A,RGS4,SST	13
Nucleic Acid Metabolism	accumulation of cyclic AMP	2.67E-03	ADCYAP1,CHRM2,CNR1,DLG4,DRD2,GNAO1,GRK4,GRK5,MYCBP2,OPRL1,PRKAR1A,RGS4,SST	13
Small Molecule Biochemistry	accumulation of cyclic AMP	2.67E-03	ADCYAP1,CHRM2,CNR1,DLG4,DRD2,GNAO1,GRK4,GRK5,MYCBP2,OPRL1,PRKAR1A,RGS4,SST	13
Cancer	hemangioma	2.67E-03	BAI3,BMP5,CXCR7,DARC,EPHB3,GAP43,NRXN3,NTRK2,RCAN2,SLIT2,SNPH,SPON2,STMN2	13
Neurological Disease	epileptic seizure	2.69E-03	ADCYAP1,ANKRD6,ARID5B,ARRDC3,ARX,CHGB,DUSP1,ENC1,GABRA2,GABRG2,JUN,KCNB1,MALAT1,NR4A3,PDE4DIP,SPNS2,SST,SV2C,TAC1,TRIM9	20
Nervous System Development and Function	development of central nervous system	3.00E-03	AFF2,ATN1,DCX,DLX2,FOXJ1,FOXP2,GRIK1,HPCAL4,MDGA1,MYO16,PARK2,PITPNM1,POU3F3,POU6F1,RNF103,ZIC1	16
Hereditary Disorder	Prader-Willi syndrome	3.36E-03	CNR1,MAGEL2,MECP2,MKRN3,NDN	5
Developmental Disorder	Prader-Willi syndrome	3.36E-03	CNR1,MAGEL2,MECP2,MKRN3,NDN	5
Cellular Compromise	fragmentation of mitochondria	3.36E-03	BCL2,PACS2,PARK2,PINK1,SMPD1	5
Cellular Movement	migration of cells	3.37E-03	AFAP1,AKT3,AMOT,ANGPT1,APBA1,ARHGAP24,ARHGEF12,ARRDC3,ASAP2,ASIC1,BMPR2,BTG2,C5,CAPN2,CDH2,CHL1,CHN2,CHRD,CHST1,CNR1,CRMP1,CXCR7,DARC,DCN,DCX,DYRK1B,EFNB1,EFNB2,EFNB3,ELMO1,EPHB3,FAM5C,FBXL2,FER,FHL1,FIGF,FYN,GAB2,GNAO1,GNAZ,GPM6A,GRM3,HEY1,ING4,ITGB8,JAK1,JAK2,JUN,KIDINS220,MAPK11,MAPK8IP3,MC1R,MCF2L,MGAT3,MSX2,NDRG1,NEDD9,NRG1,NRP1,NTN4,PARK2,PDE4DIP,PKD1,PLCL1,PRKCE,PTPRM,PTPRO,RALGDS,RELN,RGC…	95
Cancer	Carney complex type 1	4.05E-03	PRKAR1A,VIM	2
Hereditary Disorder	Carney complex type 1	4.05E-03	PRKAR1A,VIM	2
Cardiovascular Disease	Carney complex type 1	4.05E-03	PRKAR1A,VIM	2
Dermatological Diseases and Conditions	Carney complex type 1	4.05E-03	PRKAR1A,VIM	2
Hereditary Disorder	Parkinson-dementia syndrome	4.05E-03	GAP43,MAPT	2
Neurological Disease	Parkinson-dementia syndrome	4.05E-03	GAP43,MAPT	2
Psychological Disorders	Parkinson-dementia syndrome	4.05E-03	GAP43,MAPT	2
Skeletal and Muscular Disorders	Parkinson-dementia syndrome	4.05E-03	GAP43,MAPT	2
Hereditary Disorder	X-linked lissencephaly	4.05E-03	ARX,DCX	2
Neurological Disease	X-linked lissencephaly	4.05E-03	ARX,DCX	2
Developmental Disorder	X-linked lissencephaly	4.05E-03	ARX,DCX	2
Organismal Injury and Abnormalities	X-linked lissencephaly	4.05E-03	ARX,DCX	2
Hereditary Disorder	acrodysostosis	4.05E-03	PDE4D,PRKAR1A	2
Developmental Disorder	acrodysostosis	4.05E-03	PDE4D,PRKAR1A	2
Skeletal and Muscular Disorders	acrodysostosis	4.05E-03	PDE4D,PRKAR1A	2
Connective Tissue Disorders	acrodysostosis	4.05E-03	PDE4D,PRKAR1A	2
Tissue Development	aggregation of brain cancer cell lines	4.05E-03	NCAM1,TWIST1	2
Hereditary Disorder	campomelic dysplasia	4.05E-03	SOX9,TBX15	2
Developmental Disorder	campomelic dysplasia	4.05E-03	SOX9,TBX15	2
Skeletal and Muscular Disorders	campomelic dysplasia	4.05E-03	SOX9,TBX15	2
Nervous System Development and Function	development of neural crest cells	4.05E-03	NRG1,SNAI2	2
Cellular Development	development of neural crest cells	4.05E-03	NRG1,SNAI2	2
Tissue Development	development of neural crest cells	4.05E-03	NRG1,SNAI2	2
Embryonic Development	development of neural crest cells	4.05E-03	NRG1,SNAI2	2
Organismal Development	development of neural crest cells	4.05E-03	NRG1,SNAI2	2
Cellular Development	differentiation of hippocampal cells	4.05E-03	CDK5R2,MAPT	2
Small Molecule Biochemistry	elongation of chondroitin sulfate	4.05E-03	B4GALNT1,CSGALNACT2	2
Carbohydrate Metabolism	elongation of chondroitin sulfate	4.05E-03	B4GALNT1,CSGALNACT2	2
Cellular Movement	guidance of motor axons	4.05E-03	SLIT1,SLIT2	2
Nervous System Development and Function	guidance of motor axons	4.05E-03	SLIT1,SLIT2	2
Skeletal and Muscular System Development and Function	morphogenesis of cranial suture	4.05E-03	MSX2,TWIST1	2
Respiratory Disease	primary pulmonary hypertension 1	4.05E-03	BMPR2,SMAD9	2
Hereditary Disorder	primary pulmonary hypertension 1	4.05E-03	BMPR2,SMAD9	2
Cardiovascular Disease	primary pulmonary hypertension 1	4.05E-03	BMPR2,SMAD9	2
RNA Post-Transcriptional Modification	splicing of primary transcript RNA	4.41E-03	AFF2,CLK1,CLK4,MBNL1,MBNL2	5
Cellular Assembly and Organization	transport of synaptic vesicles	4.44E-03	PPP3CC,RIMS1,SYNJ1	3
Cellular Movement	transport of synaptic vesicles	4.44E-03	PPP3CC,RIMS1,SYNJ1	3
Nervous System Development and Function	transport of synaptic vesicles	4.44E-03	PPP3CC,RIMS1,SYNJ1	3
Cell Morphology	vacuolation of cells	4.44E-03	DIRAS1,DIRAS2,DNM1	3
Cellular Compromise	vacuolation of cells	4.44E-03	DIRAS1,DIRAS2,DNM1	3
Cell Signaling	enzyme linked receptor protein signaling pathway	4.47E-03	ANGPT1,BMPR2,ERBB4,GAB2,GFRA2,MTSS1,NRG1,PTPRD,TRIO	9
Cellular Assembly and Organization	growth of neurites	4.47E-03	ARHGEF25,BCL2,CDK5R2,EFNB1,EFNB2,GFRA2,NCAM1,NGFR,NRG1,PAK7,SLIT2	11
Nervous System Development and Function	growth of neurites	4.47E-03	ARHGEF25,BCL2,CDK5R2,EFNB1,EFNB2,GFRA2,NCAM1,NGFR,NRG1,PAK7,SLIT2	11
Developmental Disorder	multiple congenital anomalies	4.70E-03	ABCC9,AFF2,BBS2,BBS5,C5orf42,CDKN1C,CHST3,CNR1,COL2A1,DMPK,GLI3,GP1BB,HOXA2,LTBP4,MAGEL2,MECP2,MID1,MKRN3,MSX2,NDN,PDE4D,PLCB1,PRKAR1A,RAI1,SCN2A,SCN3A,SCN3B,SETBP1,SLC1A2,SLC1A4,SMAD3,SNAI2,TGFB2,TRPS1,TWIST1	35
Developmental Disorder	craniofacial abnormality	4.86E-03	ARX,CDON,CHST3,CYP26B1,DCC,GLI3,IL11RA,MSX1,MSX2,SETBP1,SMAD3,SOBP,TGFB2,TRAPPC9,TWIST1	15
Skeletal and Muscular Disorders	craniofacial abnormality	4.86E-03	ARX,CDON,CHST3,CYP26B1,DCC,GLI3,IL11RA,MSX1,MSX2,SETBP1,SMAD3,SOBP,TGFB2,TRAPPC9,TWIST1	15
Connective Tissue Disorders	craniofacial abnormality	4.86E-03	ARX,CDON,CHST3,CYP26B1,DCC,GLI3,IL11RA,MSX1,MSX2,SETBP1,SMAD3,SOBP,TGFB2,TRAPPC9,TWIST1	15
Cellular Assembly and Organization	formation of microtubules	5.01E-03	CLIP3,DCX,MAP2,MAPT,STMN2,TPPP	6
Cellular Function and Maintenance	formation of microtubules	5.01E-03	CLIP3,DCX,MAP2,MAPT,STMN2,TPPP	6
Tissue Development	formation of microtubules	5.01E-03	CLIP3,DCX,MAP2,MAPT,STMN2,TPPP	6
Cancer	colorectal cancer	5.09E-03	APBA2,ASXL1,B4GALNT1,BAI3,BCL2,BCORL1,BMI1,BMP5,BMPR2,C16orf45,CACNA1G,CDH12,CDH2,CLK4,CNR1,CNRIP1,CNTFR,CNTNAP1,COL2A1,CRB1,CRYL1,CXCR7,CYP2E1,DCC,DENND2A,DMD,DPYD,EBF4,EFNB1,ENC1,EPB41L3,EPS8,FAM214A,FBXL17,FBXL2,FIGF,FRMD3,FSTL5,GREM2,HCFC2,ING4,JAK1,JUN,KCNK2,KIAA0895,KIF26B,KLF6,LRP2,MAB21L1,MACROD2,MAFB,MAP2,MAPK11,MEIS1,MID1,MOK,MPP3,MSX1,MYO16,NBEA,NCAM1,NDRG1,NDRG4,NEDD9,NEK7,NEURL,NGFR,…	117
Gastrointestinal Disease	colorectal cancer	5.09E-03	APBA2,ASXL1,B4GALNT1,BAI3,BCL2,BCORL1,BMI1,BMP5,BMPR2,C16orf45,CACNA1G,CDH12,CDH2,CLK4,CNR1,CNRIP1,CNTFR,CNTNAP1,COL2A1,CRB1,CRYL1,CXCR7,CYP2E1,DCC,DENND2A,DMD,DPYD,EBF4,EFNB1,ENC1,EPB41L3,EPS8,FAM214A,FBXL17,FBXL2,FIGF,FRMD3,FSTL5,GREM2,HCFC2,ING4,JAK1,JUN,KCNK2,KIAA0895,KIF26B,KLF6,LRP2,MAB21L1,MACROD2,MAFB,MAP2,MAPK11,MEIS1,MID1,MOK,MPP3,MSX1,MYO16,NBEA,NCAM1,NDRG1,NDRG4,NEDD9,NEK7,NEURL,NGFR,…	117
Cancer	endometrial cancer	5.14E-03	ABCA8,AKT3,ARMCX5-GPRASP2/GPRASP2,BCL2,C16orf45,CD99L2,CLDN5,CNRIP1,DACT3,DCHS1,DENND2A,EEF1A2,FHL1,FILIP1L,GAS1,GDF10,GLI3,GPM6A,GPRASP1,GUCY1A3,ITGB8,KCNB1,LTBP4,LUM,MAF,MAGEH1,MEF2C,NDN,NLRP1,NR2F2,PLCL1,RUNDC3B,SETBP1,SLIT3,SNCAIP,SPOCK2,TSHZ3,TUBA1A,TUBB2A,TUBB4A,ZEB1	41
Reproductive System Disease	endometrial cancer	5.14E-03	ABCA8,AKT3,ARMCX5-GPRASP2/GPRASP2,BCL2,C16orf45,CD99L2,CLDN5,CNRIP1,DACT3,DCHS1,DENND2A,EEF1A2,FHL1,FILIP1L,GAS1,GDF10,GLI3,GPM6A,GPRASP1,GUCY1A3,ITGB8,KCNB1,LTBP4,LUM,MAF,MAGEH1,MEF2C,NDN,NLRP1,NR2F2,PLCL1,RUNDC3B,SETBP1,SLIT3,SNCAIP,SPOCK2,TSHZ3,TUBA1A,TUBB2A,TUBB4A,ZEB1	41
Cellular Movement	migration of brain cancer cell lines	5.52E-03	ASIC1,CDH2,CRMP1,CXCR7,EFNB3,ELMO1,FYN,MAPK8IP3,PTPRM,SPOCK3,TRIO,TWIST1	12
Neurological Disease	tauopathy	5.85E-03	ABCA2,APBB1,ARNT2,BACE1,BCL2,CAMK2B,CDK5R1,CHL1,CHRM2,CNR1,CST3,DCN,DCX,DDC,DOK5,DRD2,GAB2,GABBR2,GABRA2,GABRG2,GAP43,GRIA2,GRIA3,GRM2,GRM3,JUN,LRP1B,MAPT,MT-CO3,NAV3,NGFR,NPDC1,NR4A2,NTRK2,NTRK3,PAK3,PARK2,PDE3A,PIK3R1,PRKCE,RAB6A,RELN,SCN2A,SCN3A,SCN3B,SLC1A2,SLC1A4,SLC5A7,SMPD1,SYP,TSHZ1,TSHZ2,TSHZ3,TUBA1A,TUBB2A,TUBB4A,VIM	57
Psychological Disorders	tauopathy	5.85E-03	ABCA2,APBB1,ARNT2,BACE1,BCL2,CAMK2B,CDK5R1,CHL1,CHRM2,CNR1,CST3,DCN,DCX,DDC,DOK5,DRD2,GAB2,GABBR2,GABRA2,GABRG2,GAP43,GRIA2,GRIA3,GRM2,GRM3,JUN,LRP1B,MAPT,MT-CO3,NAV3,NGFR,NPDC1,NR4A2,NTRK2,NTRK3,PAK3,PARK2,PDE3A,PIK3R1,PRKCE,RAB6A,RELN,SCN2A,SCN3A,SCN3B,SLC1A2,SLC1A4,SLC5A7,SMPD1,SYP,TSHZ1,TSHZ2,TSHZ3,TUBA1A,TUBB2A,TUBB4A,VIM	57
Cellular Development	differentiation of cells	7.10E-03	ANGPT1,ATP2B2,B4GALNT1,BCL2,BMPR2,BTG2,CAMK4,CBFA2T3,CDK5R1,CDK5R2,CHRD,CNTN4,DCN,DLK1,DMD,DTX1,FGF9,FIGF,FYN,GAB2,GAP43,GPM6A,JAK2,JUN,KAT6A,LMX1A,LTBP4,MAFB,MAPK11,MAPT,MEF2C,MLL5,MLLT11,MLLT3,NCAM1,NCOA6,NDRG1,NKD1,NRG1,NTRK2,NTRK3,PDE4D,PIK3R1,PKD1,PRKAR1A,RARA,RGS4,S1PR3,SIRT2,SMAD3,SNAI2,SOX9,ST8SIA1,ST8SIA2,STAT4,STMN2,SYNE1,TET2,TGFB2,TWIST1,TXNIP,ZEB1,ZFHX3	63
Neurological Disease	Neurodegeneration	7.18E-03	ATXN1,BACE1,MAPT,PARK2,SLC1A2	5
Cellular Assembly and Organization	depolymerization of microtubules	7.18E-03	MAP1A,MAPT,PARK2,STMN2,STMN4	5
Cellular Function and Maintenance	depolymerization of microtubules	7.18E-03	MAP1A,MAPT,PARK2,STMN2,STMN4	5
Cellular Compromise	depolymerization of microtubules	7.18E-03	MAP1A,MAPT,PARK2,STMN2,STMN4	5
Cellular Assembly and Organization	polymerization of microtubules	7.18E-03	CLIP3,DCX,MAPT,STMN2,TPPP	5
Cellular Function and Maintenance	polymerization of microtubules	7.18E-03	CLIP3,DCX,MAPT,STMN2,TPPP	5
Tissue Development	polymerization of microtubules	7.18E-03	CLIP3,DCX,MAPT,STMN2,TPPP	5
Cell Morphology	shape change of embryonic cell lines	7.18E-03	EFNB1,EPHB3,PRKCE,S1PR3,VIM	5
Embryonic Development	shape change of embryonic cell lines	7.18E-03	EFNB1,EPHB3,PRKCE,S1PR3,VIM	5
Psychological Disorders	Mood Disorders	7.20E-03	ACTL6B,ANKRD6,BTG2,CA10,CACNA1G,CACNB3,CHRM2,CUX2,DDC,DIP2C,DLG4,DPP10,DRD2,GABRA2,GABRG2,GNAZ,GRIA1,GRIA2,GRIA3,GRIK1,GRM3,HIP1R,KCNK2,MAPT,MARCKS,MLC1,MTSS1L,NCAM1,NGFR,NPAS3,NRG1,PDE10A,PRKAR1A,RASA4,RELN,RGS4,SCN2A,SCN3A,SCN3B,SST,STX1A,SYN1,SYNE1,SYNJ1,TAC1,TENM4,VIM,ZKSCAN1	48
Cellular Assembly and Organization	morphogenesis of neurites	7.36E-03	ARHGEF25,BTG2,DOCK7,NCAM1,PTPRM,SLIT2	6
Cellular Function and Maintenance	morphogenesis of neurites	7.36E-03	ARHGEF25,BTG2,DOCK7,NCAM1,PTPRM,SLIT2	6
Nervous System Development and Function	morphogenesis of neurites	7.36E-03	ARHGEF25,BTG2,DOCK7,NCAM1,PTPRM,SLIT2	6
Cell Morphology	morphogenesis of neurites	7.36E-03	ARHGEF25,BTG2,DOCK7,NCAM1,PTPRM,SLIT2	6
Cellular Development	morphogenesis of neurites	7.36E-03	ARHGEF25,BTG2,DOCK7,NCAM1,PTPRM,SLIT2	6
Tissue Development	morphogenesis of neurites	7.36E-03	ARHGEF25,BTG2,DOCK7,NCAM1,PTPRM,SLIT2	6
Cell Cycle	antiproliferative response of tumor cell lines	7.41E-03	ASXL1,ERBB4,NRG1	3
Cellular Growth and Proliferation	antiproliferative response of tumor cell lines	7.41E-03	ASXL1,ERBB4,NRG1	3
Cellular Movement	invasion of adenocarcinoma cell lines	7.41E-03	CRMP1,JUND,SCUBE3	3
Cellular Movement	cell movement of brain cancer cell lines	7.68E-03	ASIC1,CDH2,CRMP1,CXCR7,EFNB3,ELMO1,FYN,MAPK8IP3,NRP1,PTPRM,SPOCK3,TRIO,TWIST1	13
Developmental Disorder	congenital anomaly of skeletal bone	8.03E-03	ABCC9,ARX,ATP7A,CDKN1C,CDON,CHST3,COL2A1,CYP26B1,DCC,GABRA2,GABRG2,GLI3,GRIA1,IL11RA,KAT6B,MSX1,MSX2,PDE4D,PRKAR1A,SETBP1,SMAD3,SOBP,TBX15,TGFB2,TRAPPC9,TWIST1	26
Skeletal and Muscular Disorders	congenital anomaly of skeletal bone	8.03E-03	ABCC9,ARX,ATP7A,CDKN1C,CDON,CHST3,COL2A1,CYP26B1,DCC,GABRA2,GABRG2,GLI3,GRIA1,IL11RA,KAT6B,MSX1,MSX2,PDE4D,PRKAR1A,SETBP1,SMAD3,SOBP,TBX15,TGFB2,TRAPPC9,TWIST1	26
Connective Tissue Disorders	congenital anomaly of skeletal bone	8.03E-03	ABCC9,ARX,ATP7A,CDKN1C,CDON,CHST3,COL2A1,CYP26B1,DCC,GABRA2,GABRG2,GLI3,GRIA1,IL11RA,KAT6B,MSX1,MSX2,PDE4D,PRKAR1A,SETBP1,SMAD3,SOBP,TBX15,TGFB2,TRAPPC9,TWIST1	26
Cancer	endometrial carcinoma	8.31E-03	ABCA8,ABCC9,AKT3,ANKRD36,ARMCX5-GPRASP2/GPRASP2,BCL2,C16orf45,C1QTNF7,CD99L2,CLDN5,CNRIP1,CSGALNACT2,DACT3,DCHS1,DENND2A,EEF1A2,FHL1,FILIP1L,FOXP2,GAB2,GAS1,GDF10,GLI3,GPM6A,GPRASP1,GUCY1A3,IQSEC1,ITGB8,KCNB1,LTBP4,LUM,MAF,MAGEH1,MAMLD1,MEF2C,MLL3,MLLT3,MSX1,NBPF15 (includes others),NCOA6,NDN,NLRP1,NR2F2,PCDHGB6,PIK3R1,PLCL1,PLXNA2,PPFIA2,RUNDC3B,SETBP1,SLIT3,SNCAIP,SPOCK2,SPOCK3,TRIM2,TRPS1,TSHZ…	64
Reproductive System Disease	endometrial carcinoma	8.31E-03	ABCA8,ABCC9,AKT3,ANKRD36,ARMCX5-GPRASP2/GPRASP2,BCL2,C16orf45,C1QTNF7,CD99L2,CLDN5,CNRIP1,CSGALNACT2,DACT3,DCHS1,DENND2A,EEF1A2,FHL1,FILIP1L,FOXP2,GAB2,GAS1,GDF10,GLI3,GPM6A,GPRASP1,GUCY1A3,IQSEC1,ITGB8,KCNB1,LTBP4,LUM,MAF,MAGEH1,MAMLD1,MEF2C,MLL3,MLLT3,MSX1,NBPF15 (includes others),NCOA6,NDN,NLRP1,NR2F2,PCDHGB6,PIK3R1,PLCL1,PLXNA2,PPFIA2,RUNDC3B,SETBP1,SLIT3,SNCAIP,SPOCK2,SPOCK3,TRIM2,TRPS1,TSHZ…	64
Cellular Assembly and Organization	formation of filaments	8.61E-03	AMOT,ARHGEF12,ARHGEF17,ARHGEF3,CLIP3,DCX,FER,GNAO1,GNG2,HDAC6,MAP2,MAPT,PITPNM1,PRKCE,RGCC,S1PR1,SLIT2,STMN2,TESK1,TNFAIP1,TPPP,VIM	22
Tissue Development	formation of filaments	8.61E-03	AMOT,ARHGEF12,ARHGEF17,ARHGEF3,CLIP3,DCX,FER,GNAO1,GNG2,HDAC6,MAP2,MAPT,PITPNM1,PRKCE,RGCC,S1PR1,SLIT2,STMN2,TESK1,TNFAIP1,TPPP,VIM	22
Cell Morphology	shape change of epithelial cell lines	8.94E-03	EFNB1,EPHB3,PRKCE,S1PR3,VIM	5
Neurological Disease	tropical spastic paraparesis	8.94E-03	PDE3A,PDE4B,PDE4D,PPP3CC,RARA	5
Immunological Disease	tropical spastic paraparesis	8.94E-03	PDE3A,PDE4B,PDE4D,PPP3CC,RARA	5
Infectious Disease	tropical spastic paraparesis	8.94E-03	PDE3A,PDE4B,PDE4D,PPP3CC,RARA	5
Cellular Movement	migration of epithelial cell lines	9.41E-03	ARHGEF12,CHL1,CNR1,EFNB1,EPHB3,FIGF,PDE4DIP,SH2D3C,TMEFF2	9
Hair and Skin Development and Function	migration of epithelial cell lines	9.41E-03	ARHGEF12,CHL1,CNR1,EFNB1,EPHB3,FIGF,PDE4DIP,SH2D3C,TMEFF2	9
Cancer	prostatic adenocarcinoma	9.68E-03	ANKRD36,CHRM2,GUCY1A2,KALRN,KCNK2,LRRC37A3 (includes others),LRRC4B,MAML3,MLL3,NBPF15 (includes others),NDN,PDE4DIP,SETBP1,WNT11,ZBTB4,ZNF285	16
Reproductive System Disease	prostatic adenocarcinoma	9.68E-03	ANKRD36,CHRM2,GUCY1A2,KALRN,KCNK2,LRRC37A3 (includes others),LRRC4B,MAML3,MLL3,NBPF15 (includes others),NDN,PDE4DIP,SETBP1,WNT11,ZBTB4,ZNF285	16
Tissue Development	adhesion of skin cell lines	1.13E-02	FIGF,NTN4,VEGFC	3
Hair and Skin Development and Function	adhesion of skin cell lines	1.13E-02	FIGF,NTN4,VEGFC	3
Cell-To-Cell Signaling and Interaction	adhesion of skin cell lines	1.13E-02	FIGF,NTN4,VEGFC	3
Neurological Disease	chronic inflammatory demyelinating polyradiculoneuropathy	1.13E-02	CST3,S1PR1,S1PR3	3
Cellular Assembly and Organization	endocytosis of vesicles	1.13E-02	GAP43,PPP3CC,SYNJ1	3
Cellular Function and Maintenance	endocytosis of vesicles	1.13E-02	GAP43,PPP3CC,SYNJ1	3
Cell Cycle	antiproliferative response of breast cancer cell lines	1.16E-02	ERBB4,NRG1	2
Cellular Growth and Proliferation	antiproliferative response of breast cancer cell lines	1.16E-02	ERBB4,NRG1	2
Cellular Function and Maintenance	autophagy of carcinoma cell lines	1.16E-02	MAP1LC3A,MTMR3	2
Cell Morphology	autophagy of carcinoma cell lines	1.16E-02	MAP1LC3A,MTMR3	2
Cell Death and Survival	cell death of dopaminergic neurons	1.16E-02	EFNB2,PARK2	2
Cellular Movement	chemotaxis of keratinocytes	1.16E-02	S1PR1,SMAD3	2
Hair and Skin Development and Function	chemotaxis of keratinocytes	1.16E-02	S1PR1,SMAD3	2
Cellular Growth and Proliferation	colony formation of lymphocytes	1.16E-02	BCL2,MLLT11	2
Hematopoiesis	colony formation of lymphocytes	1.16E-02	BCL2,MLLT11	2
Hair and Skin Development and Function	hair growth cycle	1.16E-02	TGFB2,TRH	2
Small Molecule Biochemistry	metabolism of nitrobenzene	1.16E-02	GSTM2,GSTM3	2
Cellular Development	proliferation of macrophages	1.16E-02	HOXB7,TGFB2	2
Cellular Growth and Proliferation	proliferation of macrophages	1.16E-02	HOXB7,TGFB2	2
Hematological System Development and Function	proliferation of macrophages	1.16E-02	HOXB7,TGFB2	2
Inflammatory Response	proliferation of macrophages	1.16E-02	HOXB7,TGFB2	2
Cell-To-Cell Signaling and Interaction	response of neuroblastoma cell lines	1.16E-02	BCL2,CDK5R1	2
Neurological Disease	severe mental retardation	1.16E-02	ARX,SCN2A	2
Developmental Disorder	severe mental retardation	1.16E-02	ARX,SCN2A	2
Cancer	heart and pleura tumor	1.22E-02	BCL2,PRKAR1A,RARA,TUBA1A,TUBB2A,TUBB4A	6
Cell Signaling	transmembrane receptor protein tyrosine kinase signaling pathway	1.22E-02	ANGPT1,ERBB4,GAB2,GFRA2,MTSS1,NRG1	6
Neurological Disease	neurodevelopmental disorder	1.26E-02	KIRREL3,PDE10A,SOX5,ZNF804A	4
Developmental Disorder	neurodevelopmental disorder	1.26E-02	KIRREL3,PDE10A,SOX5,ZNF804A	4
Cancer	gastrointestinal tract cancer	1.28E-02	AATK,APBA2,ASXL1,B4GALNT1,BAI3,BCL2,BCORL1,BMI1,BMP5,BMPR2,BRSK2,C16orf45,CACNA1G,CDH12,CDH2,CDK5R1,CDK5R2,CLK4,CNR1,CNRIP1,CNTFR,CNTNAP1,COL2A1,CRB1,CRYL1,CXCR7,CYP2E1,DCC,DDC,DENND2A,DMD,DPYD,EBF4,EFNB1,ENC1,EPB41L3,EPS8,FAM214A,FBXL17,FBXL2,FIGF,FRMD3,FSTL5,GREM2,HCFC2,HOXB2,HOXB6,ING4,ITGB8,JAK1,JUN,KCNK2,KIAA0895,KIF26B,KLF6,LRP2,MAB21L1,MACROD2,MAFB,MAP2,MAPK11,MEIS1,MID1,MLL3,MOK,MPP3,MSX1…	133
Gastrointestinal Disease	gastrointestinal tract cancer	1.28E-02	AATK,APBA2,ASXL1,B4GALNT1,BAI3,BCL2,BCORL1,BMI1,BMP5,BMPR2,BRSK2,C16orf45,CACNA1G,CDH12,CDH2,CDK5R1,CDK5R2,CLK4,CNR1,CNRIP1,CNTFR,CNTNAP1,COL2A1,CRB1,CRYL1,CXCR7,CYP2E1,DCC,DDC,DENND2A,DMD,DPYD,EBF4,EFNB1,ENC1,EPB41L3,EPS8,FAM214A,FBXL17,FBXL2,FIGF,FRMD3,FSTL5,GREM2,HCFC2,HOXB2,HOXB6,ING4,ITGB8,JAK1,JUN,KCNK2,KIAA0895,KIF26B,KLF6,LRP2,MAB21L1,MACROD2,MAFB,MAP2,MAPK11,MEIS1,MID1,MLL3,MOK,MPP3,MSX1…	133
Cellular Function and Maintenance	endocytosis	1.31E-02	AMPH,ASGR1,CALY,CLIP3,CYTH2,DNM1,GAP43,HIP1R,LRP1B,LRP2,PPP3CC,PSD,RAB22A,SYNJ1,WIPF1	15
Cancer	essential thrombocythemia	1.33E-02	DAAM1,JAK2,PDE3A,PDE4B,PDE4D	5
Organismal Injury and Abnormalities	essential thrombocythemia	1.33E-02	DAAM1,JAK2,PDE3A,PDE4B,PDE4D	5
Hematological Disease	essential thrombocythemia	1.33E-02	DAAM1,JAK2,PDE3A,PDE4B,PDE4D	5
Cell Signaling	cell surface receptor linked signal transduction	1.34E-02	ANGPT1,BMPR2,ERBB4,FER,GAB2,GFRA2,GLI3,JAK2,MAP3K10,MTSS1,NRG1,NUMBL,PTPRD,TRIO	14
Behavior	cognition	1.39E-02	ARX,BACE1,CAMK4,DLG4,FYN,MAPT,SLC1A4	7
Neurological Disease	complex partial seizure	1.39E-02	ARX,CACNA1G,GABRA2,GABRG2,SCN2A,SCN3A,SCN3B	7
Cellular Assembly and Organization	formation of cellular inclusion bodies	1.43E-02	ARX,ATXN1,DNAJB2,MAPT,PARK2,SNCAIP	6
Cellular Compromise	formation of cellular inclusion bodies	1.43E-02	ARX,ATXN1,DNAJB2,MAPT,PARK2,SNCAIP	6
Neurological Disease	major depression	1.49E-02	ACTL6B,BTG2,DIP2C,DRD2,GABRA2,GABRG2,GRIA1,GRIA3,GRIK1,GRM3,KCNK2,MAPT,MTSS1L,NCAM1,NRG1,PDE10A,PRKAR1A,RASA4,STX1A,VIM,ZKSCAN1	21
Psychological Disorders	major depression	1.49E-02	ACTL6B,BTG2,DIP2C,DRD2,GABRA2,GABRG2,GRIA1,GRIA3,GRIK1,GRM3,KCNK2,MAPT,MTSS1L,NCAM1,NRG1,PDE10A,PRKAR1A,RASA4,STX1A,VIM,ZKSCAN1	21
Hereditary Disorder	X-linked hereditary disease	1.57E-02	AFF2,ARX,ATP7A,DCX,DMD,FHL1,GDI1,GRIA3,IDS,MAMLD1,MECP2,MID1,NHS,OPHN1,PAK3,SCN2A,SCN3A,SCN3B,SLC1A2,SLC1A4,SYN1,SYP,TSPAN7,ZNF711	24
Cellular Movement	migration of tumor cell lines	1.58E-02	AFAP1,AKT3,ARRDC3,ASIC1,BMPR2,C5,CAPN2,CDH2,CHN2,CRMP1,CXCR7,DCN,DYRK1B,EFNB1,EFNB3,ELMO1,FBXL2,FER,FYN,GAB2,GRM3,ING4,JAK2,JUN,KIDINS220,MAPK11,MAPK8IP3,MC1R,MCF2L,MSX2,NDRG1,NEDD9,NRG1,NRP1,PARK2,PLCL1,PTPRM,RNF144A,S1PR3,SDC3,SHC4,SLIT2,SMAD3,SNAI2,SPOCK3,SST,TAC1,TRH,TRIO,TWIST1,VEGFC,VIM,WNT11	53
Neurological Disease	epileptic encephalopathy	1.60E-02	ARX,GABRA2,GABRG2,GRIK1,PCDH19,PLCB1,SCN2A,ST3GAL3,STXBP1	9
Cell Death and Survival	cell viability of breast cancer cell lines	1.60E-02	BCL2,BTG2,CXCR7,DUSP1,ERBB4,ID4,JUN,KIFC3,NRG1,NRP1,SMAD3,TWIST1,USP11,WNT11,XPA	15
RNA Post-Transcriptional Modification	alternative splicing of mRNA	1.60E-02	CELF3,CELF4,CELF6,RBM5	4
Developmental Disorder	craniosynostosis	1.60E-02	GLI3,IL11RA,MSX2,TWIST1	4
Skeletal and Muscular Disorders	craniosynostosis	1.60E-02	GLI3,IL11RA,MSX2,TWIST1	4
Connective Tissue Disorders	craniosynostosis	1.60E-02	GLI3,IL11RA,MSX2,TWIST1	4
Hereditary Disorder	distal spinal muscular atrophy	1.60E-02	ATP7A,DNAJB2,REEP1,SLC5A7	4
Neurological Disease	distal spinal muscular atrophy	1.60E-02	ATP7A,DNAJB2,REEP1,SLC5A7	4
Skeletal and Muscular Disorders	distal spinal muscular atrophy	1.60E-02	ATP7A,DNAJB2,REEP1,SLC5A7	4
Organismal Injury and Abnormalities	distal spinal muscular atrophy	1.60E-02	ATP7A,DNAJB2,REEP1,SLC5A7	4
Ophthalmic Disease	rhegmatogenous retinal detachment	1.60E-02	COL2A1,TUBA1A,TUBB2A,TUBB4A	4
Cell Morphology	cell rounding of embryonic cell lines	1.62E-02	EFNB1,EPHB3,S1PR3	3
Embryonic Development	cell rounding of embryonic cell lines	1.62E-02	EFNB1,EPHB3,S1PR3	3
Cell Morphology	cell rounding of epithelial cell lines	1.62E-02	EFNB1,EPHB3,S1PR3	3
Hair and Skin Development and Function	cell rounding of epithelial cell lines	1.62E-02	EFNB1,EPHB3,S1PR3	3
Connective Tissue Disorders	cutis laxa	1.62E-02	ATP7A,LTBP4,RIN2	3
Dermatological Diseases and Conditions	cutis laxa	1.62E-02	ATP7A,LTBP4,RIN2	3
Metabolic Disease	cutis laxa	1.62E-02	ATP7A,LTBP4,RIN2	3
Neurological Disease	macrocephaly	1.62E-02	AKT3,ARX,RIN2	3
Developmental Disorder	macrocephaly	1.62E-02	AKT3,ARX,RIN2	3
Organismal Injury and Abnormalities	macrocephaly	1.62E-02	AKT3,ARX,RIN2	3
Cell Signaling	metabolism of cyclic AMP	1.62E-02	DRD2,PDE3A,PDE4D	3
Nucleic Acid Metabolism	metabolism of cyclic AMP	1.62E-02	DRD2,PDE3A,PDE4D	3
Small Molecule Biochemistry	metabolism of cyclic AMP	1.62E-02	DRD2,PDE3A,PDE4D	3
Cellular Assembly and Organization	organization of intercellular junctions	1.62E-02	PAK3,SMAD3,TGFB2	3
Cellular Function and Maintenance	organization of intercellular junctions	1.62E-02	PAK3,SMAD3,TGFB2	3
Cell-To-Cell Signaling and Interaction	organization of intercellular junctions	1.62E-02	PAK3,SMAD3,TGFB2	3
Respiratory Disease	primary pulmonary hypertension	1.62E-02	BMPR2,FHL1,SMAD9	3
Cardiovascular Disease	primary pulmonary hypertension	1.62E-02	BMPR2,FHL1,SMAD9	3
Cell Death and Survival	apoptosis of neurons	1.77E-02	AGAP2,ATN1,BCL2,FAIM2,GLI3,MAPT,NLRP1,PARK2,TGFB2	9
Cancer	glioma	1.77E-02	AKT3,BAI1,CLK4,CYP2E1,EFNB3,ELMO1,ENC1,EPHA3,FKBP9,HIPK2,ING4,MARCKS,MLL3,PIK3R1,PINK1,SNAI2,TGFB2,TRIO	18
Neurological Disease	glioma	1.77E-02	AKT3,BAI1,CLK4,CYP2E1,EFNB3,ELMO1,ENC1,EPHA3,FKBP9,HIPK2,ING4,MARCKS,MLL3,PIK3R1,PINK1,SNAI2,TGFB2,TRIO	18
Cancer	astrocytoma	1.82E-02	AKT3,BAI1,CLK4,CYP2E1,EFNB3,ELMO1,ENC1,EPHA3,FKBP9,HIPK2,MARCKS,MLL3,PIK3R1,PINK1,TRIO	15
Neurological Disease	astrocytoma	1.82E-02	AKT3,BAI1,CLK4,CYP2E1,EFNB3,ELMO1,ENC1,EPHA3,FKBP9,HIPK2,MARCKS,MLL3,PIK3R1,PINK1,TRIO	15
Neurological Disease	cervical spondylotic myelopathy	1.89E-02	SCN2A,SCN3A,SCN3B,SLC1A2,SLC1A4	5
Skeletal and Muscular Disorders	cervical spondylotic myelopathy	1.89E-02	SCN2A,SCN3A,SCN3B,SLC1A2,SLC1A4	5
Connective Tissue Disorders	cervical spondylotic myelopathy	1.89E-02	SCN2A,SCN3A,SCN3B,SLC1A2,SLC1A4	5
Inflammatory Disease	cervical spondylotic myelopathy	1.89E-02	SCN2A,SCN3A,SCN3B,SLC1A2,SLC1A4	5
Neurological Disease	bipolar disorder	1.93E-02	ANKRD6,CA10,CACNA1G,CHRM2,CUX2,DDC,DLG4,DPP10,DRD2,GABRA2,GABRG2,GNAZ,GRIA1,GRIA2,GRIA3,GRIK1,GRM3,HIP1R,MARCKS,MLC1,NCAM1,NRG1,PRKAR1A,RELN,RGS4,SCN2A,SCN3A,SCN3B,SST,SYN1,SYNE1,SYNJ1,TENM4	33
Psychological Disorders	bipolar disorder	1.93E-02	ANKRD6,CA10,CACNA1G,CHRM2,CUX2,DDC,DLG4,DPP10,DRD2,GABRA2,GABRG2,GNAZ,GRIA1,GRIA2,GRIA3,GRIK1,GRM3,HIP1R,MARCKS,MLC1,NCAM1,NRG1,PRKAR1A,RELN,RGS4,SCN2A,SCN3A,SCN3B,SST,SYN1,SYNE1,SYNJ1,TENM4	33
Cancer	uterine tumor	2.06E-02	ABCA8,ABCC9,AKT3,ANKRD36,ARMCX5-GPRASP2/GPRASP2,ATRNL1,BCL2,C16orf45,C1QTNF7,CD99L2,CDH2,CLDN5,CLEC16A,CNRIP1,CSGALNACT2,DACT3,DBNL,DCHS1,DCX,DENND2A,DLGAP4,DMPK,EEF1A2,FHL1,FILIP1L,FOXP2,GAB2,GAS1,GDF10,GLI3,GNG11,GPM6A,GPRASP1,GRIA2,GUCY1A2,GUCY1A3,IQSEC1,ITGB8,JUN,KCNB1,LTBP4,LUM,MAF,MAGEH1,MALAT1,MAMLD1,MEF2C,MEGF9,MLL3,MLLT3,MSX1,NBPF15 (includes others),NCOA6,NDN,NDRG1,NEGR1,NLRP1,NR2F2,PCD…	89
Cellular Assembly and Organization	outgrowth of neurites	2.13E-02	ARHGEF25,BCL2,CDK5R2,EFNB1,GFRA2,NCAM1,NGFR,PAK7,SLIT2	9
Nervous System Development and Function	outgrowth of neurites	2.13E-02	ARHGEF25,BCL2,CDK5R2,EFNB1,GFRA2,NCAM1,NGFR,PAK7,SLIT2	9
Cell Morphology	outgrowth of neurites	2.13E-02	ARHGEF25,BCL2,CDK5R2,EFNB1,GFRA2,NCAM1,NGFR,PAK7,SLIT2	9
Cancer	skin cancer	2.17E-02	BAI3,BBS2,BCL2,CADPS,CELF4,CNTN4,CNTN5,CPNE2,CTIF,DTX1,FYN,GRIA2,HDAC6,HID1,HOXB6,JUN,KDM6B,KIAA2022,KIDINS220,LHX2,LRP2,MC1R,MLL3,NAV3,NBPF15 (includes others),NOL4,NRG1,NRIP1,NTRK3,PLCB1,RARA,S1PR1,SCN2A,SOX9,TSHZ1,TUBA1A,TUBB2A,TUBB4A,TWIST1,XRN1,ZBTB4,ZEB1	42
Dermatological Diseases and Conditions	skin cancer	2.17E-02	BAI3,BBS2,BCL2,CADPS,CELF4,CNTN4,CNTN5,CPNE2,CTIF,DTX1,FYN,GRIA2,HDAC6,HID1,HOXB6,JUN,KDM6B,KIAA2022,KIDINS220,LHX2,LRP2,MC1R,MLL3,NAV3,NBPF15 (includes others),NOL4,NRG1,NRIP1,NTRK3,PLCB1,RARA,S1PR1,SCN2A,SOX9,TSHZ1,TUBA1A,TUBB2A,TUBB4A,TWIST1,XRN1,ZBTB4,ZEB1	42
Cell Death and Survival	apoptosis of myeloid leukemia cells	2.20E-02	BCL2,FBXL2,JAK2	3
Tumor Morphology	apoptosis of myeloid leukemia cells	2.20E-02	BCL2,FBXL2,JAK2	3
Cellular Assembly and Organization	branching of neurites	2.20E-02	ARHGEF25,NCAM1,SLIT2	3
Cellular Function and Maintenance	branching of neurites	2.20E-02	ARHGEF25,NCAM1,SLIT2	3
Nervous System Development and Function	branching of neurites	2.20E-02	ARHGEF25,NCAM1,SLIT2	3
Cell Morphology	branching of neurites	2.20E-02	ARHGEF25,NCAM1,SLIT2	3
Cellular Development	branching of neurites	2.20E-02	ARHGEF25,NCAM1,SLIT2	3
Tissue Development	branching of neurites	2.20E-02	ARHGEF25,NCAM1,SLIT2	3
Embryonic Development	branching of neurites	2.20E-02	ARHGEF25,NCAM1,SLIT2	3
Cellular Assembly and Organization	destabilization of microtubules	2.20E-02	PAK7,STMN2,STMN4	3
Cellular Function and Maintenance	destabilization of microtubules	2.20E-02	PAK7,STMN2,STMN4	3
Cellular Compromise	destabilization of microtubules	2.20E-02	PAK7,STMN2,STMN4	3
Cellular Assembly and Organization	formation of tight junctions	2.20E-02	ING4,NGFR,PARD3B	3
Cellular Function and Maintenance	formation of tight junctions	2.20E-02	ING4,NGFR,PARD3B	3
Tissue Development	formation of tight junctions	2.20E-02	ING4,NGFR,PARD3B	3
Cell-To-Cell Signaling and Interaction	formation of tight junctions	2.20E-02	ING4,NGFR,PARD3B	3
Nervous System Development and Function	generation of neurons	2.20E-02	MYT1L,TGFB2,ZIC1	3
Tissue Development	generation of neurons	2.20E-02	MYT1L,TGFB2,ZIC1	3
Cellular Growth and Proliferation	generation of neurons	2.20E-02	MYT1L,TGFB2,ZIC1	3
Cellular Movement	cell movement of breast cell lines	2.22E-02	APBA1,BTG2,HOXB9,MGAT3,RELN,SNAI2,TWIST1,VIM	8
Reproductive System Development and Function	cell movement of breast cell lines	2.22E-02	APBA1,BTG2,HOXB9,MGAT3,RELN,SNAI2,TWIST1,VIM	8
Hereditary Disorder	Loeys-Dietz syndrome	2.23E-02	SMAD3,TGFB2	2
Developmental Disorder	Loeys-Dietz syndrome	2.23E-02	SMAD3,TGFB2	2
Skeletal and Muscular Disorders	Loeys-Dietz syndrome	2.23E-02	SMAD3,TGFB2	2
Cardiovascular Disease	Loeys-Dietz syndrome	2.23E-02	SMAD3,TGFB2	2
Connective Tissue Disorders	Loeys-Dietz syndrome	2.23E-02	SMAD3,TGFB2	2
Tissue Development	adhesion of bone cancer cell lines	2.23E-02	BMI1,DKK3	2
Cell-To-Cell Signaling and Interaction	adhesion of bone cancer cell lines	2.23E-02	BMI1,DKK3	2
Cell Death and Survival	apoptosis of Schwann cells	2.23E-02	BCL2,NRG1	2
Developmental Disorder	blepharophimosis	2.23E-02	KAT6B,TWIST1	2
Ophthalmic Disease	blepharophimosis	2.23E-02	KAT6B,TWIST1	2
Neurological Disease	cervical dystonia	2.23E-02	SNAP25,VAMP2	2
Skeletal and Muscular Disorders	cervical dystonia	2.23E-02	SNAP25,VAMP2	2
Cancer	child T-cell acute lymphoblastic leukemia t(12,21)/ETV6-RUNX1	2.23E-02	ARID5B,DDC	2
Immunological Disease	child T-cell acute lymphoblastic leukemia t(12,21)/ETV6-RUNX1	2.23E-02	ARID5B,DDC	2
Hematological Disease	child T-cell acute lymphoblastic leukemia t(12,21)/ETV6-RUNX1	2.23E-02	ARID5B,DDC	2
Cancer	childhood B-hyperdiploid acute lymphoblastic leukemia	2.23E-02	ARID5B,DDC	2
Immunological Disease	childhood B-hyperdiploid acute lymphoblastic leukemia	2.23E-02	ARID5B,DDC	2
Hematological Disease	childhood B-hyperdiploid acute lymphoblastic leukemia	2.23E-02	ARID5B,DDC	2
Cancer	childhood B-other acute lymphoblastic leukemia	2.23E-02	ARID5B,DDC	2
Immunological Disease	childhood B-other acute lymphoblastic leukemia	2.23E-02	ARID5B,DDC	2
Hematological Disease	childhood B-other acute lymphoblastic leukemia	2.23E-02	ARID5B,DDC	2
Developmental Disorder	double outlet right ventricle	2.23E-02	GDF1,ZFPM2	2
Cardiovascular Disease	double outlet right ventricle	2.23E-02	GDF1,ZFPM2	2
Cellular Assembly and Organization	endocytosis of synaptic vesicles	2.23E-02	PPP3CC,SYNJ1	2
Cellular Function and Maintenance	endocytosis of synaptic vesicles	2.23E-02	PPP3CC,SYNJ1	2
Cellular Movement	endocytosis of synaptic vesicles	2.23E-02	PPP3CC,SYNJ1	2
Nervous System Development and Function	endocytosis of synaptic vesicles	2.23E-02	PPP3CC,SYNJ1	2
Cellular Development	epithelial to mesenchymal transdifferentiation of breast cell lines	2.23E-02	TWIST1,ZEB1	2
Reproductive System Development and Function	epithelial to mesenchymal transdifferentiation of breast cell lines	2.23E-02	TWIST1,ZEB1	2
Cellular Assembly and Organization	fasciculation of axons	2.23E-02	CNTN4,SLIT2	2
Nervous System Development and Function	fasciculation of axons	2.23E-02	CNTN4,SLIT2	2
Post-Translational Modification	heterodimerization of protein	2.23E-02	BCL2,NRG1	2
Cellular Movement	invasion of neuroblastoma cell lines	2.23E-02	BCL2,SST	2
Cellular Movement	migration of fibroblast-like synoviocytes	2.23E-02	S1PR1,S1PR3	2
Neurological Disease	neuroticism	2.23E-02	MDGA2,PDE4D	2
Hereditary Disorder	nonsyndromic X-linked mental retardation	2.23E-02	ARX,OPHN1	2
Neurological Disease	nonsyndromic X-linked mental retardation	2.23E-02	ARX,OPHN1	2
Developmental Disorder	nonsyndromic X-linked mental retardation	2.23E-02	ARX,OPHN1	2
Auditory Disease	ototoxicity	2.23E-02	GSTM2,GSTM3	2
Infectious Disease	replication of Semliki Forest virus	2.23E-02	AMPH,OPTN	2
Post-Translational Modification	sialylation	2.23E-02	BACE1,ST8SIA1	2
Small Molecule Biochemistry	synthesis of heparin	2.23E-02	ANGPT1,TGFB2	2
Carbohydrate Metabolism	synthesis of heparin	2.23E-02	ANGPT1,TGFB2	2
Drug Metabolism	synthesis of heparin	2.23E-02	ANGPT1,TGFB2	2
Cell Morphology	vacuolation of embryonic cell lines	2.23E-02	DIRAS1,DIRAS2	2
Embryonic Development	vacuolation of embryonic cell lines	2.23E-02	DIRAS1,DIRAS2	2
Cellular Compromise	vacuolation of embryonic cell lines	2.23E-02	DIRAS1,DIRAS2	2
Cell Morphology	vacuolation of epithelial cell lines	2.23E-02	DIRAS1,DIRAS2	2
Cellular Compromise	vacuolation of epithelial cell lines	2.23E-02	DIRAS1,DIRAS2	2
Hair and Skin Development and Function	vacuolation of epithelial cell lines	2.23E-02	DIRAS1,DIRAS2	2
Cell Morphology	vacuolation of kidney cell lines	2.23E-02	DIRAS1,DIRAS2	2
Renal and Urological System Development and Function	vacuolation of kidney cell lines	2.23E-02	DIRAS1,DIRAS2	2
Cellular Compromise	vacuolation of kidney cell lines	2.23E-02	DIRAS1,DIRAS2	2
Cellular Movement	cell movement of tumor cell lines	2.23E-02	AFAP1,AKT3,ARRDC3,ASIC1,BMPR2,C5,CAPN2,CDH2,CHN2,CRMP1,CXCR7,DCN,DKK3,DYRK1B,EFNB1,EFNB3,ELMO1,EPS8,FBXL2,FER,FIGF,FYN,GAB2,GDI1,GRM3,HIPK2,ING4,JAK2,JUN,KIDINS220,MAPK11,MAPK8IP3,MC1R,MCF2L,MSX2,NDRG1,NEDD9,NEUROD1,NRG1,NRP1,PARK2,PIK3R1,PLCL1,PRKCE,PTPRM,RNF144A,S1PR1,S1PR3,SDC3,SHC4,SLIT2,SMAD3,SNAI2,SPOCK3,SST,ST3GAL5,TAC1,TRH,TRIO,TWIST1,VEGFC,VIM,WNT11	63
Cell Signaling	signaling of Ca2+	2.44E-02	ADCYAP1,C5,GABBR2,ITPKB	4
Vitamin and Mineral Metabolism	signaling of Ca2+	2.44E-02	ADCYAP1,C5,GABBR2,ITPKB	4
Nervous System Development and Function	differentiation of neurons	2.46E-02	ATP2B2,BCL2,CNTN4,DMD,DTX1,GAP43,LMX1A,MAPT	8
Cellular Development	differentiation of neurons	2.46E-02	ATP2B2,BCL2,CNTN4,DMD,DTX1,GAP43,LMX1A,MAPT	8
Neurological Disease	restless legs syndrome	2.47E-02	BTBD9,DDC,DRD2,GRIK1,MEIS1,PTPRD	6
Psychological Disorders	restless legs syndrome	2.47E-02	BTBD9,DDC,DRD2,GRIK1,MEIS1,PTPRD	6
Cancer	metastasis of cells	2.59E-02	CAPN2,FIGF,NEDD9,TXNIP,ZEB1	5
Neurological Disease	multiple system atrophy	2.59E-02	SCN2A,SCN3A,SCN3B,SLC1A2,SLC1A4	5
Neurological Disease	progressive motor neuropathy	2.85E-02	BCL2,CHRM2,CNR1,COLGALT2,CST3,CTIF,DBNL,DDC,DRD2,EGLN1,GABBR2,GABRA2,GABRG2,GAP43,MAP1B,MAPT,NGFR,NR4A2,NRG1,NTRK2,OPTN,PARK2,PDE4B,PDE4D,PINK1,PRDM2,RTN1,S1PR1,S1PR3,SCN2A,SCN3A,SCN3B,SLC1A2,SLC1A4,SNAP25,SYN1,TAC1,TUBA1A,ULK2,VIM	40
Hereditary Disorder	autosomal skeletal dysplasia	2.89E-02	COL2A1,PRKAR1A,TBX15	3
Developmental Disorder	autosomal skeletal dysplasia	2.89E-02	COL2A1,PRKAR1A,TBX15	3
Skeletal and Muscular Disorders	autosomal skeletal dysplasia	2.89E-02	COL2A1,PRKAR1A,TBX15	3
Connective Tissue Disorders	autosomal skeletal dysplasia	2.89E-02	COL2A1,PRKAR1A,TBX15	3
Cellular Assembly and Organization	growth of axons	2.89E-02	BCL2,NRG1,SLIT2	3
Nervous System Development and Function	growth of axons	2.89E-02	BCL2,NRG1,SLIT2	3
Cell Morphology	shape change of plasma membrane	2.89E-02	ANGPT1,CYTH2,TAC1	3
Organismal Injury and Abnormalities	Pain	2.90E-02	CACNA1G,CACNB3,CHRM2,CNR1,CST3,DRD2,FHL1,GABRA2,GABRG2,GRIA1,GRIK1,GUCY1A2,GUCY1A3,GUCY1B3,NTRK2,PDE3A,PDE4B,PDE4D,SCN2A,SCN3A,SCN3B,SNAP25,TAC1,VAMP2	24
Cell Morphology	elongation of cells	2.93E-02	ELMO1,MAPT,PAK3,VEGFC	4
Nervous System Development and Function	proliferation of neuronal cells	2.93E-02	GLI3,MAPT,SLIT2,SMARCD3	4
Cellular Development	proliferation of neuronal cells	2.93E-02	GLI3,MAPT,SLIT2,SMARCD3	4
Cellular Growth and Proliferation	proliferation of neuronal cells	2.93E-02	GLI3,MAPT,SLIT2,SMARCD3	4
Cellular Assembly and Organization	formation of actin stress fibers	3.04E-02	AMOT,ARHGEF12,ARHGEF17,ARHGEF3,GNAO1,GNG2,HDAC6,PITPNM1,RGCC,S1PR1,TESK1,TNFAIP1	12
Cellular Function and Maintenance	formation of actin stress fibers	3.04E-02	AMOT,ARHGEF12,ARHGEF17,ARHGEF3,GNAO1,GNG2,HDAC6,PITPNM1,RGCC,S1PR1,TESK1,TNFAIP1	12
Tissue Development	formation of actin stress fibers	3.04E-02	AMOT,ARHGEF12,ARHGEF17,ARHGEF3,GNAO1,GNG2,HDAC6,PITPNM1,RGCC,S1PR1,TESK1,TNFAIP1	12
Cancer	glioblastoma cancer	3.04E-02	AKT3,BAI1,CLK4,EFNB3,ELMO1,ENC1,EPHA3,HIPK2,MARCKS,MLL3,PINK1,TRIO	12
Neurological Disease	glioblastoma cancer	3.04E-02	AKT3,BAI1,CLK4,EFNB3,ELMO1,ENC1,EPHA3,HIPK2,MARCKS,MLL3,PINK1,TRIO	12
Cellular Assembly and Organization	formation of vesicles	3.15E-02	ABCA3,CALY,MAP2,MAPT,MTMR3,TAC1	6
Cellular Function and Maintenance	formation of vesicles	3.15E-02	ABCA3,CALY,MAP2,MAPT,MTMR3,TAC1	6
Cellular Movement	migration of kidney cell lines	3.28E-02	ARHGEF12,CHL1,CNR1,EFNB1,EPHB3,FIGF,PKD1,SH2D3C,TMEFF2	9
Renal and Urological System Development and Function	migration of kidney cell lines	3.28E-02	ARHGEF12,CHL1,CNR1,EFNB1,EPHB3,FIGF,PKD1,SH2D3C,TMEFF2	9
Cancer	colon cancer	3.37E-02	ASXL1,BAI3,BCORL1,BMPR2,C16orf45,CDH12,CNRIP1,COL2A1,CRB1,CRYL1,CYP2E1,DCC,DENND2A,DPYD,EBF4,EFNB1,ENC1,FAM214A,FBXL17,FSTL5,HCFC2,JAK1,JUN,KIAA0895,KIF26B,KLF6,LRP2,MACROD2,MAP2,MID1,MPP3,MYO16,NBEA,NDRG1,NDRG4,NEDD9,NEURL,NRG1,PCDHA2,PCDHA4,PHF2,PIK3R1,PLXNA4,PRDM2,PTPRN2,RAB3A,RNF150,RSPO2,SDK1,SLC8A1,SLIT2,SLITRK1,SMAD3,SOS2,SPON2,SRGAP1,SYNE1,SYNJ1,TNRC18,TSHZ2,TTBK1,TUBB2A,USP11,ZHX3,ZNF491	65
Gastrointestinal Disease	colon cancer	3.37E-02	ASXL1,BAI3,BCORL1,BMPR2,C16orf45,CDH12,CNRIP1,COL2A1,CRB1,CRYL1,CYP2E1,DCC,DENND2A,DPYD,EBF4,EFNB1,ENC1,FAM214A,FBXL17,FSTL5,HCFC2,JAK1,JUN,KIAA0895,KIF26B,KLF6,LRP2,MACROD2,MAP2,MID1,MPP3,MYO16,NBEA,NDRG1,NDRG4,NEDD9,NEURL,NRG1,PCDHA2,PCDHA4,PHF2,PIK3R1,PLXNA4,PRDM2,PTPRN2,RAB3A,RNF150,RSPO2,SDK1,SLC8A1,SLIT2,SLITRK1,SMAD3,SOS2,SPON2,SRGAP1,SYNE1,SYNJ1,TNRC18,TSHZ2,TTBK1,TUBB2A,USP11,ZHX3,ZNF491	65
Cancer	uterine leiomyoma	3.41E-02	ABCA8,ATRNL1,CLEC16A,DCX,DLGAP4,GNG11,GPM6A,GRIA2,GUCY1A2,JUN,MAF,MALAT1,MEGF9,NDRG1,NEGR1,PIK3R3,PKIA,PLXNC1,SARM1,SORBS2,TPBG,WNT5B,ZEB1,ZNF148	24
Cell Cycle	ploidy of epithelial cell lines	3.43E-02	AKT3,CAMK2B,CLK1,DCLK2,JAK1	5
Cellular Assembly and Organization	polymerization of filaments	3.43E-02	CLIP3,DCX,FER,MAPT,SLIT2,STMN2,TPPP	7
Tissue Development	polymerization of filaments	3.43E-02	CLIP3,DCX,FER,MAPT,SLIT2,STMN2,TPPP	7
Cellular Movement	cell movement of neuroblastoma cell lines	3.49E-02	CAPN2,NEUROD1,SLIT2,SST	4
Cell Morphology	morphology of prostate cancer cell lines	3.49E-02	NRG1,PRKAR1A,PRKCE,TWIST1	4
Cell Signaling	binding of guanosine 5'-O-(3-thiotriphosphate)	3.53E-02	CHRM2,CNR1,CYTH1,IQSEC1,S1PR1,S1PR3	6
Nucleic Acid Metabolism	binding of guanosine 5'-O-(3-thiotriphosphate)	3.53E-02	CHRM2,CNR1,CYTH1,IQSEC1,S1PR1,S1PR3	6
Small Molecule Biochemistry	binding of guanosine 5'-O-(3-thiotriphosphate)	3.53E-02	CHRM2,CNR1,CYTH1,IQSEC1,S1PR1,S1PR3	6
Cellular Movement	migration of breast cell lines	3.53E-02	APBA1,BTG2,RELN,SNAI2,TWIST1,VIM	6
Reproductive System Development and Function	migration of breast cell lines	3.53E-02	APBA1,BTG2,RELN,SNAI2,TWIST1,VIM	6
Developmental Disorder	acrocephalosyndactyly	3.56E-02	GLI3,TWIST1	2
Skeletal and Muscular Disorders	acrocephalosyndactyly	3.56E-02	GLI3,TWIST1	2
Connective Tissue Disorders	acrocephalosyndactyly	3.56E-02	GLI3,TWIST1	2
Cell Death and Survival	apoptosis of acute myeloblastic leukemia cells	3.56E-02	BCL2,FBXL2	2
Tumor Morphology	apoptosis of acute myeloblastic leukemia cells	3.56E-02	BCL2,FBXL2	2
Tissue Development	branching morphogenesis of epithelial tubule	3.56E-02	PKD1,SLIT2	2
Embryonic Development	branching morphogenesis of epithelial tubule	3.56E-02	PKD1,SLIT2	2
Cell Morphology	branching of blood vessel	3.56E-02	ANGPT1,VEGFC	2
Cellular Development	branching of blood vessel	3.56E-02	ANGPT1,VEGFC	2
Organismal Development	branching of blood vessel	3.56E-02	ANGPT1,VEGFC	2
Cardiovascular System Development and Function	branching of blood vessel	3.56E-02	ANGPT1,VEGFC	2
Cell Signaling	catabolism of cyclic AMP	3.56E-02	PDE3A,PDE4D	2
Nucleic Acid Metabolism	catabolism of cyclic AMP	3.56E-02	PDE3A,PDE4D	2
Small Molecule Biochemistry	catabolism of cyclic AMP	3.56E-02	PDE3A,PDE4D	2
DNA Replication, Recombination, and Repair	catabolism of cyclic AMP	3.56E-02	PDE3A,PDE4D	2
Cell Death and Survival	cell viability of embryonic cells	3.56E-02	GLI3,NDRG1	2
Embryonic Development	cell viability of embryonic cells	3.56E-02	GLI3,NDRG1	2
Developmental Disorder	congenital malformation of genital organs	3.56E-02	CDKN1C,MID1	2
Reproductive System Disease	congenital malformation of genital organs	3.56E-02	CDKN1C,MID1	2
Organismal Injury and Abnormalities	damage of cardiovascular tissue	3.56E-02	C5,GNAO1	2
Cardiovascular Disease	damage of cardiovascular tissue	3.56E-02	C5,GNAO1	2
Neurological Disease	early-onset Alzheimer's disease	3.56E-02	CST3,MAPT	2
Psychological Disorders	early-onset Alzheimer's disease	3.56E-02	CST3,MAPT	2
Developmental Disorder	hypospadia	3.56E-02	ARX,MAMLD1	2
Renal and Urological Disease	hypospadia	3.56E-02	ARX,MAMLD1	2
Neurological Disease	late-onset Parkinson disease	3.56E-02	MAPT,PARK2	2
Psychological Disorders	late-onset Parkinson disease	3.56E-02	MAPT,PARK2	2
Skeletal and Muscular Disorders	late-onset Parkinson disease	3.56E-02	MAPT,PARK2	2
Cancer	metastasis of head and neck tumor	3.56E-02	ERBB4,VIM	2
Hereditary Disorder	myotonic dystrophy	3.56E-02	DMPK,PLCB1	2
Developmental Disorder	myotonic dystrophy	3.56E-02	DMPK,PLCB1	2
Skeletal and Muscular Disorders	myotonic dystrophy	3.56E-02	DMPK,PLCB1	2
Neurological Disease	neuronal heterotopia	3.56E-02	DCX,LRP2	2
Developmental Disorder	neuronal heterotopia	3.56E-02	DCX,LRP2	2
Molecular Transport	quantity of ganglioside GM3	3.56E-02	B4GALNT1,ST8SIA1	2
Small Molecule Biochemistry	quantity of ganglioside GM3	3.56E-02	B4GALNT1,ST8SIA1	2
Lipid Metabolism	quantity of ganglioside GM3	3.56E-02	B4GALNT1,ST8SIA1	2
Cell Signaling	retinoic acid receptor signaling	3.56E-02	MLL5,RARA	2
Cell Signaling	transmembrane receptor protein tyrosine phosphatase signaling pathway	3.56E-02	PTPRD,TRIO	2
Cancer	benign neoplasia	3.59E-02	ABCA8,ATRNL1,BAI3,BCL2,BMP5,CLEC16A,CXCR7,DARC,DCX,DLGAP4,DUSP1,EPHB3,ERBB4,FAM5C,GAP43,GNG11,GPM6A,GRIA2,GUCY1A2,HOXB6,JUN,KCND3,MAF,MALAT1,MEGF9,MLL3,NDRG1,NEGR1,NRXN3,NTRK2,PIK3R3,PKIA,PLXNC1,RCAN2,SARM1,SLIT2,SNPH,SORBS2,SOX9,SPON2,STMN2,TGFB2,TPBG,WNT5B,ZEB1,ZFPM2,ZNF148	47
Cellular Assembly and Organization	binding of filaments	3.67E-02	DCX,FHL1,MAPT	3
Molecular Transport	transport of neurotransmitter	3.67E-02	GABRA2,SLC29A4,TAC1	3
Small Molecule Biochemistry	transport of neurotransmitter	3.67E-02	GABRA2,SLC29A4,TAC1	3
Cell-To-Cell Signaling and Interaction	transport of neurotransmitter	3.67E-02	GABRA2,SLC29A4,TAC1	3
Cellular Assembly and Organization	formation of actin filaments	3.67E-02	AMOT,ARHGEF12,ARHGEF17,ARHGEF3,FER,GNAO1,GNG2,HDAC6,PITPNM1,PRKCE,RGCC,S1PR1,SLIT2,TESK1,TNFAIP1	15
Cellular Function and Maintenance	formation of actin filaments	3.67E-02	AMOT,ARHGEF12,ARHGEF17,ARHGEF3,FER,GNAO1,GNG2,HDAC6,PITPNM1,PRKCE,RGCC,S1PR1,SLIT2,TESK1,TNFAIP1	15
Tissue Development	formation of actin filaments	3.67E-02	AMOT,ARHGEF12,ARHGEF17,ARHGEF3,FER,GNAO1,GNG2,HDAC6,PITPNM1,PRKCE,RGCC,S1PR1,SLIT2,TESK1,TNFAIP1	15
Neurological Disease	ataxia	3.75E-02	ARX,ATXN1,DRD2,FGF14,SCN2A,SCN3A,SCN3B,SLC1A2,SLC1A4,SYNE1	10
Cell Death and Survival	cell viability of cervical cancer cell lines	3.80E-02	BCL2,CAMK1G,CAMK2B,CAMK2D,CDK20,DNM1,DUSP10,DYRK1B,FER,GRK4,JAK1,JUN,MTMR6,PPFIA2,PTPRM,PTPRN,PTPRN2,PTPRO,REV3L,RPS6KL1,TAOK3	21
Cancer	malignant cutaneous melanoma cancer	3.86E-02	BAI3,BBS2,BCL2,CADPS,CELF4,CNTN4,CNTN5,CPNE2,CTIF,GRIA2,HID1,KDM6B,KIAA2022,KIDINS220,LRP2,MC1R,MLL3,NBPF15 (includes others),NOL4,NRG1,PLCB1,S1PR1,SCN2A,TSHZ1,TUBA1A,TUBB2A,TUBB4A,XRN1,ZBTB4	29
Dermatological Diseases and Conditions	malignant cutaneous melanoma cancer	3.86E-02	BAI3,BBS2,BCL2,CADPS,CELF4,CNTN4,CNTN5,CPNE2,CTIF,GRIA2,HID1,KDM6B,KIAA2022,KIDINS220,LRP2,MC1R,MLL3,NBPF15 (includes others),NOL4,NRG1,PLCB1,S1PR1,SCN2A,TSHZ1,TUBA1A,TUBB2A,TUBB4A,XRN1,ZBTB4	29
Cancer	Kaposi's sarcoma	3.91E-02	BCL2,RARA,TUBA1A,TUBB2A,TUBB4A	5
Dermatological Diseases and Conditions	Kaposi's sarcoma	3.91E-02	BCL2,RARA,TUBA1A,TUBB2A,TUBB4A	5
Cancer	metastatic breast cancer	3.94E-02	BCL2,SMAD3,TGFB2,TUBA1A,TUBB2A,TUBB4A	6
Psychological Disorders	depressive disorder	3.97E-02	ACTL6B,BTG2,CACNB3,CHRM2,DIP2C,DRD2,GABRA2,GABRG2,GRIA1,GRIA3,GRIK1,GRM3,KCNK2,MAPT,MTSS1L,NCAM1,NGFR,NRG1,PDE10A,PRKAR1A,RASA4,STX1A,TAC1,VIM,ZKSCAN1	25
Cellular Movement	cell movement of epithelial cell lines	4.02E-02	ARHGEF12,CHL1,CNR1,DNM1,EFNB1,EPHB3,FIGF,PDE4DIP,SH2D3C,TMEFF2	10
Hair and Skin Development and Function	cell movement of epithelial cell lines	4.02E-02	ARHGEF12,CHL1,CNR1,DNM1,EFNB1,EPHB3,FIGF,PDE4DIP,SH2D3C,TMEFF2	10
Cardiovascular Disease	Budd-Chiari syndrome	4.10E-02	ANGPT1,JAK2,STMN2,VEGFC	4
Hematological Disease	Budd-Chiari syndrome	4.10E-02	ANGPT1,JAK2,STMN2,VEGFC	4
Respiratory Disease	chronic bronchitis	4.42E-02	BCL2,CHRM2,PDE3A,PDE4B,PDE4D	5
Inflammatory Disease	chronic bronchitis	4.42E-02	BCL2,CHRM2,PDE3A,PDE4B,PDE4D	5
Cell Cycle	G1 phase of brain cancer cell lines	4.55E-02	CDKN1C,MXD1,PARK2	3
Neurological Disease	cerebral amyloid angiopathy	4.55E-02	CST3,SLC1A2,VIM	3
Cardiovascular Disease	cerebral amyloid angiopathy	4.55E-02	CST3,SLC1A2,VIM	3
Metabolic Disease	cerebral amyloid angiopathy	4.55E-02	CST3,SLC1A2,VIM	3
Infectious Disease	infection by human T-lymphotropic virus type 1	4.55E-02	PDE3A,PDE4B,PDE4D	3
Cell Morphology	morphology of brain cancer cell lines	4.55E-02	BCL2,CDKN1C,EFNB3	3
Organismal Injury and Abnormalities	angina pectoris	4.55E-02	CACNA1G,CACNB3,GUCY1A2,GUCY1A3,GUCY1B3,PDE3A,PDE4B,PDE4D	8
Cardiovascular Disease	angina pectoris	4.55E-02	CACNA1G,CACNB3,GUCY1A2,GUCY1A3,GUCY1B3,PDE3A,PDE4B,PDE4D	8
Neurological Disease	localization-related epilepsy	4.55E-02	ARX,CACNA1G,GABRA2,GABRG2,GRIK1,SCN2A,SCN3A,SCN3B	8
Cell Death and Survival	apoptosis of neuroblastoma cell lines	4.93E-02	BCL2,CDKN2D,CUL9,JUN,NCAM1,NGFR,PARK2,PINK1,RTN1,SIRT2	10
Neurological Disease	Alzheimer's disease	4.96E-02	ABCA2,APBB1,ARNT2,BACE1,BCL2,CAMK2B,CDK5R1,CHL1,CHRM2,CNR1,CST3,DCN,DCX,DDC,DOK5,DRD2,GAB2,GABBR2,GABRA2,GABRG2,GAP43,GRIA2,GRIA3,GRM2,GRM3,JUN,LRP1B,MAPT,MT-CO3,NAV3,NGFR,NPDC1,NTRK2,NTRK3,PAK3,PARK2,PDE3A,PIK3R1,PRKCE,RAB6A,RELN,SLC1A2,SLC5A7,SMPD1,SYP,TSHZ1,TSHZ2,TSHZ3,VIM	49
Psychological Disorders	Alzheimer's disease	4.96E-02	ABCA2,APBB1,ARNT2,BACE1,BCL2,CAMK2B,CDK5R1,CHL1,CHRM2,CNR1,CST3,DCN,DCX,DDC,DOK5,DRD2,GAB2,GABBR2,GABRA2,GABRG2,GAP43,GRIA2,GRIA3,GRM2,GRM3,JUN,LRP1B,MAPT,MT-CO3,NAV3,NGFR,NPDC1,NTRK2,NTRK3,PAK3,PARK2,PDE3A,PIK3R1,PRKCE,RAB6A,RELN,SLC1A2,SLC5A7,SMPD1,SYP,TSHZ1,TSHZ2,TSHZ3,VIM	49
Developmental Disorder	overgrowth syndrome	4.96E-02	AFF2,CDKN1C,SCN2A,SCN3A,SCN3B,SLC1A2,SLC1A4	7
Cancer	myeloproliferative disorder	4.97E-02	ARHGEF12,ASXL1,BAALC,BMPR2,CUX2,CYP2E1,DAAM1,FBXL2,FYN,ID4,JAK1,JAK2,JUN,MECOM,MN1,MT-CO3,NCAM1,NTRK3,PDE3A,PDE4B,PDE4D,RARA,SETBP1,TET2	24
Hematological Disease	myeloproliferative disorder	4.97E-02	ARHGEF12,ASXL1,BAALC,BMPR2,CUX2,CYP2E1,DAAM1,FBXL2,FYN,ID4,JAK1,JAK2,JUN,MECOM,MN1,MT-CO3,NCAM1,NTRK3,PDE3A,PDE4B,PDE4D,RARA,SETBP1,TET2	24
Cardiovascular Disease	Kawasaki's disease	4.98E-02	ANGPT1,CAMK2D,KCNIP4,PPP1R14C,ZFHX3	5
Inflammatory Disease	Kawasaki's disease	4.98E-02	ANGPT1,CAMK2D,KCNIP4,PPP1R14C,ZFHX3	5
Cellular Development	differentiation of granulocytes	4.98E-02	CBFA2T3,JUN,MLL5,RARA,TET2	5
Hematological System Development and Function	differentiation of granulocytes	4.98E-02	CBFA2T3,JUN,MLL5,RARA,TET2	5
Hematopoiesis	differentiation of granulocytes	4.98E-02	CBFA2T3,JUN,MLL5,RARA,TET2	5
tox Functions:
Category	Functions Annotation	p-Value	Molecules	# Molecules
Pulmonary Hypertension	primary pulmonary hypertension 1	4.05E-03	BMPR2,SMAD9	2
Pulmonary Hypertension	primary pulmonary hypertension	1.62E-02	BMPR2,FHL1,SMAD9	3
Congenital Heart Anomaly	double outlet right ventricle	2.23E-02	GDF1,ZFPM2	2
Liver Damage	hepatotoxicity	2.89E-02	ARHGAP24,KCNIP4,PARD3B	3
Liver Inflammation/Hepatitis	nonalcoholic steatohepatitis	5.49E-02	CYP2E1,PDE3A,PDE4B,PDE4D	4
Liver Steatosis	nonalcoholic steatohepatitis	5.49E-02	CYP2E1,PDE3A,PDE4B,PDE4D	4
Cardiac Arrythmia	Brugada syndrome type 10	6.36E-02	KCND3	1
Congenital Heart Anomaly	Say-Barber-Biesecker-Young-Simpson syndrome	6.36E-02	KAT6B	1
Cardiac Arrythmia	brugada syndrome type 7	6.36E-02	SCN3B	1
Pulmonary Hypertension	dexfenfluramine-associated primary pulmonary hypertension	6.36E-02	BMPR2	1
Congenital Heart Anomaly	dextro-looped transposition of great arteries type 3	6.36E-02	GDF1	1
Cardiac Arrythmia	dilated cardiomyopathy 1o	6.36E-02	ABCC9	1
Tachycardia	dilated cardiomyopathy 1o	6.36E-02	ABCC9	1
Cardiac Arrythmia	familial atrial fibrillation type 12	6.36E-02	ABCC9	1
Pulmonary Hypertension	fenfluramine-associated primary pulmonary hypertension	6.36E-02	BMPR2	1
Cardiac Enlargement	hypertrichotic osteochondrodysplasia	6.36E-02	ABCC9	1
Increased Levels of LDH	increased localization of LDH	6.36E-02	C5	1
Nephrosis	nephrotic syndrome type 6	6.36E-02	PTPRO	1
Pulmonary Hypertension	primary pulmonary hypertension with hereditary hemorrhagic telangiectasia 1	6.36E-02	BMPR2	1
Pulmonary Hypertension	pulmonary veno-occlusive disease	6.36E-02	BMPR2	1
Cardiac Inflammation	pericarditis	6.59E-02	TUBA1A,TUBB2A,TUBB4A	3
Cardiac Arteriopathy	coronary artery disease	7.11E-02	ANKRD29,ASIC1,ASIC3,CACNB3,CNR1,CNTN5,FRMD4A,GABRA2,GABRG2,KALRN,MCF2L,MECOM,NPR3,PDE3A,PDE4B,PDE4D,PLXNA2,PRR16,PTPRM,SEZ6L,SMAD3,SNX29,TUBA1A,TUBB2A,TUBB4A	25
Congenital Heart Anomaly	tetralogy of Fallot	8.77E-02	GDF1,ZFPM2	2
Glutathione Depletion In Liver	conjugation of glutathione	1.08E-01	GSTA4,GSTM2	2
Congenital Heart Anomaly	Shprintzen syndrome	1.23E-01	GP1BB	1
Cardiac Necrosis/Cell Death	apoptosis of ventricular myocytes	1.23E-01	NRG1	1
Congenital Heart Anomaly	multiple joint dislocations, short stature, craniofacial dysmorphism, and congenital heart defects	1.23E-01	CHST3	1
Heart Failure	heart failure	1.23E-01	ASIC1,ASIC3,CST3,DRD2,GRK5,GUCY1A2,GUCY1A3,GUCY1B3,NPR3,PDE3A,PDE4B,PDE4D,PPP2R5B	13
Nephrosis	minimal change nephrotic syndrome	1.75E-01	CST3,PPP3CC	2
Cardiac Damage	injury of myocardium	1.79E-01	C5	1
Cardiac Degeneration	injury of myocardium	1.79E-01	C5	1
Cardiac Arrythmia	Brugada syndrome	1.99E-01	KCND3,SCN3B	2
Heart Failure	cardiac death	2.31E-01	GRK5	1
Pulmonary Hypertension	Pulmonary Hypertension	2.63E-01	BMPR2,FHL1,NPR3,SMAD9	4
Liver Necrosis/Cell Death	apoptosis of hepatocytes	2.95E-01	BCL2,JUN	2
Cardiac Necrosis/Cell Death	cell death of cardiomyocytes	2.95E-01	NRG1,SH3BP5	2
Liver Inflammation/Hepatitis	alcoholic hepatitis	3.16E-01	PDE3A,PDE4B,PDE4D	3
Liver Steatosis	hepatic steatosis	3.34E-01	CNR1,CYP2E1,PDE3A,PDE4B,PDE4D	5
Kidney Failure	renal failure	3.46E-01	DRD2,GUCY1A2,GUCY1A3,GUCY1B3,NPR3,PDE3A,PDE4B,PDE4D,PPP3CC	9
Cardiac Arrythmia	atrial flutter	3.51E-01	CHRM2,KCNH7,KCNK2	3
Congenital Heart Anomaly	congenital heart disease	3.60E-01	CHST3,GDF1,GP1BB,KAT6B,ZFPM2	5
Heart Failure	diastolic heart failure	3.69E-01	NPR3	1
Renal Necrosis/Cell Death	cell death of kidney cell lines	3.83E-01	AAK1,ATP2B2,BCL2,DCC,HIPK2,JAK2,MAPT,MOAP1,NTRK3,PEA15,PKD1,PLCB1,PPP1R15A,PRMT2,RGS4,SIRT2,TMEFF2,TRPS1,ZMYND11	19
Renal Necrosis/Cell Death	apoptosis of kidney cell lines	4.18E-01	ATP2B2,BCL2,DCC,HIPK2,JAK2,MAPT,PEA15,PKD1,PPP1R15A,PRMT2,RGS4,TMEFF2,TRPS1,ZMYND11	14
Cardiac Arrythmia	bradycardia	4.47E-01	CHRM2	1
Bradycardia	bradycardia	4.47E-01	CHRM2	1
Cardiac Arrythmia	arrhythmia	4.47E-01	ABCC9,CACNB3,CHRM2,CNTN5,KCND3,KCNH7,KCNK2,SCN3B,SLC8A1	9
Cardiac Arrythmia	supraventricular arrhythmia	4.54E-01	ABCC9,CACNB3,CHRM2,CNTN5,KCNH7,KCNK2,SLC8A1	7
Cardiac Arrythmia	atrial fibrillation	4.81E-01	ABCC9,CHRM2,CNTN5,KCNH7,KCNK2,SLC8A1	6
Nephrosis	nephrosis	4.89E-01	CST3,PPP3CC,PTPRO	3
Cardiac Arrythmia	ventricular tachycardia	5.05E-01	ABCC9,CHRM2,KCNH7	3
Tachycardia	ventricular tachycardia	5.05E-01	ABCC9,CHRM2,KCNH7	3
Kidney Failure	end stage renal disease	5.09E-01	DRD2,PDE3A,PDE4B,PDE4D	4
Cardiac Arrythmia	tachycardia	5.09E-01	ABCC9,CACNB3,CHRM2,KCNH7	4
Tachycardia	tachycardia	5.09E-01	ABCC9,CACNB3,CHRM2,KCNH7	4
Cardiac Hypertrophy	hypertrophy of cardiac muscle	5.15E-01	CAMK2D	1
Renal Proliferation	proliferation of kidney cell lines	5.18E-01	ENC1,ERBB4,KLF6,PKD1,SCUBE3,SPOCK3,TMEFF2,UNC5C	8
Heart Failure	congestive heart failure	5.23E-01	NPR3,PDE3A,PDE4B,PDE4D	4
Cardiac Congestive Cardiac Failure	congestive heart failure	5.23E-01	NPR3,PDE3A,PDE4B,PDE4D	4
Liver Proliferation	proliferation of hepatocytes	5.46E-01	C5	1
Cardiac Arteriopathy	variant angina	6.02E-01	CACNB3	1
Liver Inflammation/Hepatitis	chronic hepatitis C	1.00E00	DRD2,PPP3CC	2
Kidney Failure	chronic renal failure	1.00E00	DRD2,PDE3A,PDE4B,PDE4D,PPP3CC	5
Renal Inflammation	focal glomerulonephritis	1.00E00	JUN	1
Renal Nephritis	focal glomerulonephritis	1.00E00	JUN	1
Hepatocellular Carcinoma	hepatocellular carcinoma	1.00E00	AMPH,BCL2,ELMO1,IFT81,MAPK11,SLIT2,SOX9,VIM	8
Liver Hyperplasia/Hyperproliferation	hepatocellular carcinoma	1.00E00	AMPH,BCL2,ELMO1,IFT81,MAPK11,SLIT2,SOX9,VIM	8
Liver Inflammation/Hepatitis	inflammation of liver	1.00E00	CYP2E1,DRD2,GABBR2,PDE3A,PDE4B,PDE4D,PPP3CC	7
Liver Hyperplasia/Hyperproliferation	liver cancer	1.00E00	AMPH,BCL2,BMI1,CAP2,CST3,ELMO1,FER,IFT81,ING4,JUN,MAPK11,NKD1,SLIT2,SOX9,VEGFC,VIM	16
Cardiac Infarction	myocardial infarction	1.00E00	GUCY1A2,GUCY1A3,GUCY1B3,PPP3CC	4
Liver Cirrhosis	primary biliary cirrhosis	1.00E00	DLK1,TBC1D9,TGFB2	3
Canonical Pathways
Ingenuity Canonical Pathways	-log(p-value)	Ratio	Molecules
Axonal Guidance Signaling	9.75E00	1.38E-01	SLIT3,KLC1,PIK3R1,SOS2,SEMA4F,CFL2,MRAS,FIGF,PLCB1,ABLIM2,EFNB3,PLCL1,WNT5B,KALRN,GNG2,TUBB2A,VEGFC,DPYSL5,GNAZ,PPP3CC,ADAMTS9,PIK3R3,GNAO1,PAK7,NRP1,FYN,FZD10,LRRC4C,PLXNA3,SLIT1,FZD1,PLXNA2,WNT8B,SEMA6C,EFNB2,NTNG1,GNG11,GLI3,SRGAP1,NGFR,EFNB1,DCC,AKT3,PRKCE,TUBB4A,UNC5C,ARHGEF12,PLXNC1,EFNA3,SLIT2,EPHA3,BMP5,WIPF1,NTRK2,TUBA1A,PAK3,NTRK3,EPHA5,SEMA4G,EPHB3,SEMA3C,WNT11,PRKAR1A
cAMP-mediated signaling	5.18E00	1.47E-01	GRM2,CAMK4,CAMK1D,GRM3,PDE3A,CNGB1,RGS12,OPRL1,CAMK2D,CAMK1G,PKIA,CHRM2,CAMK2B,GRK4,PDE10A,CNR1,RGS4,AKAP6,PPP3CC,PDE4B,DRD2,PDE4D,PDE1C,S1PR3,GABBR2,NPR3,DUSP1,GNAO1,S1PR1,DUSP4,MC1R,PRKAR1A
Neuropathic Pain Signaling In Dorsal Horn Neurons	4.89E00	1.86E-01	GRM2,CAMK4,CAMK1D,GRM3,GRIA1,PIK3R1,GRIA2,TAC1,PIK3R3,CAMK2D,NTRK2,CAMK1G,PLCB1,PRKCE,KCNQ3,PLCL1,PRKAR1A,CAMK2B,GRIA3
G-Protein Coupled Receptor Signaling	4.51E00	1.3E-01	FYN,GRM2,CAMK4,GRM3,PIK3R1,PDE3A,SOS2,RGS12,OPRL1,CAMK2D,MRAS,AKT3,PLCB1,PRKCE,CHRM2,CAMK2B,GRK4,PDE10A,CNR1,RGS4,PDE4B,DRD2,PDE4D,PDE1C,PIK3R3,S1PR3,GABBR2,NPR3,DUSP1,GNAO1,S1PR1,DUSP4,MC1R,PRKAR1A
Glutamate Receptor Signaling	4.42E00	2.13E-01	GRM2,CAMK4,SLC1A4,SLC17A6,GRM3,GRIA1,GNG2,GRIA2,GNG11,DLG4,SLC1A2,GRIA3,GRIK1
Ephrin Receptor Signaling	4.04E00	1.27E-01	FYN,SOS2,JAK2,EFNB2,GNG11,CFL2,EFNB1,MRAS,FIGF,AKT3,EFNB3,KALRN,ANGPT1,SH2D3C,GNG2,EFNA3,VEGFC,GNAZ,EPHA3,WIPF1,PAK3,GNAO1,EPHA5,EPHB3,PAK7
Reelin Signaling in Neurons	3.38E00	1.71E-01	FYN,ARHGEF12,CNR1,PIK3R1,MAPK8IP2,MAPK8IP3,RELN,CDK5R1,PIK3R3,APBB1,MAP3K10,MAPT,ARHGEF3,DCX
Gαi Signaling	3.24E00	1.41E-01	GRM2,GRM3,CNR1,SOS2,GNG2,RGS4,DRD2,RGS12,OPRL1,S1PR3,GABBR2,GNG11,NPR3,MRAS,S1PR1,RALGDS,CHRM2,PRKAR1A
Role of NFAT in Cardiac Hypertrophy	3.1E00	1.23E-01	CAMK4,CAMK1D,PIK3R1,GNG2,SOS2,PPP3CC,MAPK11,PIK3R3,HDAC6,CAMK2D,GNG11,MRAS,TGFB2,CAMK1G,PLCB1,AKT3,PRKCE,MEF2C,SLC8A1,PLCL1,RCAN2,CAMK2B,PRKAR1A
Regulation of the Epithelial-Mesenchymal Transition Pathway	3E00	1.23E-01	FZD10,SNAI2,JAK1,FGF9,SMAD3,PIK3R1,FGF14,SOS2,TWIST1,JAK2,FZD1,ZEB1,WNT8B,PIK3R3,PYGO1,CDH2,CDH12,MRAS,TGFB2,AKT3,FGFRL1,WNT5B,WNT11
CREB Signaling in Neurons	2.97E00	1.19E-01	GRM2,CAMK4,GRM3,PIK3R1,GRIA1,GNG2,SOS2,GRIA2,GNAZ,PIK3R3,CAMK2D,GNG11,GNAO1,MRAS,PLCB1,AKT3,PRKCE,PLCL1,PRKAR1A,CAMK2B,GRIA3,GRIK1
Relaxin Signaling	2.75E00	1.24E-01	GUCY1A3,PDE10A,PDE3A,PIK3R1,GNG2,GNAZ,PDE4B,PDE4D,PDE1C,PIK3R3,GNG11,JUN,GNAO1,GUCY1A2,MRAS,AKT3,GUCY1B3,PRKAR1A
Human Embryonic Stem Cell Pluripotency	2.75E00	1.21E-01	FZD10,PIK3R1,SMAD3,BMPR2,FZD1,BMP5,WNT8B,S1PR3,PIK3R3,NTRK2,NTRK3,MRAS,TGFB2,S1PR1,AKT3,FGFRL1,WNT11,WNT5B
Wnt/β-catenin Signaling	2.67E00	1.24E-01	FZD10,SOX1,PPP2R5B,BMPR2,KREMEN1,FZD1,WNT8B,CDH2,CDH12,JUN,SOX6,DKK3,APC2,RARA,GNAO1,TGFB2,AKT3,SOX9,WNT5B,WNT11,SOX5
Molecular Mechanisms of Cancer	2.57E00	9.67E-02	FZD10,FYN,GAB2,JAK1,PIK3R1,SMAD3,SOS2,BMPR2,FZD1,JAK2,MAPK11,BCL2,CAMK2D,HHAT,JUN,TGFB2,MRAS,PRKCE,AKT3,PLCB1,ARHGEF3,HIPK2,RALGDS,CAMK2B,ARHGEF12,SMAD9,ARHGEF17,GNAZ,BMP5,PIK3R3,CDKN2D,PAK3,GNAO1,PAK7,PRKAR1A
Amyotrophic Lateral Sclerosis Signaling	2.49E00	1.4E-01	GRIA1,PIK3R1,GRIA2,VEGFC,BCL2,PIK3R3,HECW1,AKT3,SLC1A2,FIGF,CAPN2,RNF19A,GRIK1,GRIA3
Inhibition of Angiogenesis by TSP1	2.47E00	2.19E-01	FYN,JUN,GUCY1A3,GUCY1A2,AKT3,MAPK11,GUCY1B3
Role of NANOG in Mammalian Embryonic Stem Cell Pluripotency	2.43E00	1.33E-01	FZD10,JAK1,SMAD9,PIK3R1,SOS2,BMPR2,FZD1,JAK2,BMP5,WNT8B,PIK3R3,MRAS,AKT3,WNT11,WNT5B
Ceramide Signaling	2.35E00	1.43E-01	PIK3R3,S1PR3,JUN,NGFR,PIK3R1,PPP2R5B,MRAS,S1PR1,AKT3,SMPD1,SMPD3,BCL2
Breast Cancer Regulation by Stathmin1	2.32E00	1.12E-01	PPP1R14C,ARHGEF12,CAMK4,CAMK1D,PIK3R1,PPP2R5B,TUBB2A,GNG2,SOS2,ARHGEF17,PIK3R3,GNG11,CAMK2D,TUBA1A,MRAS,CAMK1G,PLCB1,PRKCE,TUBB4A,ARHGEF3,CAMK2B,PRKAR1A
Semaphorin Signaling in Neurons	2.29E00	1.73E-01	FYN,CRMP1,ARHGEF12,CFL2,PAK3,DPYSL4,PAK7,DPYSL5,NRP1
SAPK/JNK Signaling	2.23E00	1.3E-01	DUSP8,PIK3R1,MAPK8IP2,SOS2,GNG2,MAPK8IP3,PIK3R3,MAP3K10,GNG11,JUN,DUSP10,MRAS,DUSP4
Ephrin B Signaling	2.21E00	1.39E-01	EFNB2,GNG11,KALRN,CFL2,EFNB1,GNAO1,GNG2,MRAS,EPHB3,GNAZ,EFNB3
Synaptic Long Term Potentiation	2.17E00	1.28E-01	PPP1R14C,GRM2,CAMK4,GRM3,GRIA1,GRIA2,PPP3CC,CAMK2D,MRAS,PRKCE,PLCB1,PLCL1,PRKAR1A,CAMK2B,GRIA3
Mouse Embryonic Stem Cell Pluripotency	2.15E00	1.31E-01	FZD10,JAK1,SMAD9,PIK3R1,SOS2,BMPR2,FZD1,JAK2,MAPK11,PIK3R3,MRAS,AKT3,ID4
Neuregulin Signaling	2.09E00	1.26E-01	NRG1,PIK3R3,ERBB4,PIK3R1,DCN,SOS2,MRAS,PRKCE,AKT3,DLG4,TMEFF2,CDK5R1
Ephrin A Signaling	1.99E00	1.6E-01	PIK3R3,FYN,CFL2,NGFR,PIK3R1,EFNA3,EPHA5,EPHA3
Signaling by Rho Family GTPases	1.98E00	9.68E-02	SEPT5,ARHGEF12,CDH18,PIK3R1,GNG2,VIM,ARHGEF17,GNAZ,PIK3R3,MAP3K10,WIPF1,CDH2,JUN,GNG11,CDH12,CFL2,PAK3,GNAO1,CDH10,MRAS,PAK7,ARHGEF3,SEPT6,CDC42EP4
Sperm Motility	1.9E00	1.17E-01	CACNA1G,CAMK4,GUCY1A3,PDE4B,PDE4D,CNGB1,PDE1C,MRAS,GUCY1A2,PRKCE,PLCB1,PLCL1,GUCY1B3,PRKAR1A
Amyloid Processing	1.89E00	1.54E-01	MAPT,PRKCE,AKT3,BACE1,CAPN2,MAPK11,CDK5R1,PRKAR1A
Antiproliferative Role of Somatostatin Receptor 2	1.88E00	1.41E-01	PIK3R3,GNG11,GUCY1A3,PIK3R1,GNG2,MRAS,GUCY1A2,SST,GUCY1B3
IL-3 Signaling	1.85E00	1.37E-01	PIK3R3,GAB2,JAK1,JUN,PIK3R1,MRAS,PRKCE,AKT3,PPP3CC,JAK2
Gap Junction Signaling	1.8E00	1.09E-01	GUCY1A3,PIK3R1,TUBB2A,SOS2,PPP3CC,DRD2,PIK3R3,TUBA1A,MRAS,GUCY1A2,PRKCE,AKT3,PLCB1,TUBB4A,PLCL1,GUCY1B3,PRKAR1A
Glioma Signaling	1.8E00	1.13E-01	PIK3R3,CDKN2D,CAMK4,CAMK2D,CAMK1D,PIK3R1,SOS2,CAMK1G,MRAS,PRKCE,AKT3,CAMK2B
GM-CSF Signaling	1.8E00	1.36E-01	PIK3R3,CAMK2D,PIK3R1,SOS2,MRAS,AKT3,PPP3CC,JAK2,CAMK2B
Parkinson's Signaling	1.8E00	2.5E-01	SEPT5,PARK2,SNCAIP,MAPK11
Nitric Oxide Signaling in the Cardiovascular System	1.76E00	1.18E-01	PIK3R3,CAMK4,GUCY1A3,PIK3R1,GUCY1A2,PRKCE,AKT3,VEGFC,FIGF,GUCY1B3,PDE1C,PRKAR1A
Protein Kinase A Signaling	1.76E00	9.12E-02	DUSP8,CAMK4,PDE3A,SMAD3,CNGB1,HHAT,GNG11,CAMK2D,GLI3,PTPRO,NGFR,DUSP10,TGFB2,DCC,PRKCE,PLCB1,PLCL1,PTPRN,CAMK2B,MTMR3,PPP1R14C,PTPRD,PDE10A,GNG2,AKAP6,PDE4B,PPP3CC,PDE4D,PTPRM,PDE1C,DUSP1,DUSP4,DUSP18,PRKAR1A
Corticotropin Releasing Hormone Signaling	1.74E00	1.14E-01	CAMK4,GUCY1A3,CNR1,MAPK11,JUN,GLI3,GNAO1,GUCY1A2,PRKCE,JUND,MEF2C,GUCY1B3,PRKAR1A
BMP signaling pathway	1.74E00	1.28E-01	MAGED1,CAMK4,JUN,SMAD9,MRAS,BMPR2,MAPK11,BMP5,PRKAR1A,CHRD
ErbB Signaling	1.73E00	1.26E-01	NRG1,PIK3R3,JUN,PAK3,ERBB4,PIK3R1,SOS2,MRAS,PRKCE,PAK7,MAPK11
UVA-Induced MAPK Signaling	1.66E00	1.24E-01	PIK3R3,PARP6,JUN,PIK3R1,MRAS,PLCB1,SMPD1,RPS6KA2,PLCL1,SMPD3,MAPK11
RAR Activation	1.66E00	1.03E-01	PRMT2,SMAD9,PIK3R1,SMAD3,NR2F2,JAK2,MAPK11,NR2F1,PIK3R3,JUN,DUSP1,RARA,NCOA1,TGFB2,AKT3,PRKCE,NRIP1,PRKAR1A
Synaptic Long Term Depression	1.61E00	1.07E-01	GRM2,GUCY1A3,GRM3,GRIA1,PPP2R5B,GRIA2,GNAZ,GNAO1,MRAS,GUCY1A2,PRKCE,PLCB1,PLCL1,GUCY1B3,GRIA3
Cellular Effects of Sildenafil (Viagra)	1.58E00	1.11E-01	SLC4A5,CAMK4,GUCY1A3,CACNG4,PDE3A,PDE4B,PDE4D,PDE1C,GUCY1A2,PLCB1,KCNQ3,PLCL1,GUCY1B3,PRKAR1A
GDNF Family Ligand-Receptor Interactions	1.56E00	1.29E-01	DOK5,PIK3R3,JUN,DOK6,GFRA1,PIK3R1,SOS2,MRAS,GFRA2
Chemokine Signaling	1.56E00	1.32E-01	CAMK4,JUN,CAMK2D,CAMK1D,CAMK1G,MRAS,PLCB1,MAPK11,CAMK2B
Role of Macrophages, Fibroblasts and Endothelial Cells in Rheumatoid Arthritis	1.55E00	8.68E-02	FZD10,TRAF3,CAMK4,PIK3R1,JAK2,FZD1,WNT8B,JUN,CAMK2D,DKK3,NGFR,MRAS,AKT3,PRKCE,PLCB1,FIGF,PLCL1,WNT5B,CAMK2B,DAAM1,VEGFC,C5,PPP3CC,PIK3R3,APC2,GNAO1,WNT11
Thrombin Signaling	1.53E00	9.64E-02	ARHGEF12,CAMK4,CAMK1D,PIK3R1,GNG2,GNAZ,MAPK11,PIK3R3,CAMK2D,GNG11,GNAO1,CAMK1G,MRAS,PLCB1,AKT3,PRKCE,ARHGEF3,PLCL1,CAMK2B
GNRH Signaling	1.51E00	1.04E-01	SOS2,DNM3,MAPK11,DNM1,MAP3K10,JUN,CAMK2D,PAK3,MRAS,PRKCE,PLCB1,PAK7,PRKAR1A,CAMK2B
14-3-3-mediated Signaling	1.48E00	1.1E-01	PIK3R1,TUBB2A,VIM,PIK3R3,JUN,TUBA1A,MAPT,MRAS,PRKCE,AKT3,PLCB1,TUBB4A,PLCL1
Insulin Receptor Signaling	1.48E00	1.07E-01	PPP1R14C,FYN,JAK1,PIK3R1,ASIC3,SOS2,JAK2,VAMP2,PIK3R3,SYNJ1,ASIC1,MRAS,AKT3,PRKAR1A
CNTF Signaling	1.46E00	1.35E-01	PIK3R3,JAK1,PIK3R1,CNTFR,MRAS,JAK2,RPS6KA2
FLT3 Signaling in Hematopoietic Progenitor Cells	1.45E00	1.23E-01	STAT4,PIK3R3,GAB2,PIK3R1,SOS2,MRAS,AKT3,RPS6KA2,MAPK11
Pancreatic Adenocarcinoma Signaling	1.43E00	1.04E-01	PIK3R3,JAK1,CYP2E1,PIK3R1,SMAD3,TGFB2,AKT3,VEGFC,FIGF,JAK2,RALGDS,BCL2
IL-15 Signaling	1.41E00	1.23E-01	PIK3R3,JAK1,PIK3R1,MRAS,AKT3,JAK2,MAPK11,BCL2
Ovarian Cancer Signaling	1.41E00	1.01E-01	FZD10,FGF9,PIK3R1,VEGFC,FZD1,WNT8B,BCL2,PIK3R3,MRAS,AKT3,FIGF,WNT5B,WNT11,PRKAR1A
Role of Tissue Factor in Cancer	1.41E00	1.1E-01	PIK3R3,FYN,PDIA2,CFL2,PIK3R1,MRAS,AKT3,PLCB1,VEGFC,JAK2,RPS6KA2,MAPK11
Colorectal Cancer Metastasis Signaling	1.4E00	9.02E-02	FZD10,JAK1,SMAD3,PIK3R1,GNG2,SOS2,VEGFC,JAK2,FZD1,WNT8B,PIK3R3,GNG11,JUN,MRAS,DCC,TGFB2,AKT3,FIGF,RALGDS,WNT5B,WNT11,PRKAR1A
Cardiac β-adrenergic Signaling	1.38E00	1E-01	PPP1R14C,PDE10A,PDE3A,PPP2R5B,GNG2,AKAP6,PDE4B,PDE4D,PDE1C,GNG11,MRAS,PKIA,SLC8A1,PRKAR1A
Renin-Angiotensin Signaling	1.38E00	1.06E-01	PIK3R3,JUN,PAK3,PIK3R1,SOS2,SHC2,MRAS,PRKCE,PAK7,JAK2,MAPK11,PRKAR1A
G Protein Signaling Mediated by Tubby	1.35E00	1.35E-01	GNG11,GNG2,MRAS,PLCB1,JAK2
RhoGDI Signaling	1.33E00	8.95E-02	GDI1,ARHGEF12,CDH18,ARHGDIG,GNG2,ARHGEF17,GNAZ,CDH2,CDH12,GNG11,PAK3,CFL2,GNAO1,CDH10,MRAS,PAK7,ARHGEF3
UVC-Induced MAPK Signaling	1.32E00	1.43E-01	JUN,MRAS,PRKCE,SMPD1,SMPD3,MAPK11
IL-2 Signaling	1.3E00	1.25E-01	PIK3R3,JAK1,JUN,PIK3R1,SOS2,MRAS,AKT3
VEGF Family Ligand-Receptor Interactions	1.29E00	1.15E-01	PIK3R3,PIK3R1,SOS2,MRAS,PRKCE,AKT3,VEGFC,FIGF,NRP1
CCR3 Signaling in Eosinophils	1.25E00	9.92E-02	PIK3R3,GNG11,CAMK4,CFL2,PAK3,PIK3R1,GNG2,MRAS,PRKCE,PLCB1,PAK7,MAPK11
Huntington's Disease Signaling	1.25E00	8.73E-02	NEUROD1,PIK3R1,GNG2,SOS2,DNM3,STX1A,SNAP25,CDK5R1,DNM1,PIK3R3,HDAC6,MAP3K10,JUN,GNG11,CPLX2,DLG4,PLCB1,AKT3,PRKCE,CAPN2
Thrombopoietin Signaling	1.23E00	1.19E-01	PIK3R3,GAB2,JUN,PIK3R1,MRAS,PRKCE,JAK2
Erythropoietin Signaling	1.21E00	1.08E-01	PIK3R3,JUN,PIK3R1,SOS2,MRAS,PRKCE,AKT3,JAK2
Melatonin Signaling	1.21E00	1.18E-01	CAMK4,CAMK2D,GNAO1,PRKCE,PLCB1,PLCL1,CAMK2B,PRKAR1A
JAK/Stat Signaling	1.21E00	1.14E-01	STAT4,PIK3R3,JAK1,PIK3R1,SOS2,MRAS,AKT3,JAK2
Neurotrophin/TRK Signaling	1.21E00	1.14E-01	PIK3R3,JUN,NTRK2,NTRK3,NGFR,PIK3R1,SOS2,MRAS
EGF Signaling	1.2E00	1.21E-01	PIK3R3,JAK1,JUN,PIK3R1,SOS2,AKT3,MAPK11
Role of NFAT in Regulation of the Immune Response	1.18E00	8.6E-02	FYN,CAMK4,PIK3R1,GNG2,SOS2,PPP3CC,GNAZ,PIK3R3,GNG11,JUN,GNAO1,MRAS,PLCB1,AKT3,MEF2C,RCAN2
Chronic Myeloid Leukemia Signaling	1.17E00	9.8E-02	HDAC6,PIK3R3,GAB2,MECOM,PIK3R1,SMAD3,SOS2,MRAS,TGFB2,AKT3
PTEN Signaling	1.16E00	9.23E-02	PIK3R3,NTRK2,SYNJ1,NTRK3,NGFR,PIK3R1,SOS2,MRAS,BMPR2,AKT3,FGFRL1,BCL2
tRNA Splicing	1.16E00	1.43E-01	PDE10A,PDE3A,PDE4B,PDE4D,PDE1C
Renal Cell Carcinoma Signaling	1.15E00	1.13E-01	PIK3R3,JUN,PAK3,PIK3R1,SOS2,MRAS,AKT3,PAK7
B Cell Receptor Signaling	1.14E00	9.26E-02	GAB2,CAMK4,PIK3R1,SOS2,PPP3CC,MAPK11,PIK3R3,MAP3K10,CAMK2D,JUN,SYNJ1,PAG1,MRAS,AKT3,CAMK2B
ErbB4 Signaling	1.13E00	1.15E-01	NRG1,PIK3R3,ERBB4,PIK3R1,SOS2,MRAS,PRKCE
NGF Signaling	1.13E00	9.91E-02	PIK3R3,MAP3K10,NGFR,PIK3R1,SOS2,MRAS,AKT3,TRIO,SMPD1,RPS6KA2,SMPD3
Calcium Signaling	1.12E00	8.51E-02	CAMK4,CAMK1D,GRIA1,GRIA2,PPP3CC,ATP2B2,HDAC6,CAMK2D,CAMK1G,MEF2C,SLC8A1,RCAN2,GRIK1,PRKAR1A,CAMK2B,GRIA3
Basal Cell Carcinoma Signaling	1.12E00	1.11E-01	FZD10,GLI3,APC2,FZD1,WNT8B,BMP5,WNT5B,WNT11
TGF-β Signaling	1.09E00	1.01E-01	JUN,SMAD9,SMAD3,SOS2,MRAS,TGFB2,BMPR2,MAPK11,BCL2
Notch Signaling	1.08E00	1.22E-01	MAML2,DTX1,MAML3,NUMBL,HEY1
Melanocyte Development and Pigmentation Signaling	1.07E00	1.03E-01	PIK3R3,PIK3R1,SOS2,MRAS,DCT,RPS6KA2,MC1R,BCL2,PRKAR1A
IL-17 Signaling	1.06E00	1.08E-01	PIK3R3,JAK1,JUN,PIK3R1,MRAS,AKT3,JAK2,MAPK11
Sphingomyelin Metabolism	1.06E00	2.5E-01	SMPD1,SMPD3
TR/RXR Activation	1.04E00	1.01E-01	PIK3R3,CAMK4,NCOA6,TRH,PIK3R1,NCOA1,AKT3,RCAN2,DIO3
Androgen Signaling	1.04E00	8.4E-02	GNG11,CAMK4,JUN,SMAD3,GNAO1,GNG2,NCOA1,MRAS,PRKCE,GNAZ,PRKAR1A
Prolactin Signaling	1.04E00	1.04E-01	PIK3R3,FYN,JUN,PIK3R1,SOS2,MRAS,PRKCE,JAK2
Leptin Signaling in Obesity	1.04E00	1.05E-01	PIK3R3,PDE3A,PIK3R1,AKT3,PLCB1,JAK2,PLCL1,PRKAR1A
IL-4 Signaling	1.04E00	1.07E-01	PIK3R3,JAK1,SYNJ1,PIK3R1,SOS2,MRAS,AKT3,JAK2
FAK Signaling	1.02E00	9.18E-02	PIK3R3,FYN,PAK3,PIK3R1,SOS2,MRAS,AKT3,PAK7,CAPN2
Netrin Signaling	1E00	1.11E-01	DCC,ABLIM2,PPP3CC,PRKAR1A,UNC5C
CXCR4 Signaling	9.97E-01	8.75E-02	PIK3R1,GNG2,GNAZ,PIK3R3,GNG11,JUN,PAK3,GNAO1,MRAS,PRKCE,AKT3,PLCB1,PAK7,ELMO1
Factors Promoting Cardiogenesis in Vertebrates	9.95E-01	9.89E-02	FZD10,SMAD9,TGFB2,BMPR2,PRKCE,MEF2C,FZD1,BMP5,WNT11
HIF1α Signaling	9.85E-01	9.8E-02	PIK3R3,EGLN1,JUN,PIK3R1,NCOA1,MRAS,AKT3,VEGFC,FIGF,MAPK11
Xenobiotic Metabolism Signaling	9.77E-01	8.24E-02	NDST3,CAMK4,CAMK1D,PIK3R1,GSTM3,GSTA4,PPP2R5B,MAF,NDST4,MAPK11,PIK3R3,MAP3K10,CHST1,GSTM2,CAMK2D,NCOA1,CAMK1G,CHST3,MRAS,PRKCE,NRIP1,CAMK2B
G Beta Gamma Signaling	9.72E-01	9E-02	GNG11,SOS2,GNAO1,GNG2,MRAS,PRKCE,AKT3,GNAZ,PRKAR1A
PAK Signaling	9.72E-01	8.65E-02	PIK3R3,CFL2,PAK3,PIK3R1,SOS2,MRAS,EPHB3,PAK7,EPHA3
HER-2 Signaling in Breast Cancer	9.61E-01	1E-01	NRG1,PIK3R3,PIK3R1,SOS2,MRAS,PRKCE,AKT3,ITGB8
Endometrial Cancer Signaling	9.54E-01	1.09E-01	PIK3R3,APC2,PIK3R1,SOS2,MRAS,AKT3
Tec Kinase Signaling	9.46E-01	8E-02	FYN,JAK1,PIK3R1,GNG2,GNAZ,JAK2,STAT4,PIK3R3,GNG11,PAK3,GNAO1,MRAS,PRKCE,PAK7
D-myo-inositol (1,4,5,6)-Tetrakisphosphate Biosynthesis	9.4E-01	8.53E-02	MTMR6,DUSP8,SYNJ1,DUSP1,PTPRO,DUSP10,PPP2R5B,DUSP18,PPFIA2,PTPRM,PTPRN
D-myo-inositol (3,4,5,6)-tetrakisphosphate Biosynthesis	9.4E-01	8.53E-02	MTMR6,DUSP8,SYNJ1,DUSP1,PTPRO,DUSP10,PPP2R5B,DUSP18,PPFIA2,PTPRM,PTPRN
PDGF Signaling	9.37E-01	1.01E-01	PIK3R3,JAK1,JUN,SYNJ1,PIK3R1,SOS2,MRAS,JAK2
Angiopoietin Signaling	9.28E-01	9.86E-02	PIK3R3,ANGPT1,PAK3,PIK3R1,MRAS,AKT3,PAK7
3-phosphoinositide Biosynthesis	9.25E-01	8.23E-02	DUSP8,PIK3R1,PPP2R5B,PPFIA2,PTPRM,MTMR6,PIK3R3,SYNJ1,DUSP1,PTPRO,DUSP10,DUSP18,PTPRN
Rac Signaling	9.22E-01	8.55E-02	PIK3R3,MCF2L,JUN,CYFIP2,CFL2,PAK3,PIK3R1,MRAS,PAK7,CDK5R1
Regulation of IL-2 Expression in Activated and Anergic T Lymphocytes	9.13E-01	9.52E-02	FYN,CAMK4,JUN,SMAD3,SOS2,MRAS,TGFB2,PPP3CC
Clathrin-mediated Endocytosis Signaling	9.12E-01	8.38E-02	FGF9,PIK3R1,FGF14,DNM3,SH3GLB1,VEGFC,ITGB8,PPP3CC,DNM1,PIK3R3,SYNJ1,AMPH,AAK1,FIGF,SNAP91,HIP1R
Taurine Biosynthesis	9.09E-01	5E-01	CSAD
Putrescine Biosynthesis III	9.09E-01	5E-01	ADC
D-myo-inositol-5-phosphate Metabolism	8.87E-01	8.28E-02	MTMR6,DUSP8,SYNJ1,DUSP1,PTPRO,DUSP10,PPP2R5B,PLCB1,DUSP18,PPFIA2,PTPRM,PTPRN
p70S6K Signaling	8.84E-01	9.02E-02	PIK3R3,JAK1,MAPT,PIK3R1,SOS2,PPP2R5B,MRAS,PRKCE,AKT3,PLCB1,PLCL1
P2Y Purigenic Receptor Signaling Pathway	8.84E-01	8.8E-02	PIK3R3,GNG11,JUN,PIK3R1,GNG2,MRAS,PRKCE,AKT3,PLCB1,PLCL1,PRKAR1A
CCR5 Signaling in Macrophages	8.77E-01	8.64E-02	GNG11,CAMK4,JUN,GNG2,MRAS,PRKCE,MAPK11
3-phosphoinositide Degradation	8.7E-01	8.22E-02	MTMR6,DUSP8,SYNJ1,DUSP1,PTPRO,DUSP10,PPP2R5B,DUSP18,PPFIA2,PTPRM,PTPRN,MTMR3
iNOS Signaling	8.67E-01	1.06E-01	JAK1,CAMK4,JUN,JAK2,MAPK11
p53 Signaling	8.64E-01	9.47E-02	PIK3R3,JUN,SNAI2,PIK3R1,PLAGL1,BAI1,AKT3,HIPK2,BCL2
HMGB1 Signaling	8.64E-01	9.28E-02	PIK3R3,JUN,NGFR,KAT6A,PIK3R1,MRAS,AKT3,MAPK11,KAT6B
Role of Osteoblasts, Osteoclasts and Chondrocytes in Rheumatoid Arthritis	8.47E-01	8E-02	FZD10,CAMK4,SMAD9,PIK3R1,BMPR2,PPP3CC,FZD1,BMP5,WNT8B,BCL2,PIK3R3,JUN,APC2,DKK3,NGFR,AKT3,WNT5B,WNT11
ErbB2-ErbB3 Signaling	8.41E-01	1.03E-01	NRG1,PIK3R3,JUN,PIK3R1,SOS2,MRAS
Role of Oct4 in Mammalian Embryonic Stem Cell Pluripotency	8.36E-01	1.14E-01	NR2F1,BMI1,RARA,NR2F2,SH3GLB1
Chondroitin Sulfate Biosynthesis (Late Stages)	8.36E-01	1.14E-01	NDST3,CHST1,CSGALNACT2,CHST3,NDST4
PI3K/AKT Signaling	8.3E-01	8.15E-02	PIK3R3,GAB2,JAK1,SYNJ1,PIK3R1,SOS2,PPP2R5B,MRAS,AKT3,JAK2,BCL2
Triacylglycerol Biosynthesis	8.08E-01	1.21E-01	LPIN1,LPPR2,MBOAT2,AGPAT3
Natural Killer Cell Signaling	8.08E-01	9.01E-02	PIK3R3,FYN,SYNJ1,PAK3,PIK3R1,SOS2,MRAS,PRKCE,AKT3,PAK7
T Cell Receptor Signaling	8.04E-01	8.82E-02	PIK3R3,FYN,CAMK4,JUN,PAG1,PIK3R1,SOS2,MRAS,PPP3CC
PI3K Signaling in B Lymphocytes	7.97E-01	8.59E-02	FYN,CAMK4,JUN,CAMK2D,PIK3R1,MRAS,AKT3,PLCB1,PPP3CC,PLCL1,CAMK2B
Myc Mediated Apoptosis Signaling	7.9E-01	1E-01	PIK3R3,PIK3R1,SOS2,MRAS,AKT3,BCL2
IGF-1 Signaling	7.85E-01	8.82E-02	PIK3R3,JAK1,JUN,PIK3R1,SOS2,MRAS,AKT3,JAK2,PRKAR1A
PEDF Signaling	7.84E-01	9.09E-02	PIK3R3,PIK3R1,MRAS,AKT3,ZEB1,MAPK11,BCL2
Aldosterone Signaling in Epithelial Cells	7.82E-01	8.33E-02	PIK3R1,DNAJC12,DNAJC6,ASIC3,SOS2,DNAJB2,HSPA12A,PIK3R3,DUSP1,ASIC1,PRKCE,PLCB1,PLCL1
eNOS Signaling	7.8E-01	8.53E-02	PIK3R3,CAMK4,GUCY1A3,PIK3R1,GUCY1A2,AKT3,VEGFC,FIGF,CNGB1,GUCY1B3,PRKAR1A
nNOS Signaling in Neurons	7.78E-01	1.09E-01	CAMK4,PRKCE,DLG4,CAPN2,PPP3CC
Superpathway of Inositol Phosphate Compounds	7.75E-01	7.69E-02	DUSP8,PIK3R1,PPP2R5B,PPFIA2,PTPRM,MTMR6,PIK3R3,SYNJ1,ITPKB,PTPRO,DUSP1,DUSP10,PLCB1,DUSP18,PTPRN
FGF Signaling	7.63E-01	9.2E-02	PIK3R3,PIK3R1,FGF9,FGF14,SOS2,AKT3,FGFRL1,MAPK11
Ubiquinol-10 Biosynthesis (Eukaryotic)	7.56E-01	1.67E-01	CYP2E1,BCKDHB
Glutathione-mediated Detoxification	7.51E-01	1.3E-01	GSTM2,GSTM3,GSTA4
Endothelin-1 Signaling	7.5E-01	8.28E-02	GUCY1A3,PIK3R1,GNAZ,MAPK11,PIK3R3,JUN,GNAO1,SHC2,MRAS,GUCY1A2,PRKCE,PLCB1,PLCL1,GUCY1B3
Thyronamine and Iodothyronamine Metabolism	7.47E-01	3.33E-01	DIO3
D-glucuronate Degradation I	7.47E-01	3.33E-01	CRYL1
Thyroid Hormone Metabolism I (via Deiodination)	7.47E-01	3.33E-01	DIO3
L-serine Degradation	7.47E-01	3.33E-01	SRR
RANK Signaling in Osteoclasts	7.44E-01	8.7E-02	PIK3R3,MAP3K10,CAMK4,JUN,PIK3R1,AKT3,PPP3CC,MAPK11
PKCθ Signaling in T Lymphocytes	7.39E-01	7.87E-02	PIK3R3,FYN,MAP3K10,JUN,CAMK2D,PIK3R1,SOS2,MRAS,PPP3CC,CAMK2B
CDK5 Signaling	7.25E-01	8.99E-02	PPP1R14C,NTRK2,MAPT,NGFR,PPP2R5B,MRAS,CDK5R1,PRKAR1A
Role of Wnt/GSK-3β Signaling in the Pathogenesis of Influenza	7.2E-01	9.09E-02	FZD10,APC2,NCOA1,FZD1,WNT8B,WNT5B,WNT11
IL-22 Signaling	7.12E-01	1.25E-01	JAK1,AKT3,MAPK11
Triacylglycerol Degradation	7.12E-01	1.25E-01	NDST3,ABHD6,NDST4
Dermatan Sulfate Degradation (Metazoa)	7.02E-01	1.54E-01	IDS,FGFRL1
Dopamine-DARPP32 Feedback in cAMP Signaling	6.98E-01	8.12E-02	PPP1R14C,CAMK4,GUCY1A3,PPP2R5B,PPP3CC,DRD2,GUCY1A2,PRKCE,PLCB1,PLCL1,GUCY1B3,CALY,PRKAR1A
Pyridoxal 5'-phosphate Salvage Pathway	6.97E-01	9.68E-02	GRK4,DMPK,PAK3,PRKCE,GRK5,PAK7
VEGF Signaling	6.88E-01	8.42E-02	PIK3R3,PIK3R1,SOS2,MRAS,AKT3,VEGFC,FIGF,BCL2
Role of JAK family kinases in IL-6-type Cytokine Signaling	6.76E-01	1.15E-01	JAK1,JAK2,MAPK11
Gα12/13 Signaling	6.76E-01	8.13E-02	PIK3R3,CDH2,CDH12,JUN,CDH18,PIK3R1,CDH10,MRAS,AKT3,MEF2C
Glioblastoma Multiforme Signaling	6.72E-01	7.64E-02	PIK3R3,FZD10,PIK3R1,SOS2,MRAS,AKT3,PLCB1,FZD1,PLCL1,WNT8B,WNT5B,WNT11
Gαq Signaling	6.72E-01	7.64E-02	PIK3R3,GNG11,CAMK4,PIK3R1,GNG2,MRAS,PRKCE,AKT3,PLCB1,RGS4,PPP3CC,ARHGEF25
IL-17A Signaling in Airway Cells	6.55E-01	8.57E-02	PIK3R3,JAK1,PIK3R1,AKT3,JAK2,MAPK11
IL-1 Signaling	6.54E-01	7.84E-02	GNG11,JUN,GNAO1,GNG2,MRAS,GNAZ,MAPK11,PRKAR1A
nNOS Signaling in Skeletal Muscle Cells	6.52E-01	1.05E-01	CAMK4,DMD
Phototransduction Pathway	6.52E-01	9.26E-02	GUCY1A3,GUCY1A2,CNGB1,GUCY1B3,PRKAR1A
Uracil Degradation II (Reductive)	6.36E-01	2.5E-01	DPYD
Branched-chain α-keto acid Dehydrogenase Complex	6.36E-01	2.5E-01	BCKDHB
Catecholamine Biosynthesis	6.36E-01	2.5E-01	DDC
Eumelanin Biosynthesis	6.36E-01	2.5E-01	DCT
Thymine Degradation	6.36E-01	2.5E-01	DPYD
Cardiac Hypertrophy Signaling	6.35E-01	7.42E-02	CAMK4,PIK3R1,GNG2,PPP3CC,GNAZ,MAPK11,PIK3R3,MAP3K10,GNG11,JUN,GNAO1,TGFB2,MRAS,PLCB1,MEF2C,PLCL1,PRKAR1A
Chondroitin Sulfate Biosynthesis	6.3E-01	9.62E-02	NDST3,CHST1,CSGALNACT2,CHST3,NDST4
UVB-Induced MAPK Signaling	6.3E-01	9.26E-02	PIK3R3,JUN,PIK3R1,PRKCE,MAPK11
Docosahexaenoic Acid (DHA) Signaling	6.29E-01	9.76E-02	PIK3R3,PIK3R1,AKT3,BCL2
fMLP Signaling in Neutrophils	6.18E-01	7.56E-02	PIK3R3,GNG11,CAMK4,PIK3R1,GNG2,MRAS,PRKCE,PLCB1,PPP3CC
Remodeling of Epithelial Adherens Junctions	6.16E-01	9.09E-02	DNM1,TUBA1A,TUBB2A,DNM3,TUBB4A,MAPRE3
PPARα/RXRα Activation	6.1E-01	7.51E-02	NCOA6,SMAD3,SOS2,BMPR2,JAK2,NR2F1,JUN,MRAS,TGFB2,PLCB1,MEF2C,PLCL1,PRKAR1A
CDP-diacylglycerol Biosynthesis I	6.08E-01	1.33E-01	MBOAT2,AGPAT3
Neuroprotective Role of THOP1 in Alzheimer's Disease	6.04E-01	9.52E-02	MAPT,TAC1,SST,PRKAR1A
Sphingosine-1-phosphate Signaling	6.03E-01	7.83E-02	PIK3R3,S1PR3,PIK3R1,S1PR1,AKT3,PLCB1,SMPD1,PLCL1,SMPD3
Agrin Interactions at Neuromuscular Junction	5.97E-01	8.96E-02	NRG1,JUN,PAK3,ERBB4,MRAS,PAK7
Fc Epsilon RI Signaling	5.89E-01	8.11E-02	PIK3R3,FYN,SYNJ1,PIK3R1,SOS2,MRAS,PRKCE,AKT3,MAPK11
Dermatan Sulfate Biosynthesis	5.87E-01	9.26E-02	NDST3,CHST1,CSGALNACT2,CHST3,NDST4
Dermatan Sulfate Biosynthesis (Late Stages)	5.8E-01	9.76E-02	NDST3,CHST1,CHST3,NDST4
Telomerase Signaling	5.74E-01	8.08E-02	HDAC6,PIK3R3,PIK3R1,SOS2,TERF2IP,PPP2R5B,MRAS,AKT3
Germ Cell-Sertoli Cell Junction Signaling	5.6E-01	7.64E-02	PIK3R3,MAP3K10,CDH2,TUBA1A,PAK3,PIK3R1,FER,TUBB2A,MRAS,TGFB2,PAK7,TUBB4A
Melanoma Signaling	5.57E-01	9.09E-02	PIK3R3,PIK3R1,MRAS,AKT3
Sonic Hedgehog Signaling	5.53E-01	9.68E-02	DYRK1B,GLI3,PRKAR1A
Serotonin and Melatonin Biosynthesis	5.52E-01	2E-01	DDC
Acetate Conversion to Acetyl-CoA	5.52E-01	2E-01	ACSL1
HGF Signaling	5.31E-01	7.84E-02	PIK3R3,MAP3K10,JUN,PIK3R1,SOS2,MRAS,PRKCE,AKT3
Paxillin Signaling	5.31E-01	7.27E-02	PIK3R3,PAK3,PIK3R1,SOS2,MRAS,PAK7,ITGB8,MAPK11
Phosphatidylglycerol Biosynthesis II (Non-plastidic)	5.3E-01	1.18E-01	MBOAT2,AGPAT3
α-Adrenergic Signaling	5.28E-01	7.61E-02	GNG11,CAMK4,GNG2,MRAS,PRKCE,SLC8A1,PRKAR1A
Sertoli Cell-Sertoli Cell Junction Signaling	5.11E-01	7.1E-02	GUCY1A3,TUBB2A,MAPK11,MAP3K10,JUN,CLDN5,TUBA1A,MRAS,GUCY1A2,AKT3,TUBB4A,GUCY1B3,PRKAR1A
Epithelial Adherens Junction Signaling	5.09E-01	7.64E-02	CDH2,SNAI2,TUBA1A,FER,TUBB2A,MRAS,TGFB2,BMPR2,AKT3,TUBB4A,PTPRM
IL-6 Signaling	4.96E-01	7.38E-02	PIK3R3,JUN,NGFR,PIK3R1,SOS2,MRAS,AKT3,JAK2,MAPK11
Cardiomyocyte Differentiation via BMP Receptors	4.96E-01	1.05E-01	BMPR2,BMP5
LPS-stimulated MAPK Signaling	4.95E-01	7.59E-02	PIK3R3,JUN,PIK3R1,MRAS,PRKCE,MAPK11
IL-12 Signaling and Production in Macrophages	4.91E-01	7.3E-02	STAT4,PIK3R3,JUN,PIK3R1,MAF,NCOA1,TGFB2,PRKCE,AKT3,MAPK11
Chondroitin and Dermatan Biosynthesis	4.87E-01	1.67E-01	CSGALNACT2
Pregnenolone Biosynthesis	4.87E-01	1.67E-01	CYP2E1
iCOS-iCOSL Signaling in T Helper Cells	4.78E-01	7.14E-02	PIK3R3,GAB2,CAMK4,CAMK2D,PIK3R1,AKT3,PPP3CC,CAMK2B
Role of JAK1 and JAK3 in γc Cytokine Signaling	4.76E-01	7.94E-02	PIK3R3,JAK1,PIK3R1,MRAS,JAK2
GABA Receptor Signaling	4.74E-01	8.7E-02	DNM1,GABBR2,GABRG2,GABRA2
NRF2-mediated Oxidative Stress Response	4.72E-01	6.95E-02	GSTM3,GSTA4,PIK3R1,DNAJC6,MAF,DNAJB2,PIK3R3,GSTM2,JUN,MRAS,PRKCE,JUND,ENC1
Virus Entry via Endocytic Pathways	4.71E-01	7.61E-02	PIK3R3,DNM1,FYN,PIK3R1,MRAS,PRKCE,ITGB8
Dopamine Receptor Signaling	4.65E-01	7.89E-02	PPP1R14C,DDC,PPP2R5B,DRD2,CALY,PRKAR1A
1D-myo-inositol Hexakisphosphate Biosynthesis II (Mammalian)	4.64E-01	1.05E-01	SYNJ1,ITPKB
D-myo-inositol (1,3,4)-trisphosphate Biosynthesis	4.64E-01	1.05E-01	SYNJ1,ITPKB
CTLA4 Signaling in Cytotoxic T Lymphocytes	4.58E-01	7.37E-02	PIK3R3,FYN,AP1M1,PIK3R1,PPP2R5B,AKT3,JAK2
PPAR Signaling	4.58E-01	7E-02	NR2F1,JUN,NGFR,SOS2,NCOA1,MRAS,NRIP1
CD40 Signaling	4.43E-01	7.35E-02	PIK3R3,TRAF3,JUN,PIK3R1,MAPK11
Estrogen-Dependent Breast Cancer Signaling	4.43E-01	7.46E-02	PIK3R3,JUN,PIK3R1,MRAS,AKT3
Heparan Sulfate Biosynthesis (Late Stages)	4.37E-01	8.33E-02	NDST3,CHST1,CHST3,NDST4
Acute Myeloid Leukemia Signaling	4.37E-01	7.41E-02	PIK3R3,PIK3R1,RARA,SOS2,MRAS,AKT3
DNA Methylation and Transcriptional Repression Signaling	4.36E-01	8.7E-02	CHD3,MECP2
IL-9 Signaling	4.33E-01	7.89E-02	PIK3R3,JAK1,PIK3R1
Oncostatin M Signaling	4.33E-01	8.82E-02	JAK1,MRAS,JAK2
Interferon Signaling	4.33E-01	8.82E-02	JAK1,JAK2,BCL2
Phospholipase C Signaling	4.28E-01	6.56E-02	FYN,ARHGEF12,CAMK4,GNG2,SOS2,ARHGEF17,PPP3CC,HDAC6,GNG11,MRAS,PRKCE,PLCB1,MEF2C,ARHGEF3,MARCKS,RALGDS
Fcγ Receptor-mediated Phagocytosis in Macrophages and Monocytes	4.2E-01	7.37E-02	MYO5A,PIK3R3,GAB2,FYN,PIK3R1,PRKCE,AKT3
Cell Cycle Regulation by BTG Family Proteins	4.13E-01	8.33E-02	BTG2,PPP2R5B,HOXB9
ERK/MAPK Signaling	4.01E-01	6.53E-02	PPP1R14C,FYN,PIK3R1,SOS2,PPP2R5B,PIK3R3,PAK3,DUSP1,MRAS,PRKCE,PAK7,DUSP4,PRKAR1A
Non-Small Cell Lung Cancer Signaling	3.99E-01	6.85E-02	PIK3R3,PIK3R1,SOS2,MRAS,AKT3
Prostate Cancer Signaling	3.97E-01	6.59E-02	PIK3R3,PIK3R1,SOS2,MRAS,AKT3,BCL2
Salvage Pathways of Pyrimidine Deoxyribonucleotides	3.88E-01	1.25E-01	TK2
Growth Hormone Signaling	3.59E-01	7.04E-02	PIK3R3,PIK3R1,PRKCE,JAK2,RPS6KA2
Macropinocytosis Signaling	3.59E-01	6.58E-02	PIK3R3,PIK3R1,MRAS,PRKCE,ITGB8
April Mediated Signaling	3.58E-01	7.14E-02	TRAF3,JUN,MAPK11
Type II Diabetes Mellitus Signaling	3.56E-01	6.3E-02	PIK3R3,NGFR,PIK3R1,PRKCE,AKT3,SMPD1,SMPD3,ACSL1
Salvage Pathways of Pyrimidine Ribonucleotides	3.5E-01	7.14E-02	GRK4,DMPK,PAK3,PRKCE,GRK5,PAK7
Calcium Transport I	3.5E-01	1.11E-01	ATP2B2
Leucine Degradation I	3.5E-01	1.11E-01	HMGCLL1
Histidine Degradation VI	3.5E-01	1.11E-01	CYP2E1
Lymphotoxin β Receptor Signaling	3.44E-01	7.14E-02	PIK3R3,TRAF3,PIK3R1,AKT3
Role of JAK1, JAK2 and TYK2 in Interferon Signaling	3.4E-01	7.69E-02	JAK1,JAK2
Superpathway of D-myo-inositol (1,4,5)-trisphosphate Metabolism	3.4E-01	8.33E-02	SYNJ1,ITPKB
Cholecystokinin/Gastrin-mediated Signaling	3.33E-01	6.93E-02	JUN,SOS2,MRAS,PRKCE,PLCB1,SST,MEF2C
Integrin Signaling	3.32E-01	6.34E-02	FYN,TSPAN7,PIK3R1,SOS2,ITGB8,PIK3R3,WIPF1,PAK3,MRAS,AKT3,PAK7,CAPN2,NEDD9
Heparan Sulfate Biosynthesis	3.3E-01	7.27E-02	NDST3,CHST1,CHST3,NDST4
Actin Cytoskeleton Signaling	3.29E-01	6.09E-02	ARHGEF12,PIK3R1,FGF9,FGF14,SOS2,TRIO,PIK3R3,CYFIP2,PAK3,CFL2,APC2,MRAS,PAK7,ARHGAP24
Production of Nitric Oxide and Reactive Oxygen Species in Macrophages	3.29E-01	6.45E-02	PIK3R3,PPP1R14C,MAP3K10,JAK1,JUN,NGFR,PIK3R1,PPP2R5B,PRKCE,AKT3,JAK2,MAPK11
B Cell Activating Factor Signaling	3.25E-01	6.82E-02	TRAF3,JUN,MAPK11
Thyroid Cancer Signaling	3.25E-01	7.32E-02	NTRK2,NTRK3,MRAS
Transcriptional Regulatory Network in Embryonic Stem Cells	3.25E-01	7.5E-02	KAT6A,MEIS1,ZFHX3
Aryl Hydrocarbon Receptor Signaling	3.24E-01	6.38E-02	NR2F1,GSTM2,JUN,GSTM3,GSTA4,RARA,TGFB2,DCT,NRIP1
Small Cell Lung Cancer Signaling	3.23E-01	5.95E-02	PIK3R3,TRAF3,PIK3R1,AKT3,BCL2
Glucocorticoid Receptor Signaling	3.21E-01	6.14E-02	JAK1,SMAD3,PIK3R1,SOS2,PPP3CC,JAK2,MAPK11,BCL2,PIK3R3,JUN,DUSP1,MRAS,TGFB2,NCOA1,AKT3,NRIP1,CDKN1C
IL-17A Signaling in Gastric Cells	3.2E-01	8E-02	JUN,MAPK11
Ketogenesis	3.17E-01	1E-01	HMGCLL1
Oleate Biosynthesis II (Animals)	3.17E-01	1E-01	SCD5
Glycine Betaine Degradation	3.17E-01	1E-01	SRR
ILK Signaling	3.14E-01	6.49E-02	PIK3R3,JUN,SNAI2,CFL2,PIK3R1,PPP2R5B,AKT3,VEGFC,VIM,FIGF,ITGB8,TESK1
FcγRIIB Signaling in B Lymphocytes	3.11E-01	6.12E-02	PIK3R3,PIK3R1,MRAS
Antiproliferative Role of TOB in T Cell Signaling	3.01E-01	7.69E-02	SMAD3,TGFB2
NF-κB Activation by Viruses	3.01E-01	6.33E-02	PIK3R3,PIK3R1,MRAS,PRKCE,AKT3
IL-8 Signaling	3.01E-01	6.25E-02	PIK3R3,GNG11,JUN,ANGPT1,PIK3R1,GNG2,MRAS,PRKCE,AKT3,VEGFC,FIGF,BCL2
Calcium-induced T Lymphocyte Apoptosis	2.93E-01	6.56E-02	CAMK4,PRKCE,CAPN2,PPP3CC
Methylglyoxal Degradation III	2.88E-01	9.09E-02	CYP2E1
Type I Diabetes Mellitus Signaling	2.87E-01	6.19E-02	JAK1,NGFR,JAK2,MAPK11,PTPRN,CPE,BCL2
IL-15 Production	2.84E-01	6.9E-02	JAK1,JAK2
Cell Cycle: G1/S Checkpoint Regulation	2.82E-01	6.25E-02	NRG1,HDAC6,SMAD3,TGFB2
Gαs Signaling	2.71E-01	6.09E-02	GNG11,CNR1,GNG2,MRAS,MC1R,CNGB1,PRKAR1A
MSP-RON Signaling Pathway	2.58E-01	6.38E-02	PIK3R3,PIK3R1,JAK2
Fatty Acid Activation	2.4E-01	7.69E-02	ACSL1
Role of p14/p19ARF in Tumor Suppression	2.38E-01	6.25E-02	PIK3R3,PIK3R1
TNFR1 Signaling	2.35E-01	5.88E-02	JUN,PAK3,PAK7
4-1BB Signaling in T Lymphocytes	2.25E-01	5.71E-02	JUN,MAPK11
DNA Double-Strand Break Repair by Non-Homologous End Joining	2.2E-01	6.25E-02	LIG4
Telomere Extension by Telomerase	2.03E-01	6.25E-02	TERF2IP
Oxidative Ethanol Degradation III	2.03E-01	3.7E-02	ACSL1
Upstream Regulators
Upstream Regulator	Molecule Type	p-value of overlap	Target molecules in dataset	Mechanistic Network
HNRNPA2B1	other	4.66E-05	AKT3,CADM1,CRB1,FHL1,HIPK2,IDS,KCTD12,MAST4,MEIS2,MSRB3,NPR3,NR2F1,NTRK3,PEG10,S1PR3,SETBP1,SLC1A2,SNAP25,SSFA2,STK32B,TGFB2,TWIST1
TWIST2	transcription regulator	1.90E-04	BMI1,CDH2,SNAI2,TWIST1,VIM,ZEB1
MAPK7	kinase	2.51E-04	CDH2,JUN,VIM
SBDS	other	2.53E-04	CRMP1,DPYD,GABBR2,GAP43,HOXB6,MAFB,MSX2,PAK3,PLAGL1,PPP1R15A,PTPRO,RGS4,SNAI2,TERF2IP,UBE2QL1
PDX1	transcription regulator	3.07E-04	ARRDC4,CHGB,DLK1,FBXL17,GAP43,RHOBTB1,SEZ6L,SLIT3,TXNIP
MITF	transcription regulator	3.19E-04	BCL2,CCNG2,COL2A1,DCT,SOX5,SOX6,SOX9,TXNIP
ATF2	transcription regulator	8.33E-04	BCL2,DUSP1,DUSP10,ITGB8,JUN
DICER1	enzyme	9.76E-04	CPEB2,GNG2,HOXB2,LHFP,RGCC,RTN1,S1PR1,SERTAD4,SLC40A1,VIM
CDX2	transcription regulator	1.25E-03	BCL2,HOXA3,JUN,LMX1A,MLLT3,NR2F2,SOX5,SOX9
ERG	transcription regulator	2.21E-03	ARHGAP24,CAMK1D,CDKN2D,DAAM1,DOCK10,ELMO1,EPB41L3,FYN,GUCY1A3,HDAC6,HPCAL1,MYO5A,NRG1,RCAN2,RHOBTB1,SLIT2,WIPF1
MAD2L2	enzyme	2.28E-03	CDH2,SNAI2,VIM
HIC1	transcription regulator	3.57E-03	CCDC176,CDKN1C,CXCR7,ID4,KAZN,KIAA0895,RIN2,SFXN3,SNAP25,SOX9
Focal adhesion kinase	group	3.64E-03	CDH2,CDKN1C,EFNB2,NEUROD1
TOX4	other	3.98E-03	TWIST1,ZEB1
WDR5	enzyme	3.98E-03	CDH2,VIM
MSX2	transcription regulator	3.98E-03	TWIST1,VIM
miR-122-5p (miRNAs w/seed GGAGUGU)	mature microRNA	4.23E-03	AKT3,BACH2,MAPK11,MECP2,NCAM1,NUMBL,PALM,RAB6B,VIM
GLI1	transcription regulator	4.57E-03	BCL2,CCSAP,FHL1,GREM2,GRIA3,IDS,LZTS1,MAPK11,MEF2C,NAV3,NR2F2,SCD5,SYNE1
REST	transcription regulator	5.19E-03	GAP43,NRP1,SYN1,TAC1
SOX2	transcription regulator	8.45E-03	DLX1,HOXB3,IER5L,LHX2,MEIS1,ZFHX3
DCLK1	kinase	1.10E-02	SNAI2,TWIST1,ZEB1
PROX1	transcription regulator	1.10E-02	HEY1,NRP1,RGS4
HOXB1	transcription regulator	1.14E-02	HOXB2,HOXB3
let-7	microRNA	1.23E-02	BTG2,CDH2,GAB2,VIM
SMARCD3	transcription regulator	1.23E-02	COL2A1,SOX5,SOX6,SOX9
T	transcription regulator	1.23E-02	COL2A1,SOX5,SOX6,SOX9
POU5F1	transcription regulator	1.37E-02	DLX1,HOXB3,IER5L,LHX2,MEIS1,ZFHX3
E2F6	transcription regulator	1.37E-02	CAMTA2,GRIK1,KDM3A,PRKAR1A,USP47,ZNF83
miR-200b-3p (and other miRNAs w/seed AAUACUG)	mature microRNA	1.58E-02	MARCKS,VIM,ZEB1
MNT	transcription regulator	1.58E-02	CCNG2,KLF6,TXNIP
Hdac	group	1.71E-02	CCNG2,JUN,KLF6,LPHN3,LRP2,NDRG4,TXNIP
SUZ12	enzyme	1.91E-02	CNR1,CNTFR,CXCR7,DAZAP2,DMRTA2,HOXB6,JUND,MAP7D1,NKD1,SERTAD2
CTNNB1	transcription regulator	2.06E-02	BCL2,CDH2,CRAT,EPHB3,FGF9,KCNIP4,LBH,MSX1,MSX2,NRG1,PDE4B,PKD1,SEMA3C,WNT11,ZEB1
mir-29	microRNA	2.15E-02	ADAMTS9,BACE1,NAV3
PRKAR1A	kinase	2.15E-02	NR4A2,PRKAR1A,SMAD3
Pkg	group	2.19E-02	BCL2,JUN
SFRP4	transmembrane receptor	2.19E-02	TWIST1,VIM
MAPK12	kinase	2.19E-02	ITGB8,JUN
CEACAM1	other	2.19E-02	FIGF,VEGFC
KEAP1	transcription regulator	2.19E-02	BCL2,MAP1LC3A
RGCC	other	2.19E-02	CDH2,SNAI2
PAPOLA	enzyme	2.19E-02	MT-ATP6,MT-CO3
MGEA5	enzyme	2.41E-02	ARHGAP29,ARHGEF25,CCNG2,CD99L2,CPE,CYFIP2,EFNB1,EFNB2,EPHB3,FGF9,FZD10,GABRA2,GLI3,HIPK2,ITPKB,JAK1,JUN,KREMEN1,MAMLD1,TUBA1A,VIM,WNT11
FOS	transcription regulator	3.30E-02	CAPN2,NBPF15 (includes others),PRKCE,PTPRD,PTPRO,SDK1,ZEB1
miR-141-3p (and other miRNAs w/seed AACACUG)	mature microRNA	3.50E-02	VIM,ZEB1
mir-205	microRNA	3.50E-02	VIM,ZEB1
HOXB3	transcription regulator	3.50E-02	HOXB6,HOXB7
DUSP1	phosphatase	3.50E-02	BCL2,DUSP1
HOXA13	transcription regulator	3.59E-02	HOXB6,MAB21L1,SLC1A2
SIN3B	transcription regulator	3.59E-02	CCNG2,KLF6,TXNIP
MUC4	growth factor	3.59E-02	CDH2,TWIST1,VIM
NOTCH1	transcription regulator	3.79E-02	EFNB2,HEY1,NR2F2,NRG1,SYP
JUN	transcription regulator	3.84E-02	CAPN2,DUSP1,ITGB8,JUN,NBPF15 (includes others),PRKCE,PTPRD,SDK1,SNAI2,ZEB1
ESRRA	ligand-dependent nuclear receptor	4.64E-02	CDH2,CSAD,MSX1,WNT11
MYB	transcription regulator	4.64E-02	BCL2,JUN,SNAI2,VIM
FGF2	growth factor	4.83E-02	DCN,EFNB2,ST3GAL1,ST3GAL3,VIM
Networks:
ID	Molecules in Network	Score	Focus Molecules	Top Functions
1	Akt,BMI1,BMP5,BTG2,C5,CADM1,CBX4,CBX8,CDK5R2,Collagen Alpha1,Ctbp,CXCR7,EFNA3,GABBR2,HEY1,HIPK2,HOXA2,HOXB9,ID4,IgG,KCNIP4,NR2F2,NR4A2,NRP1,PDGF BB,PEA15,PHC2,PPP1R15A,PRKAR1A,RALGDS,RBM5,TGFB2,TTC3,WSB1,YAF2	31	30	Cellular Development, Nervous System Development and Function, Embryonic Development
2	AMPH,BACE1,CAMK2D,caspase,CNR1,COL2A1,Creb,DNM1,DRD2,FIGF,GDF10,GPRASP1,ITGB8,LCA5,NFkB (complex),NGFR,NRG1,NTRK3,OPTN,Pka,PLC gamma,RUSC2,S1PR3,SMARCD3,SMPD1,SOX5,SOX6,SOX9,ST3GAL1,STK40,SYK/ZAP,TAC1,TRIM69,USP11,VEGFC	29	29	Cell Morphology, Cellular Assembly and Organization, Cellular Function and Maintenance
3	BAI1,CABP7,CAP2,CRAT,CRIP2,CSDC2,Cyclin A,CYTH1,EFCAB7,EPHB3,FGF9,Histone h3,Histone h4,HOXB3,HOXB6,HOXB7,Interferon alpha,KDM3A,KIAA0895,KLHDC10,MECP2,MEIS1,MLL3,MTUS1,NCOA6,NKD1,PI3K (complex),RELN,RNA polymerase II,SEMA3C,SLC12A5,SST,TCF,USP3,ZNF83	28	28	Embryonic Development, Organismal Development, Connective Tissue Development and Function
4	ADCYAP1,AGAP2,ANGPT1,Ap1,ARHGEF12,ASGR1,BMPR2,CDH2,CDKN1C,CPEB2,CRMP1,DCN,EFNB2,EPS8,ERBB4,ERK1/2,Focal adhesion kinase,GRK5,HSF4,LDL,MAP3K10,MAPK11,Mapk,MGAT3,MSX2,NEUROD1,NR4A3,PAG1,Ras,Ras homolog,RGCC,S1PR1,SLIT2,SRC (family),TWIST1	26	27	Cellular Movement, Cell Morphology, Cardiovascular System Development and Function
5	Actin,AFF4,Alpha tubulin,CCNG2,DYRK1B,HDAC6,Hdac,HERC1,Hsp70,Hsp90,Igm,KLF6,LPHN3,LRP2,MBOAT2,NDRG1,NDRG4,NRIP1,P38 MAPK,PACRG,PARK2,PHACTR3,PI3K (family),SCUBE3,SMAD3,SNAI2,TSHZ3,TUBB2A,TXNIP,UBE2J1,VIM,WIPF1,ZFP36L1,ZMIZ1,ZNF148	26	27	Cellular Development, Cellular Growth and Proliferation, Cancer
6	BCL2,CAPN2,CDH10,CDH12,CDK5R1,Cg,DCHS1,DCT,DMD,ERK,estrogen receptor,GABRA2,GABRG2,JUN,LRP1B,Mek,MOAP1,NBPF15 (includes others),Notch,NPR3,PARP,PCDH19,PDE3A,Pkc(s),PKIA,PRKCE,PTPRD,RGS4,RNF187,SDK1,Secretase gamma,TRO,Vegf,XPA,ZEB1	24	26	Cancer, Respiratory Disease, Cell Death and Survival
7	26s Proteasome,Alpha catenin,CD3,DUSP1,DUSP4,DUSP10,FYN,GAB2,GRIA3,GRM3,GUCY1A2,IL12 (complex),IQSEC1,JAK1,JAK2,Jnk,JUND,MAF,MAP2,MAP2K1/2,MAPT,NEDD9,NRN1,ORAI2,PIK3R1,PKD1,POU6F1,RAB6A,Rap1,RARA,SERTAD2,STAT4,STAT5a/b,TCR,Ubiquitin	22	25	Hematological System Development and Function, Tissue Morphology, Cellular Assembly and Organization
8	ASIC1,C3orf62,CNIH2,DENND5B,DPYSL5,DUSP8,EGLN1,FAM5C,GSTA4,MEGF9,NEK7,NEK9,NRSN2,NUPR1,RFTN2,TESK1,ZSWIM6	16	15	Cell Cycle, Cancer, Endocrine System Disorders
9	ARRDC4,CHGB,CLK1,DLK1,DLX1,DLX2,DNAJC6,DOCK7,FBXL17,FCHSD2,GBX2,GOLGA6C (includes others),IER5L,LBX1,LHX2,LHX5,MARK4,MMS19,NANOG,OTP,OTX1,PCDHA2,PDX1,PMS1,PMS2,PNMA2,POU5F1,PSD2,REV3L,SEZ6L,SLIT3,SMARCA4,SOGA1,TRIM28,ZFHX3	15	20	Cellular Development, Nervous System Development and Function, Tissue Morphology
10	ATRX,CRB1,CUX1,FHL1,GLI1,H2AFY2,HNRNPA2B1,IDS,KCTD12,MAST4,MEIS2,MSRB3,NR2F1,SETBP1,SNAP25,SSFA2,STK32B,WNT8B	14	14	Auditory Disease, Hereditary Disorder, Neurological Disease
11	AGTR1,AP3B2,ATR,BACH2,BSN,CASR,CFTR,DYNC1H1,FAM46A,FOXP4,H2AFX,HERC3,KAT5,KIF3A,MAP1B,mediator,PAF1,PAK7,PALMD,PLCB1,RNF19A,RUVBL2,SCN2A,SDC3,SLC9A3R1,SNPH,SNX1,SNX2,SNX32,STX1A,TRRAP,TUBB4A,UBQLN1,VCP,YWHAE	13	18	Cancer, Respiratory Disease, Organismal Survival
12	AR,ARHGAP24,ARHGEF6,CAMK1D,CDKN2D,CYLD,DAAM1,DOCK1,DOCK2,DOCK10,EFNB3,ELMO1,EPB41L3,ERG,FLNB,FYN,GUCY1A3,GUCY1B3,HMGB1,HPCAL1,IKBKG,IL1R1,MAP3K7,MYD88,MYO5A,PCBP4,PRKCI,PTPN11,RAC1,RASSF1,RCAN2,RHOBTB1,TRAF6,UBA7,ZMYND11	11	17	Cellular Assembly and Organization, Cellular Function and Maintenance, Cellular Movement
13	AZGP1,CALCOCO1,CBFA2T2,CCND1,CDK4,CEBPB,CPED1,CSF1R,EIF4EBP1,GAP43,Growth hormone,HSP90AA1,IGF1,IGFBP2,IGFBP5,IKZF1,IL11RA,INSR,KDM6B,KRT18,LIMCH1,LRRTM2,MAML3,MORC4,N-cor,NR4A2,POU2F1,RBMS3,REST,S1PR1,SATB1,SGK1,SIPA1L2,SYN1,YPEL5	10	16	Cellular Development, Cell Cycle, Tissue Morphology
14	ABLIM,ACP2,ADCY7,ARL4C,ARPC1A,ATP9A,CDC42EP4,CYFIP2,DUSP3,DYRK3,ENC1,FILIP1L,FSH,GNLY,GNRH,KIDINS220,Lh,LOC81691,MAMLD1,MN1,MT3,p85 (pik3r),PDE4D,PDXK,PLCL1,PLIN3,POP5,PPFIA4,PPP2R5B,PRKX,PTPRN,RGS5,RGS12,TLK1,TUBA1A	9	15	Developmental Disorder, Hereditary Disorder, Renal and Urological Disease
15	CORO2B,DIABLO,Dishevelled,DUSP5,EFNA1,FAIM2,FAS,FGF1,FZD1,GSTM2,IER3,LTB,MEOX1,MT-ATP8,MT-CO2,MT-CO3,MTMR6,NFKBIE,NLRP1,NR4A2,p70 S6k,PNKP,POLG,PPP1R15A,RND3,SARM1,SLC8A1,SMPD1,SMPD2,SMPD3,SRF,TIMP3,TNF,VCL,ZFP36	9	15	Lipid Metabolism, Molecular Transport, Small Molecule Biochemistry
16	ACTN4,ARHGAP29,ARHGDIB,ARHGEF25,B4GALNT1,CD99L2,CDH1,CLDN1,CLDN7,CLIP4,CPE,EFNB1,EPB49,FZD10,GLI3,GSK3B,GTF2F2,ITGA2,ITPKB,KREMEN1,MGEA5,NCOA1,NR3C1,PITPNM1,PLA2G16,RB1,RHOA,SETD7,STAT3,TAF6,TAF7,TAF10,TBP,TFF1,TNC	9	15	Cellular Movement, Gene Expression, Cellular Assembly and Organization
17	CACNG4,CALY,CASKIN1,DCX,DPYD,ENO1,HOXA13,HOXB6,KIF1A,KIT,LIG4,MAB21L1,MAFB,Mre11,NPM1,PRKDC,PTPRO,RAD50,Rnr,SBDS,SLC1A2,TAL1,TCF3,TCF12,TERF2,TERF2IP,THRA,THRB,TINF2,TNFAIP1,UBE2QL1,XRCC4,XRCC5,XRCC6,ZBTB20	9	15	DNA Replication, Recombination, and Repair, Cellular Assembly and Organization, Cellular Function and Maintenance
18	APOL6,ASAP2,CBFA2T3,COL7A1,CRYL1,CSGALNACT2,DRD3,FGFR3,FRMD3,GRK4,IFI35,IFI44,IFIT5,IFITM3,IFNA2,MAML2,MAPK1,MAPK13,MAPK8IP3,MT-ATP6,NOTCH1,OAS3,PACS1,PARP12,PDGFB,PTK2B,SP110,SPOCK1,SUN2,SYP,TDRD7,TGFB1,TRIM14,TSPAN7,UBE2L6	9	15	Cell Cycle, Cellular Movement, Respiratory System Development and Function
19	AATF,ABCA1,ADAM10,APBA2,APBB1,APLP1,APP,ATP7A,BDKRB2,BSG,CASP3,CLSTN1,CRYAB,CST3,DHCR24,FBXL2,GAST,GRN,JINK1/2,mir-17,PAWR,PEG10,PINK1,PRKCA,PRNP,PTPRN2,RHOBTB3,RTN1,SLC40A1,SOS2,STX12,STXBP1,TOMM40,UGCG,VDAC1	9	15	Free Radical Scavenging, Cardiovascular Disease, Developmental Disorder
20	AFAP1,ANK3,ARFGEF2,ARRB1,BRCA2,CHD9,CTBP1,FLNA,GAS1,ITGB1,KAT6A,KCNK2,KDM1A,MAGED1,MECOM,miR-22-3p (miRNAs w/seed AGCUGCC),MVB12A,MVB12B,MYCBP2,NEDD4L,NRXN3,PRNP,RAB22A,RAD51,RCOR1,SHC4,SNAI2,TSG101,VPS28,VPS37A,VPS37B,VPS37C,VPS37D,ZNF217,ZNF516	9	15	Cell Morphology, Infectious Disease, Cellular Movement
21	AFP,ALDH1A3,AMOT,ARHGEF3,CDX2,CEBPA,CNTFR,CYP2E1,EEF1A2,GNAO1,GNAZ,HCAR3,HNF1A,HOXA3,HSPE1,IL6,IL1A,LILRA4,LILRA5,LITAF,LMX1A,MC1R,MLH1,MLLT3,MTNR1A,NDN,PLG,RNF144A,RXRA,SERPINB1,SIRT6,SOAT2,TMOD2,TNF,XRN1	9	15	Lipid Metabolism, Small Molecule Biochemistry, Vitamin and Mineral Metabolism
22	AFF3,AKT3,ARID5B,CD3,CD28,CDC42,CDH1,CELF1,CELF2,EPHA4,Erm,F Actin,FCGR2A,FLNA,GSN,HIP1R,IQGAP1,KLHL9,MBNL1,MCF2L,NFASC,PI3K (complex),RAE1,RIMS1,RNF146,SEPT5,SIAH1,SNCAIP,STX4,TCR,TP53,TP63,VAMP2	9	14	Cell-To-Cell Signaling and Interaction, Molecular Transport, Small Molecule Biochemistry
23	ABCC9,ANK2,CDK17,CLTC,DCAF7,HECTD4,KCNJ11,KIF5C,MALAT1,miR-122-5p (miRNAs w/seed GGAGUGU),NCAM1,NUMBL,P4HB,PALM,RAB11FIP1,RAB6B,SPTBN1,TOM1L2,TP53,YWHAG	8	11	Cellular Assembly and Organization, Nervous System Development and Function, Molecular Transport
24	ARFGAP3,CAMK4,CBL,CCDC50,CD4,CD46,CD3E,CDK20,CRK,CRKL,CYLD,DISC1,EPHA3,FCER1G,Fcgr3,FOXP3,IFI44,IFNG,IL1RN,IRF7,KCTD7,KITLG,MAP1A,MTMR3,PDE4A,PDE4B,PDE4D,RAB36,RIPK1,SPHK1,SPN,SPTBN4,TNFAIP3,TTC28,VCAM1	8	14	Hematological System Development and Function, Tissue Morphology, Cellular Movement
25	CCL2,CCL18,CCR5,CD209,CD1B,CD1C,CHN2,CSF2,CTSC,CXCL12,CXCR2,CYBB,DARC,DMXL2,EVL,Fcer1,GRIA1,HCK,HNRNPD,IL13,IL3RA,lymphotoxin-alpha1-beta2,MAPK8IP2,MAPRE3,MRAS,MTSS1,NFE2,PLXNC1,QSOX1,RIN2,RPS6KA2,SPN,TLR1,TRPS1,ZNF25	8	14	Cell-To-Cell Signaling and Interaction, Infectious Disease, Tissue Development
Molecules:
Symbol	Entrez Gene Name	Gene symbol -- human (Hugo / HGNC, Entrez Gene)	Networks	Location	Type(s)	Biomarker Application(s)	Drug(s)	Entrez Gene ID for Human	Entrez Gene ID for Mouse	Entrez Gene ID for Rat
26s Proteasome	--	--	7	Cytoplasm	complex
AAK1	AP2 associated kinase 1	AAK1		Cytoplasm	kinase			22848	269774
AATF	apoptosis antagonizing transcription factor	--	19	Nucleus	transcription regulator			26574	56321	114512
AATK	apoptosis-associated tyrosine kinase	AATK		Cytoplasm	kinase			9625	11302	690853
ABCA1	ATP-binding cassette, sub-family A (ABC1), member 1	--	19	Plasma Membrane	transporter		probucol	19	11303	313210
ABCA2	ATP-binding cassette, sub-family A (ABC1), member 2	ABCA2		Plasma Membrane	transporter			20	11305	79248
ABCA3	ATP-binding cassette, sub-family A (ABC1), member 3	ABCA3		Plasma Membrane	transporter			21	27410	302973
ABCA8	ATP-binding cassette, sub-family A (ABC1), member 8	ABCA8		Plasma Membrane	transporter			10351	27404	303637
ABCC9	ATP-binding cassette, sub-family C (CFTR/MRP), member 9	ABCC9	23	Plasma Membrane	ion channel			10060	20928	25560
ABHD6	abhydrolase domain containing 6	ABHD6		Cytoplasm	enzyme			57406	66082	305795
ABLIM2	actin binding LIM protein family, member 2	ABLIM2		Cytoplasm	other			84448	231148	360958
ABLIM	--	--	14	Cytoplasm	group
ABR	active BCR-related	ABR		Cytoplasm	other			29	109934	287537
ACP2	acid phosphatase 2, lysosomal	--	14	Cytoplasm	phosphatase			53	11432	24162
ACSL1	acyl-CoA synthetase long-chain family member 1	ACSL1		Cytoplasm	enzyme	unspecified application		2180	14081	25288
Actin	--	--	5	Cytoplasm	group	response to therapy
ACTL6B	actin-like 6B	ACTL6B		Nucleus	other			51412	83766
ACTN4	actinin, alpha 4	--	16	Cytoplasm	other			81	60595	63836
ADAM10	ADAM metallopeptidase domain 10	--	19	Plasma Membrane	peptidase			102	11487	29650
ADAMTS9	ADAM metallopeptidase with thrombospondin type 1 motif, 9	ADAMTS9		Extracellular Space	peptidase	diagnosis,disease progression		56999	101401	312566
ADAMTS18	ADAM metallopeptidase with thrombospondin type 1 motif, 18	ADAMTS18		Extracellular Space	peptidase			170692	208936	361412
ADC	arginine decarboxylase	ADC		Cytoplasm	enzyme			113451	242669	366473
ADCY7	adenylate cyclase 7	--	14	Plasma Membrane	enzyme			113	11513	84420
ADCYAP1	adenylate cyclase activating polypeptide 1 (pituitary)	ADCYAP1	4	Extracellular Space	other			116	11516	24166
AFAP1	actin filament associated protein 1	AFAP1	20	Cytoplasm	other	disease progression		60312	70292	140935
AFF2	AF4/FMR2 family, member 2	AFF2		Nucleus	other			2334	14266	293922
AFF3	AF4/FMR2 family, member 3	AFF3	22	Nucleus	transcription regulator			3899	16764	363220
AFF4	AF4/FMR2 family, member 4	AFF4	5	Nucleus	transcription regulator			27125	93736	303132
AFP	alpha-fetoprotein	--	21	Extracellular Space	transporter	diagnosis,efficacy,prognosis		174	11576	24177
AGAP2	ArfGAP with GTPase domain, ankyrin repeat and PH domain 2	AGAP2	4	Nucleus	enzyme			116986	216439	65218
AGPAT3	1-acylglycerol-3-phosphate O-acyltransferase 3	AGPAT3		Cytoplasm	enzyme			56894	28169	294324
AGTR1	angiotensin II receptor, type 1	--	11	Plasma Membrane	G-protein coupled receptor		amlodipine/olmesartan medoxomil, olmesartan, amlodipine/valsartan/hydrochlorothiazide, amlodipine/telmisartan, aliskiren/valsartan, azilsartan medoxomil, amlodipine/olmesartan medoxomil/hydrochlorothiazide, azilsartan medoxomil/chlorthalidone, amlodipine/valsartan, losartan/hydrochlorothiazide, valsartan/hydrochlorothiazide, candesartan, candesartan cilexetil, olmesartan medoxomil, irbesartan, lo…	185	11607	24180
AHDC1	AT hook, DNA binding motif, containing 1	AHDC1		unknown	other			27245	230793	362617
AK1	adenylate kinase 1	AK1		Cytoplasm	kinase	unspecified application		203	11636
AKAP6	A kinase (PRKA) anchor protein 6	AKAP6		Nucleus	other			9472	238161	64553
AKT3	v-akt murine thymoma viral oncogene homolog 3 (protein kinase B, gamma)	AKT3	22	Cytoplasm	kinase	disease progression,efficacy	enzastaurin	10000	23797	29414
Akt	--	--	1	Cytoplasm	group	diagnosis,disease progression,efficacy,prognosis,response to therapy,safety
ALDH1A3	aldehyde dehydrogenase 1 family, member A3	--	21	Cytoplasm	enzyme			220	56847	266603
Alpha catenin	--	--	7	Cytoplasm	group
Alpha tubulin	--	--	5	Cytoplasm	group
AMER2	APC membrane recruitment protein 2	FAM123A		Plasma Membrane	other			219287	72125	498529
AMOT	angiomotin	AMOT	21	Plasma Membrane	other			154796	27494	300289
AMPH	amphiphysin	AMPH	2	Plasma Membrane	other			273	218038	60668
ANGPT1	angiopoietin 1	ANGPT1	4	Extracellular Space	growth factor	disease progression,efficacy,prognosis		284	11600	89807
ANK2	ankyrin 2, neuronal	--	23	Plasma Membrane	other			287		362036
ANK3	ankyrin 3, node of Ranvier (ankyrin G)	--	20	Plasma Membrane	other			288	11735	361833
ANKRD6	ankyrin repeat domain 6	ANKRD6		Nucleus	transcription regulator			22881	140577	500430
ANKRD29	ankyrin repeat domain 29	ANKRD29		unknown	other			147463	225187	498823
ANKRD36	ankyrin repeat domain 36	ANKRD36		unknown	other			375248
ANKRD44	ankyrin repeat domain 44	ANKRD44		unknown	other			91526	329154	301415
Ap1	--	--	4	Nucleus	complex
AP1M1	adaptor-related protein complex 1, mu 1 subunit	AP1M1		Cytoplasm	transporter			8907	11767	306332
AP3B2	adaptor-related protein complex 3, beta 2 subunit	AP3B2	11	Cytoplasm	transporter			8120	11775
APBA1	amyloid beta (A4) precursor protein-binding, family A, member 1	APBA1		Cytoplasm	transporter	diagnosis,response to therapy		320	319924	83589
APBA2	amyloid beta (A4) precursor protein-binding, family A, member 2	APBA2	19	Cytoplasm	transporter	disease progression		321	11784	83610
APBB1	amyloid beta (A4) precursor protein-binding, family B, member 1 (Fe65)	APBB1	19	Cytoplasm	transcription regulator			322	11785	29722
APC2	adenomatosis polyposis coli 2	APC2		Cytoplasm	enzyme			10297	23805	299611
APLP1	amyloid beta (A4) precursor-like protein 1	APLP1	19	Extracellular Space	other			333	11803	502317
APOL6	apolipoprotein L, 6	--	18	Extracellular Space	transporter			80830	71939
APP	amyloid beta (A4) precursor protein	--	19	Plasma Membrane	other	diagnosis,efficacy,unspecified application	bapineuzumab, 4-(2-(6-(2-(2-(2-fluoroethoxy)ethoxy)ethoxy)pyridin-3-yl)vinyl)-N-methylbenzamide	351	11820
AR	androgen receptor	--	12	Nucleus	ligand-dependent nuclear receptor	diagnosis,disease progression,efficacy,prognosis	estradiol valerate/testosterone enanthate, estradiol cypionate/testosterone cypionate, BMS-641988, enzalutamide, 1-testosterone, nilutamide, bicalutamide, flutamide, nandrolone decanoate, testosterone cypionate, cyproterone acetate, drospirenone, medroxyprogesterone acetate, oxandrolone, danazol, dihydrotestosterone, fluoxymesterone, stanozolol, spironolactone, methyltestosterone, testosterone, o…	367	11835	24208
ARFGAP3	ADP-ribosylation factor GTPase activating protein 3	ARFGAP3	24	Cytoplasm	transporter			26286	66251
ARFGEF2	ADP-ribosylation factor guanine nucleotide-exchange factor 2 (brefeldin A-inhibited)	--	20	Cytoplasm	other			10564	99371	296380
ARHGAP24	Rho GTPase activating protein 24	ARHGAP24	12	Cytoplasm	other			83478	231532	305156
ARHGAP29	Rho GTPase activating protein 29	ARHGAP29	16	Cytoplasm	other			9411	214137	310833
ARHGDIB	Rho GDP dissociation inhibitor (GDI) beta	--	16	Cytoplasm	other	diagnosis		397	11857	362456
ARHGDIG	Rho GDP dissociation inhibitor (GDI) gamma	ARHGDIG		Cytoplasm	other			398	14570	360500
ARHGEF3	Rho guanine nucleotide exchange factor (GEF) 3	ARHGEF3	21	Cytoplasm	other			50650	71704	290541
ARHGEF6	Rac/Cdc42 guanine nucleotide exchange factor (GEF) 6	--	12	Cytoplasm	other			9459	73341	363509
ARHGEF12	Rho guanine nucleotide exchange factor (GEF) 12	ARHGEF12	4	Cytoplasm	other			23365	69632	367072
ARHGEF17	Rho guanine nucleotide exchange factor (GEF) 17	ARHGEF17		Cytoplasm	other			9828	207212	308862
ARHGEF25	Rho guanine nucleotide exchange factor (GEF) 25	ARHGEF25	16	Cytoplasm	other			115557	52666	314904
ARID5B	AT rich interactive domain 5B (MRF1-like)	ARID5B	22	Nucleus	transcription regulator			84159	71371	309728
ARL4C	ADP-ribosylation factor-like 4C	ARL4C	14	Nucleus	enzyme			10123	320982
ARMCX3	armadillo repeat containing, X-linked 3	ARMCX3		Cytoplasm	other			51566	71703	367902
ARMCX5-GPRASP2/GPRASP2	G protein-coupled receptor associated sorting protein 2	GPRASP2		Cytoplasm	other			114928|100528062	245607	317405
ARNT2	aryl-hydrocarbon receptor nuclear translocator 2	ARNT2		Nucleus	transcription regulator			9915	11864	25243
ARPC1A	actin related protein 2/3 complex, subunit 1A, 41kDa	--	14	Extracellular Space	other			10552	56443
ARPP21	cAMP-regulated phosphoprotein, 21kDa	ARPP21		Cytoplasm	other			10777	74100	363153
ARRB1	arrestin, beta 1	--	20	Cytoplasm	other			408	109689	25387
ARRDC3	arrestin domain containing 3	ARRDC3		Plasma Membrane	other			57561	105171	309945
ARRDC4	arrestin domain containing 4	ARRDC4	9	unknown	other			91947	66412
ARX	aristaless related homeobox	ARX		Nucleus	transcription regulator			170302	11878	317268
ASAP2	ArfGAP with SH3 domain, ankyrin repeat and PH domain 2	ASAP2	18	Nucleus	other			8853	211914	362719
ASB8	ankyrin repeat and SOCS box containing 8	ASB8		Nucleus	transcription regulator			140461	78541	315287
ASGR1	asialoglycoprotein receptor 1	ASGR1	4	Plasma Membrane	transmembrane receptor			432	11889	24210
ASIC1	acid-sensing (proton-gated) ion channel 1	ASIC1	8	Plasma Membrane	ion channel		amiloride, amiloride/hydrochlorothiazide	41	11419	79123
ASIC3	acid-sensing (proton-gated) ion channel 3	ASIC3		Plasma Membrane	ion channel		amiloride, amiloride/hydrochlorothiazide	9311	171209	286920
ASTN1	astrotactin 1	ASTN1		unknown	other			460	11899	304900
ASXL1	additional sex combs like 1 (Drosophila)	ASXL1		Nucleus	transcription regulator			171023	228790	311553
ASXL3	additional sex combs like 3 (Drosophila)	ASXL3		unknown	other			80816	211961
ATF2	activating transcription factor 2	--		Nucleus	transcription regulator	prognosis		1386	11909	81647
ATN1	atrophin 1	ATN1		Nucleus	transcription regulator			1822	13498	29515
ATOH8	atonal homolog 8 (Drosophila)	ATOH8		unknown	other			84913	71093	500200
ATP2B2	ATPase, Ca++ transporting, plasma membrane 2	ATP2B2		Plasma Membrane	transporter			491	11941	24215
ATP7A	ATPase, Cu++ transporting, alpha polypeptide	ATP7A	19	Plasma Membrane	transporter			538	11977	24941
ATP9A	ATPase, class II, type 9A	ATP9A	14	Cytoplasm	other			10079	11981
ATR	ataxia telangiectasia and Rad3 related	--	11	Nucleus	kinase			545	245000
ATRNL1	attractin-like 1	ATRNL1		unknown	other			26033	226255	307992
ATRX	alpha thalassemia/mental retardation syndrome X-linked	--	10	Nucleus	transcription regulator			546	22589	246284
ATXN1	ataxin 1	ATXN1		Nucleus	transcription regulator			6310	20238	25049
AZGP1	alpha-2-glycoprotein 1, zinc-binding	--	13	Extracellular Space	transporter			563	12007	25294
B4GALNT1	beta-1,4-N-acetyl-galactosaminyl transferase 1	B4GALNT1	16	Cytoplasm	enzyme	diagnosis,prognosis		2583	14421	64828
BAALC	brain and acute leukemia, cytoplasmic	BAALC		Cytoplasm	other	prognosis		79870	118452	140720
BACE1	beta-site APP-cleaving enzyme 1	BACE1	2	Cytoplasm	peptidase			23621	23821	29392
BACH2	BTB and CNC homology 1, basic leucine zipper transcription factor 2	BACH2	11	Nucleus	transcription regulator			60468	12014	313125
BAI1	brain-specific angiogenesis inhibitor 1	BAI1	3	Plasma Membrane	G-protein coupled receptor			575	107831	362931
BAI2	brain-specific angiogenesis inhibitor 2	BAI2		Plasma Membrane	G-protein coupled receptor			576	230775	313058
BAI3	brain-specific angiogenesis inhibitor 3	BAI3		Plasma Membrane	G-protein coupled receptor			577	210933	301309
BAIAP3	BAI1-associated protein 3	BAIAP3		Extracellular Space	other			8938	545192	685297
BASP1	brain abundant, membrane attached signal protein 1	BASP1		Nucleus	transcription regulator			10409	70350	64160
BBS2	Bardet-Biedl syndrome 2	BBS2		Cytoplasm	other			583	67378	113948
BBS5	Bardet-Biedl syndrome 5	BBS5		Cytoplasm	other			129880	72569	362142
BCKDHB	branched chain keto acid dehydrogenase E1, beta polypeptide	BCKDHB		Cytoplasm	enzyme			594	12040	29711
BCL2	B-cell CLL/lymphoma 2	BCL2	6	Cytoplasm	transporter	diagnosis,disease progression,efficacy,prognosis	oblimersen, rasagiline, (-)-gossypol, paclitaxel	596	12043	24224
BCORL1	BCL6 corepressor-like 1	BCORL1		Nucleus	transcription regulator			63035	320376	302810
BDKRB2	bradykinin receptor B2	--	19	Plasma Membrane	G-protein coupled receptor		anatibant, icatibant	624	12062	25245
BMI1	BMI1 polycomb ring finger oncogene	BMI1	1	Nucleus	transcription regulator	diagnosis,efficacy,prognosis,response to therapy		648
BMP5	bone morphogenetic protein 5	BMP5	1	Extracellular Space	growth factor			653	12160	315824
BMPR2	bone morphogenetic protein receptor, type II (serine/threonine kinase)	BMPR2	4	Plasma Membrane	kinase	diagnosis,unspecified application		659	12168	140590
BOC	BOC cell adhesion associated, oncogene regulated	BOC		Plasma Membrane	other			91653	117606
BRCA2	breast cancer 2, early onset	--	20	Nucleus	transcription regulator	diagnosis,disease progression,efficacy,prognosis,response to therapy		675	12190	360254
BRSK1	BR serine/threonine kinase 1	BRSK1		Cytoplasm	kinase			84446	381979	499073
BRSK2	BR serine/threonine kinase 2	BRSK2		Cytoplasm	kinase	prognosis		9024	75770	293631
BSG	basigin (Ok blood group)	--	19	Plasma Membrane	transporter	disease progression,prognosis,response to therapy		682	12215	25246
BSN	bassoon presynaptic cytomatrix protein	BSN	11	Plasma Membrane	other			8927	12217	29138
BTBD9	BTB (POZ) domain containing 9	BTBD9		unknown	other			114781	224671	294318
BTG2	BTG family, member 2	BTG2	1	Nucleus	transcription regulator			7832	12227	29619
BZRAP1	benzodiazapine receptor (peripheral) associated protein 1	BZRAP1		Cytoplasm	other			9256	207777	287609
C5	complement component 5	C5	1	Extracellular Space	cytokine		eculizumab	727	15139	362119
C11orf63	chromosome 11 open reading frame 63	C11orf63		unknown	other			79864	70989	315578
C16orf45	chromosome 16 open reading frame 45	C16orf45		unknown	other			89927	67254	360459
C1QTNF7	C1q and tumor necrosis factor related protein 7	C1QTNF7		Extracellular Space	other			114905	109323	305423
C20orf194	chromosome 20 open reading frame 194	C20orf194		Nucleus	other			25943	228602	499891
C22orf42	chromosome 22 open reading frame 42	C22orf42		unknown	other			150297
C3orf62	chromosome 3 open reading frame 62	C3orf62	8	unknown	other			375341	112418	498675
C3orf70	chromosome 3 open reading frame 70	C3orf70		unknown	other			285382	72190	498107
C5orf42	chromosome 5 open reading frame 42	C5orf42		unknown	other			65250	73692	310137
CA10	carbonic anhydrase X	CA10		unknown	enzyme			56934	72605	100360015
CABP7	calcium binding protein 7	CABP7	3	Cytoplasm	other			164633	192650	360970
CACNA1G	calcium channel, voltage-dependent, T type, alpha 1G subunit	CACNA1G		Plasma Membrane	ion channel	diagnosis	cinnarizine, trimethadione, flunarizine, ethosuximide, mibefradil, zonisamide	8913	12291	29717
CACNB3	calcium channel, voltage-dependent, beta 3 subunit	CACNB3		Plasma Membrane	ion channel		verapamil, mibefradil, nimodipine	784	12297	25297
CACNG4	calcium channel, voltage-dependent, gamma subunit 4	CACNG4	17	Plasma Membrane	ion channel			27092	54377	140725
CADM1	cell adhesion molecule 1	CADM1	1	Plasma Membrane	other			23705	54725	363058
CADM3	cell adhesion molecule 3	CADM3		Plasma Membrane	other			57863	94332	360882
CADPS	Ca++-dependent secretion activator	CADPS		Plasma Membrane	other			8618	27062	26989
CALCOCO1	calcium binding and coiled-coil domain 1	CALCOCO1	13	Nucleus	transcription regulator			57658	67488	246047
CALY	calcyon neuron-specific vesicular protein	CALY	17	Plasma Membrane	transmembrane receptor		trifluoperazine	50632	68566	192349
CAMK4	calcium/calmodulin-dependent protein kinase IV	CAMK4	24	Nucleus	kinase			814	12326	25050
CAMK1D	calcium/calmodulin-dependent protein kinase ID	CAMK1D	12	Cytoplasm	kinase			57118	227541	307124
CAMK1G	calcium/calmodulin-dependent protein kinase IG	CAMK1G		Cytoplasm	kinase			57172	215303	171358
CAMK2B	calcium/calmodulin-dependent protein kinase II beta	CAMK2B		Cytoplasm	kinase			816
CAMK2D	calcium/calmodulin-dependent protein kinase II delta	CAMK2D	2	Cytoplasm	kinase			817	108058	24246
CAMTA2	calmodulin binding transcription activator 2	CAMTA2		Nucleus	other			23125	216874	287462
CAP2	CAP, adenylate cyclase-associated protein, 2 (yeast)	CAP2	3	Plasma Membrane	other	disease progression		10486	67252
CAPN2	calpain 2, (m/II) large subunit	CAPN2	6	Cytoplasm	peptidase			824	12334	29154
CASKIN1	CASK interacting protein 1	CASKIN1	17	Nucleus	transcription regulator			57524	268932	140722
CASP3	caspase 3, apoptosis-related cysteine peptidase	--	19	Cytoplasm	peptidase	diagnosis,disease progression,efficacy,prognosis,unspecified application	IDN-6556	836	12367	25402
caspase	--	--	2	Cytoplasm	group	efficacy
CASR	calcium-sensing receptor	--	11	Plasma Membrane	G-protein coupled receptor	diagnosis	cinacalcet	846	12374	24247
CBFA2T2	core-binding factor, runt domain, alpha subunit 2; translocated to, 2	CBFA2T2	13	Nucleus	transcription regulator			9139	12396	296293
CBFA2T3	core-binding factor, runt domain, alpha subunit 2; translocated to, 3	CBFA2T3	18	Nucleus	transcription regulator			863	12398	361431
CBL	Cbl proto-oncogene, E3 ubiquitin protein ligase	--	24	Nucleus	transcription regulator			867	12402	500985
CBX4	chromobox homolog 4	CBX4	1	Nucleus	transcription regulator	prognosis		8535	12418	501403
CBX8	chromobox homolog 8	CBX8	1	Nucleus	other			57332	30951	303731
CCDC3	coiled-coil domain containing 3	CCDC3		Cytoplasm	other			83643	74186	498795
CCDC50	coiled-coil domain containing 50	CCDC50	24	Cytoplasm	other			152137
CCDC146	coiled-coil domain containing 146	CCDC146		unknown	other			57639	75172	499980
CCDC176	coiled-coil domain containing 176	CCDC176		unknown	other			80127	72873	500693
CCL2	chemokine (C-C motif) ligand 2	--	25	Extracellular Space	cytokine	diagnosis,efficacy,prognosis,response to therapy,safety,unspecified application	mimosine	6347	20293	287562
CCL18	chemokine (C-C motif) ligand 18 (pulmonary and activation-regulated)	--	25	Extracellular Space	cytokine	efficacy,safety		6362
CCND1	cyclin D1	--	13	Nucleus	other	diagnosis,efficacy,prognosis,response to therapy,unspecified application	arsenic trioxide	595	12443	58919
CCNG2	cyclin G2	CCNG2	5	Nucleus	other			901	12452	29157
CCR5	chemokine (C-C motif) receptor 5 (gene/pseudogene)	--	25	Plasma Membrane	G-protein coupled receptor	diagnosis,efficacy	maraviroc, vicriviroc, SCH 351125	1234	12774	117029
CCSAP	centriole, cilia and spindle-associated protein	CCSAP		Cytoplasm	other			126731	73420	307926
CD3	--	--	7,22	Plasma Membrane	complex	efficacy
CD4	CD4 molecule	--	24	Plasma Membrane	transmembrane receptor	diagnosis,efficacy		920	12504	24932
CD28	CD28 molecule	--	22	Plasma Membrane	transmembrane receptor	efficacy		940	12487	25660
CD46	CD46 molecule, complement regulatory protein	--	24	Plasma Membrane	other			4179	17221	29333
CD209	CD209 molecule	--	25	Plasma Membrane	other			30835	170780	501797
CD1B	CD1b molecule	--	25	Plasma Membrane	other			910
CD1C	CD1c molecule	--	25	Plasma Membrane	other			911
CD3E	CD3e molecule, epsilon (CD3-TCR complex)	--	24	Plasma Membrane	transmembrane receptor		visilizumab, blinatumomab, muromonab-CD3	916	12501	315609
CD99L2	CD99 molecule-like 2	CD99L2	16	Plasma Membrane	other			83692	171486	171485
CDC42	cell division cycle 42	--	22	Cytoplasm	enzyme	disease progression,unspecified application		998	12540	64465
CDC42EP4	CDC42 effector protein (Rho GTPase binding) 4	CDC42EP4	14	Cytoplasm	other			23580	56699	303653|689752
CDH1	cadherin 1, type 1, E-cadherin (epithelial)	--	16,22	Plasma Membrane	other	diagnosis,disease progression,efficacy,prognosis		999	12550	83502
CDH2	cadherin 2, type 1, N-cadherin (neuronal)	CDH2	4	Plasma Membrane	other	diagnosis,efficacy,prognosis		1000	12558	83501
CDH10	cadherin 10, type 2 (T2-cadherin)	CDH10	6	Plasma Membrane	other			1008	320873	29181
CDH12	cadherin 12, type 2 (N-cadherin 2)	CDH12	6	Plasma Membrane	other			1010	215654	301887
CDH18	cadherin 18, type 2	CDH18		Plasma Membrane	other			1016	320865
CDK4	cyclin-dependent kinase 4	--	13	Nucleus	kinase	diagnosis,prognosis	PD-0332991, flavopiridol	1019	12567
CDK17	cyclin-dependent kinase 17	CDK17	23	Cytoplasm	kinase			5128	237459	314743
CDK20	cyclin-dependent kinase 20	CDK20	24	Nucleus	kinase			23552	105278	364666
CDK5R1	cyclin-dependent kinase 5, regulatory subunit 1 (p35)	CDK5R1	6	Nucleus	kinase			8851	12569	116671
CDK5R2	cyclin-dependent kinase 5, regulatory subunit 2 (p39)	CDK5R2	1	Nucleus	other			8941	12570	501164
CDKN1C	cyclin-dependent kinase inhibitor 1C (p57, Kip2)	CDKN1C	4	Nucleus	other	unspecified application		1028	12577	246060
CDKN2D	cyclin-dependent kinase inhibitor 2D (p19, inhibits CDK4)	CDKN2D	12	Cytoplasm	transcription regulator			1032	12581
CDON	cell adhesion associated, oncogene regulated	CDON		Plasma Membrane	other			50937	57810	50938
CDX2	caudal type homeobox 2	--	21	Nucleus	transcription regulator	prognosis		1045	12591	66019
CEACAM1	carcinoembryonic antigen-related cell adhesion molecule 1 (biliary glycoprotein)	--		Plasma Membrane	other	diagnosis,efficacy		634		81613
CEBPA	CCAAT/enhancer binding protein (C/EBP), alpha	--	21	Nucleus	transcription regulator	diagnosis,disease progression,prognosis		1050	12606	24252
CEBPB	CCAAT/enhancer binding protein (C/EBP), beta	--	13	Nucleus	transcription regulator			1051	12608	24253
CELF1	CUGBP, Elav-like family member 1	--	22	Nucleus	translation regulator			10658	13046	362160
CELF2	CUGBP, Elav-like family member 2	CELF2	22	Nucleus	other	safety		10659	14007	29428
CELF3	CUGBP, Elav-like family member 3	CELF3		Nucleus	transcription regulator			11189	78784	499669
CELF4	CUGBP, Elav-like family member 4	CELF4		Nucleus	translation regulator			56853	108013
CELF6	CUGBP, Elav-like family member 6	CELF6		unknown	other			60677	76183	300758
CEP112	centrosomal protein 112kDa	CEP112		Cytoplasm	other			201134	76380	287776
CFL2	cofilin 2 (muscle)	CFL2		unknown	other			1073	12632
CFTR	cystic fibrosis transmembrane conductance regulator (ATP-binding cassette sub-family C, member 7)	--	11	Plasma Membrane	ion channel	diagnosis,disease progression	SP 303, ivacaftor	1080	12638	24255
Cg	--	--	6	unknown	complex	diagnosis,prognosis
CHD3	chromodomain helicase DNA binding protein 3	CHD3		Nucleus	enzyme			1107	216848	303241
CHD9	chromodomain helicase DNA binding protein 9	CHD9	20	Cytoplasm	other			80205	109151	307726
CHGB	chromogranin B (secretogranin 1)	CHGB	9	Extracellular Space	other	diagnosis		1114	12653	24259
CHL1	cell adhesion molecule with homology to L1CAM (close homolog of L1)	CHL1		Plasma Membrane	other			10752	12661
CHN2	chimerin 2	CHN2	25	Cytoplasm	other			1124	69993
CHRD	chordin	CHRD		Extracellular Space	other			8646	12667	117275
CHRM2	cholinergic receptor, muscarinic 2	CHRM2		Plasma Membrane	G-protein coupled receptor		fesoterodine, ABT-089, atropine/edrophonium, cyclopentolate/phenylephrine, ipratropium/albuterol, trihexyphenidyl, carbamylcholine, methacholine, diphenhydramine, doxepin, quinidine, procyclidine, trospium, atropine sulfate/benzoic acid/hyoscyamine/methenamine/methylene blue/phenyl salicylate, rocuronium, homatropine, dicyclomine, methantheline, orphenadrine, fluoxetine/olanzapine, doxacurium, as…	1129	243764	81645
CHST1	carbohydrate (keratan sulfate Gal-6) sulfotransferase 1	CHST1		Cytoplasm	enzyme			8534	76969	295934
CHST3	carbohydrate (chondroitin 6) sulfotransferase 3	CHST3		Cytoplasm	enzyme			9469	53374	84468
CLDN1	claudin 1	--	16	Plasma Membrane	other	prognosis		9076	12737	65129
CLDN5	claudin 5	CLDN5		Plasma Membrane	other			7122	12741	65131
CLDN7	claudin 7	--	16	Plasma Membrane	other	unspecified application		1366	53624	65132
CLEC16A	C-type lectin domain family 16, member A	CLEC16A		Cytoplasm	other			23274	74374	287044
CLIP3	CAP-GLY domain containing linker protein 3	CLIP3		Cytoplasm	other			25999	76686	308493
CLIP4	CAP-GLY domain containing linker protein family, member 4	CLIP4	16	unknown	other			79745	78785	298801
CLK1	CDC-like kinase 1	CLK1	9	Nucleus	kinase	diagnosis		1195	12747	301434
CLK4	CDC-like kinase 4	CLK4		Nucleus	kinase			57396	12750
CLSTN1	calsyntenin 1	--	19	Plasma Membrane	other	diagnosis		22883	65945	313717
CLTC	clathrin, heavy chain (Hc)	--	23	Plasma Membrane	other			1213	67300	54241
CNGB1	cyclic nucleotide gated channel beta 1	CNGB1		Plasma Membrane	ion channel			1258	333329	83686
CNIH2	cornichon homolog 2 (Drosophila)	CNIH2	8	Extracellular Space	other			254263	12794	361705
CNR1	cannabinoid receptor 1 (brain)	CNR1	2	Plasma Membrane	G-protein coupled receptor		trans-(±)-nabilone, SLV 319, rimonabant, BAY 38-7271, delta-8-tetrahydrocannabinol, delta-9-tetrahydrocannabinol	1268	12801	25248
CNRIP1	cannabinoid receptor interacting protein 1	CNRIP1		unknown	other			25927	380686	364208
CNTFR	ciliary neurotrophic factor receptor	CNTFR	21	Plasma Membrane	transmembrane receptor			1271	12804	313173
CNTN3	contactin 3 (plasmacytoma associated)	CNTN3		Plasma Membrane	other			5067	18488	54279
CNTN4	contactin 4	CNTN4		Plasma Membrane	enzyme			152330	269784	116658
CNTN5	contactin 5	CNTN5		Plasma Membrane	other			53942	244682	114589
CNTNAP1	contactin associated protein 1	CNTNAP1		Plasma Membrane	other			8506	53321	84008
COL2A1	collagen, type II, alpha 1	COL2A1	2	Extracellular Space	other		collagenase clostridium histolyticum	1280	12824	25412
COL7A1	collagen, type VII, alpha 1	--	18	Extracellular Space	other		collagenase clostridium histolyticum	1294	12836	301012
COLGALT2	collagen beta(1-O)galactosyltransferase 2	GLT25D2		Cytoplasm	other			23127	269132	289081
Collagen Alpha1	--	--	1	unknown	group	diagnosis,disease progression,efficacy,prognosis,safety
CORO2B	coronin, actin binding protein, 2B	CORO2B	15	unknown	other			10391	235431	300768
CPE	carboxypeptidase E	CPE	16	Cytoplasm	peptidase			1363	12876
CPEB2	cytoplasmic polyadenylation element binding protein 2	CPEB2	4	Cytoplasm	other			132864	231207	360949
CPED1	cadherin-like and PC-esterase domain containing 1	CPED1	13	Cytoplasm	other			79974	214642	500046
CPLX2	complexin 2	CPLX2		Cytoplasm	other			10814	12890	116657
CPNE2	copine II	CPNE2		unknown	other			221184	234577
CRAT	carnitine O-acetyltransferase	CRAT	3	Cytoplasm	enzyme			1384	12908	311849
CRB1	crumbs homolog 1 (Drosophila)	CRB1	10	Plasma Membrane	other			23418	170788	304825
Creb	--	--	2	Nucleus	group
CRIP2	cysteine-rich protein 2	CRIP2	3	Plasma Membrane	other			1397	68337	338401
CRK	v-crk sarcoma virus CT10 oncogene homolog (avian)	--	24	Cytoplasm	other			1398	12928	54245
CRKL	v-crk sarcoma virus CT10 oncogene homolog (avian)-like	--	24	Cytoplasm	kinase			1399	12929	287942
CRMP1	collapsin response mediator protein 1	CRMP1	4	Cytoplasm	enzyme	disease progression		1400	12933	25415
CRTC1	CREB regulated transcription coactivator 1	CRTC1		Nucleus	transcription regulator			23373	382056	684527
CRTC3	CREB regulated transcription coactivator 3	CRTC3		unknown	other			64784	70461	365297
CRYAB	crystallin, alpha B	--	19	Nucleus	other	diagnosis,disease progression,prognosis,unspecified application		1410	12955	25420
CRYL1	crystallin, lambda 1	CRYL1	18	Cytoplasm	enzyme			51084	68631	290277
CSAD	cysteine sulfinic acid decarboxylase	CSAD		Cytoplasm	enzyme			51380	246277	60356
CSDC2	cold shock domain containing C2, RNA binding	CSDC2	3	Cytoplasm	other			27254	105859	266600
CSF2	colony stimulating factor 2 (granulocyte-macrophage)	--	25	Extracellular Space	cytokine	efficacy,prognosis,unspecified application		1437	12981	116630
CSF1R	colony stimulating factor 1 receptor	--	13	Plasma Membrane	kinase	prognosis	sunitinib, pazopanib	1436	12978	307403
CSGALNACT2	chondroitin sulfate N-acetylgalactosaminyltransferase 2	CSGALNACT2	18	Cytoplasm	enzyme			55454	78752	297554
CSRNP3	cysteine-serine-rich nuclear protein 3	CSRNP3		Nucleus	transcription regulator			80034	77771	311093
CST3	cystatin C	CST3	19	Extracellular Space	other	diagnosis,efficacy,prognosis,safety,unspecified application		1471	13010	25307
CTBP1	C-terminal binding protein 1	--	20	Nucleus	enzyme			1487	13016	29382
Ctbp	--	--	1	Nucleus	group
CTIF	CBP80/20-dependent translation initiation factor	CTIF		Cytoplasm	other			9811	269037	364900
CTNNB1	catenin (cadherin-associated protein), beta 1, 88kDa	--		Nucleus	transcription regulator	diagnosis,disease progression,efficacy,prognosis		1499	12387	84353
CTSC	cathepsin C	--	25	Cytoplasm	peptidase	unspecified application		1075	13032	25423
CUL7	cullin 7	CUL7		Cytoplasm	other			9820	66515	680835
CUL9	cullin 9	CUL9		Cytoplasm	other			23113	78309	316228
CUX1	cut-like homeobox 1	--	10	Nucleus	transcription regulator			1523	13047	116639
CUX2	cut-like homeobox 2	CUX2		Nucleus	transcription regulator			23316	13048
CXCL12	chemokine (C-X-C motif) ligand 12	--	25	Extracellular Space	cytokine	diagnosis,disease progression,efficacy,prognosis,unspecified application		6387
CXCR2	chemokine (C-X-C motif) receptor 2	--	25	Plasma Membrane	G-protein coupled receptor		repertaxin, SB-265610	3579	12765	29385
CXCR7	chemokine (C-X-C motif) receptor 7	CXCR7	1	Plasma Membrane	G-protein coupled receptor	diagnosis,disease progression		57007	12778	84348
CYBB	cytochrome b-245, beta polypeptide	--	25	Cytoplasm	enzyme			1536	13058	66021
Cyclin A	--	--	3	Nucleus	group	prognosis,unspecified application
CYFIP2	cytoplasmic FMR1 interacting protein 2	CYFIP2	14	Cytoplasm	other			26999	76884
CYLD	cylindromatosis (turban tumor syndrome)	--	12,24	Nucleus	transcription regulator			1540	74256	312937
CYP26B1	cytochrome P450, family 26, subfamily B, polypeptide 1	CYP26B1		Cytoplasm	enzyme			56603	232174	312495
CYP2E1	cytochrome P450, family 2, subfamily E, polypeptide 1	CYP2E1	21	Cytoplasm	enzyme	diagnosis		1571	13106	25086
CYTH1	cytohesin 1	CYTH1	3	Cytoplasm	other	unspecified application		9267	19157	116691
CYTH2	cytohesin 2	CYTH2		Cytoplasm	other			9266	19158	116692
DAAM1	dishevelled associated activator of morphogenesis 1	DAAM1	12	Cytoplasm	other			23002	208846	314212
DACT3	dapper, antagonist of beta-catenin, homolog 3 (Xenopus laevis)	DACT3		unknown	other			147906	629378	499088
DARC	Duffy blood group, chemokine receptor	DARC	25	Plasma Membrane	G-protein coupled receptor			2532	13349	689105
DAZAP2	DAZ associated protein 2	DAZAP2		Nucleus	other			9802	23994
DBNL	drebrin-like	DBNL		Cytoplasm	other	diagnosis		28988	13169	83527
DCAF7	DDB1 and CUL4 associated factor 7	DCAF7	23	Cytoplasm	other			10238	71833	303602
DCC	deleted in colorectal carcinoma	DCC		Plasma Membrane	transmembrane receptor	efficacy,prognosis		1630	13176	25311
DCHS1	dachsous 1 (Drosophila)	DCHS1	6	Plasma Membrane	other			8642	233651	308912
DCLK1	doublecortin-like kinase 1	--		unknown	kinase			9201	13175
DCLK2	doublecortin-like kinase 2	DCLK2		Cytoplasm	kinase			166614	70762	310698
DCN	decorin	DCN	4	Extracellular Space	other	diagnosis		1634	13179	29139
DCT	dopachrome tautomerase	DCT	6	Cytoplasm	enzyme			1638	13190	290484
DCX	doublecortin	DCX	17	Cytoplasm	other			1641	13193	84394
DDC	dopa decarboxylase (aromatic L-amino acid decarboxylase)	DDC		Cytoplasm	enzyme	diagnosis	carbidopa/entacapone/levodopa, carbidopa/levodopa, S(-)-carbidopa, L-dopa	1644	13195	24311
DDHD2	DDHD domain containing 2	DDHD2		Cytoplasm	other			23259	72108	680971
DENND2A	DENN/MADD domain containing 2A	DENND2A		unknown	other			27147	209773	312257
DENND5B	DENN/MADD domain containing 5B	DENND5B	8	unknown	other			160518	320560
DHCR24	24-dehydrocholesterol reductase	--	19	Cytoplasm	enzyme			1718	74754	298298
DIABLO	diablo, IAP-binding mitochondrial protein	--	15	Cytoplasm	other			56616	66593	100360940|288753
DICER1	dicer 1, ribonuclease type III	--		Cytoplasm	enzyme			23405	192119	299284
DIO3	deiodinase, iodothyronine, type III	DIO3		Plasma Membrane	enzyme			1735	107585	29475
DIP2C	DIP2 disco-interacting protein 2 homolog C (Drosophila)	DIP2C		unknown	other			22982	208440	307067
DIRAS1	DIRAS family, GTP-binding RAS-like 1	DIRAS1		Plasma Membrane	enzyme			148252	208666	366826
DIRAS2	DIRAS family, GTP-binding RAS-like 2	DIRAS2		Plasma Membrane	enzyme			54769	68203	291006
DISC1	disrupted in schizophrenia 1	--	24	Cytoplasm	other	diagnosis		27185	244667	307940
Dishevelled	--	--	15	Cytoplasm	group
DKK3	dickkopf 3 homolog (Xenopus laevis)	DKK3		Extracellular Space	cytokine			27122	50781	171548
DLG4	discs, large homolog 4 (Drosophila)	DLG4		Plasma Membrane	kinase	unspecified application		1742	13385	29495
DLGAP4	discs, large (Drosophila) homolog-associated protein 4	DLGAP4		Plasma Membrane	other			22839	228836	286930
DLK1	delta-like 1 homolog (Drosophila)	DLK1	9	Extracellular Space	other	unspecified application		8788	13386	114587
DLX1	distal-less homeobox 1	DLX1	9	Nucleus	transcription regulator	unspecified application		1745	13390	296500
DLX2	distal-less homeobox 2	DLX2	9	Nucleus	transcription regulator			1746	13392	296499
DMD	dystrophin	DMD	6	Plasma Membrane	other			1756	13405
DMPK	dystrophia myotonica-protein kinase	DMPK		Cytoplasm	kinase	diagnosis		1760	13400
DMRTA2	DMRT-like family A2	DMRTA2		Nucleus	transcription regulator			63950	242620	313471
DMXL2	Dmx-like 2	DMXL2	25	Cytoplasm	other			23312	235380
DNAH1	dynein, axonemal, heavy chain 1	DNAH1		Extracellular Space	other			25981	110084	171339
DNAJB2	DnaJ (Hsp40) homolog, subfamily B, member 2	DNAJB2		Nucleus	other			3300	56812	689593
DNAJC6	DnaJ (Hsp40) homolog, subfamily C, member 6	DNAJC6	9	Cytoplasm	other			9829	72685	313409
DNAJC12	DnaJ (Hsp40) homolog, subfamily C, member 12	DNAJC12		unknown	other			56521	30045	619393
DNALI1	dynein, axonemal, light intermediate chain 1	DNALI1		Cytoplasm	other			7802	75563	298524
DNM1	dynamin 1	DNM1	2	Cytoplasm	enzyme			1759	13429	140694
DNM3	dynamin 3	DNM3		Cytoplasm	enzyme			26052	103967	171574
DOCK1	dedicator of cytokinesis 1	--	12	Cytoplasm	other			1793	330662	309081
DOCK2	dedicator of cytokinesis 2	--	12	Cytoplasm	other			1794	94176	360509
DOCK7	dedicator of cytokinesis 7	DOCK7	9	Plasma Membrane	other			85440	67299	313388
DOCK10	dedicator of cytokinesis 10	DOCK10	12	unknown	other			55619	210293
DOK5	docking protein 5	DOK5		Plasma Membrane	other			55816	76829	502694
DOK6	docking protein 6	DOK6		unknown	other			220164	623279	498898
DOPEY2	dopey family member 2	DOPEY2		Cytoplasm	other			9980	70028	304077
DPF3	D4, zinc and double PHD fingers, family 3	DPF3		unknown	other			8110	70127	299186
DPP10	dipeptidyl-peptidase 10 (non-functional)	DPP10		Extracellular Space	peptidase			57628	269109	363972
DPYD	dihydropyrimidine dehydrogenase	DPYD	17	Cytoplasm	enzyme	diagnosis,disease progression,efficacy,prognosis,safety	eniluracil	1806	99586	81656
DPYSL4	dihydropyrimidinase-like 4	DPYSL4		Cytoplasm	enzyme			10570	26757	25417
DPYSL5	dihydropyrimidinase-like 5	DPYSL5	8	Cytoplasm	enzyme			56896	65254	65208
DRC1	dynein regulatory complex subunit 1 homolog (Chlamydomonas)	CCDC164		Extracellular Space	other			92749	381738	362712
DRD2	dopamine receptor D2	DRD2	2	Plasma Membrane	G-protein coupled receptor	response to therapy	paliperidone, risperidone, buspirone, bifeprunox, iloperidone, blonanserin, asenapine, pardoprunox, ocaperidone, abaperidone, methotrimeprazine, fluspirilene, SLV-314, cariprazine, rotigotine, acetophenazine, sultopride, zuclopenthixol, thioproperazine, lurasidone, opipramol, paliperidone palmitate, pipothiazine, chloropromazine, domperidone, metoclopramide, sulpiride, meloxicam, amantadine, flup…	1813	13489	24318
DRD3	dopamine receptor D3	--	18	Plasma Membrane	G-protein coupled receptor	unspecified application	paliperidone, iloperidone, asenapine, abaperidone, PNU 170413, cariprazine, rotigotine, domperidone, chlorprothixene, trifluoperazine, fluphenazine, pimozide, clozapine, haloperidol, fluoxetine/olanzapine, fluphenazine decanoate, thiothixene, amitriptyline/perphenazine, haloperidol decanoate, trimethobenzamide, fluphenazine enanthate, perphenazine, promazine, prochlorperazine, pramipexol, olanzap…	1814	13490	29238
DTX1	deltex homolog 1 (Drosophila)	DTX1		Nucleus	transcription regulator			1840	14357
DUSP1	dual specificity phosphatase 1	DUSP1	7	Nucleus	phosphatase	diagnosis,efficacy		1843	19252	114856
DUSP3	dual specificity phosphatase 3	--	14	Cytoplasm	phosphatase			1845	72349	498003
DUSP4	dual specificity phosphatase 4	DUSP4	7	Nucleus	phosphatase	diagnosis		1846	319520	60587
DUSP5	dual specificity phosphatase 5	--	15	Nucleus	phosphatase			1847	240672	171109
DUSP8	dual specificity phosphatase 8	DUSP8	8	Nucleus	phosphatase			1850	18218	361679
DUSP10	dual specificity phosphatase 10	DUSP10	7	Nucleus	phosphatase			11221	63953	63995
DUSP18	dual specificity phosphatase 18	DUSP18		Cytoplasm	phosphatase			150290	75219	305477
DYNC1H1	dynein, cytoplasmic 1, heavy chain 1	--	11	Cytoplasm	peptidase			1778	13424	29489
DYRK3	dual-specificity tyrosine-(Y)-phosphorylation regulated kinase 3	--	14	Nucleus	kinase			8444	226419	304775
DYRK1B	dual-specificity tyrosine-(Y)-phosphorylation regulated kinase 1B	DYRK1B	5	Nucleus	kinase			9149	13549	308468
E2F6	E2F transcription factor 6	--		Nucleus	transcription regulator			1876	50496	313978
EBF2	early B-cell factor 2	EBF2		Nucleus	other			64641	13592	361060
EBF3	early B-cell factor 3	EBF3		Nucleus	other			253738	13593	361668
EBF4	early B-cell factor 4	EBF4		Nucleus	other			57593	228598	680751
EEF1A2	eukaryotic translation elongation factor 1 alpha 2	EEF1A2	21	Cytoplasm	translation regulator	prognosis,unspecified application		1917	13628	24799
EFCAB7	EF-hand calcium binding domain 7	EFCAB7	3	unknown	other			84455	230500	362549
EFCAB12	EF-hand calcium binding domain 12	EFCAB12		unknown	other			90288	212516
EFHC1	EF-hand domain (C-terminal) containing 1	EFHC1		Cytoplasm	other			114327	71877	301295
EFNA1	ephrin-A1	--	15	Plasma Membrane	other			1942	13636	94268
EFNA3	ephrin-A3	EFNA3	1	Plasma Membrane	kinase			1944	13638	170901
EFNB1	ephrin-B1	EFNB1	16	Plasma Membrane	other			1947	13641	25186
EFNB2	ephrin-B2	EFNB2	4	Plasma Membrane	other	diagnosis		1948	13642	306636
EFNB3	ephrin-B3	EFNB3	12	Plasma Membrane	kinase			1949	13643	360546
EGLN1	egl nine homolog 1 (C. elegans)	EGLN1	8	Cytoplasm	other	prognosis		54583	112405	308913
EIF4EBP1	eukaryotic translation initiation factor 4E binding protein 1	--	13	Cytoplasm	translation regulator	efficacy,prognosis		1978	13685	116636
ELMO1	engulfment and cell motility 1	ELMO1	12	Cytoplasm	other			9844	140580	361251
ENC1	ectodermal-neural cortex 1 (with BTB domain)	ENC1	14	Nucleus	peptidase			8507	13803	294674
ENO1	enolase 1, (alpha)	--	17	Cytoplasm	enzyme	diagnosis		2023	13806|433182	24333
EPB49	erythrocyte membrane protein band 4.9 (dematin)	EPB49	16	Plasma Membrane	other			2039	13829	361069
EPB41L1	erythrocyte membrane protein band 4.1-like 1	EPB41L1		Plasma Membrane	other			2036	13821	59317
EPB41L3	erythrocyte membrane protein band 4.1-like 3	EPB41L3	12	Plasma Membrane	other			23136	13823	116724
EPHA3	EPH receptor A3	EPHA3	24	Plasma Membrane	kinase			2042	13837	29210
EPHA4	EPH receptor A4	--	22	Plasma Membrane	kinase	disease progression		2043	13838	316539
EPHA5	EPH receptor A5	EPHA5		Plasma Membrane	kinase			2044	13839	79208
EPHB3	EPH receptor B3	EPHB3	3	Plasma Membrane	kinase			2049	13845	287989
EPM2AIP1	EPM2A (laforin) interacting protein 1	EPM2AIP1		Cytoplasm	other			9852	77781	316021
EPS8	epidermal growth factor receptor pathway substrate 8	EPS8	4	Plasma Membrane	peptidase			2059	13860	312812
ERBB4	v-erb-a erythroblastic leukemia viral oncogene homolog 4 (avian)	ERBB4	4	Plasma Membrane	kinase	diagnosis,efficacy,response to therapy,safety	BMS-599626	2066	13869	59323
ERG	v-ets erythroblastosis virus E26 oncogene homolog (avian)	--	12	Nucleus	transcription regulator	diagnosis,disease progression,prognosis		2078	13876	170909
ERK	--	--	6	unknown	group	efficacy
ERK1/2	--	--	4	Cytoplasm	group
Erm	--	--	22	Cytoplasm	group
ESRRA	estrogen-related receptor alpha	--		Nucleus	ligand-dependent nuclear receptor	diagnosis		2101	26379	293701
estrogen receptor	--	--	6	unknown	group	diagnosis,disease progression,efficacy,prognosis,response to therapy
EVI5L	ecotropic viral integration site 5-like	EVI5L		unknown	other			115704	213027	304201
EVL	Enah/Vasp-like	EVL	25	Cytoplasm	other			51466	14026	79115
F Actin	--	--	22	Cytoplasm	complex	unspecified application
FAIM2	Fas apoptotic inhibitory molecule 2	FAIM2	15	Plasma Membrane	other			23017	72393	246274
FAM131A	family with sequence similarity 131, member A	FAM131A		unknown	transporter			131408	78408	100360487
FAM13C	family with sequence similarity 13, member C	FAM13C		unknown	other			220965	71721	294565
FAM171B	family with sequence similarity 171, member B	FAM171B		unknown	other			165215	241520	499821
FAM214A	family with sequence similarity 214, member A	FAM214A		unknown	other			56204	235493	300836
FAM214B	family with sequence similarity 214, member B	FAM214B		Nucleus	other			80256	230088	298201
FAM46A	family with sequence similarity 46, member A	FAM46A	11	unknown	other			55603	212943	300870
FAM5C	family with sequence similarity 5, member C	FAM5C	8	Cytoplasm	other			339479	215378	286901
FAS	Fas (TNF receptor superfamily, member 6)	--	15	Plasma Membrane	transmembrane receptor	diagnosis,disease progression,efficacy,safety	pyrazinamide	355	14102	246097
FAT3	FAT tumor suppressor homolog 3 (Drosophila)	FAT3		unknown	other			120114	270120	191571
FBXL2	F-box and leucine-rich repeat protein 2	FBXL2	19	Cytoplasm	enzyme			25827	72179	363156
FBXL17	F-box and leucine-rich repeat protein 17	FBXL17	9	unknown	other			64839	50758	316663
Fcer1	--	--	25	Plasma Membrane	complex
FCER1G	Fc fragment of IgE, high affinity I, receptor for; gamma polypeptide	--	24	Plasma Membrane	transmembrane receptor			2207	14127	25441
Fcgr3	--	--	24	Plasma Membrane	group	efficacy
FCGR2A	Fc fragment of IgG, low affinity IIa, receptor (CD32)	--	22	Plasma Membrane	transmembrane receptor	prognosis,response to therapy		2212	14131	116591|498276
FCHSD2	FCH and double SH3 domains 2	FCHSD2	9	unknown	other			9873	207278	308864
FER	fer (fps/fes related) tyrosine kinase	FER		Cytoplasm	kinase			2241	14158	301737
FGF1	fibroblast growth factor 1 (acidic)	--	15	Extracellular Space	growth factor	disease progression,prognosis	pentosan polysulfate	2246	14164	25317
FGF2	fibroblast growth factor 2 (basic)	--		Extracellular Space	growth factor	diagnosis,disease progression,efficacy,prognosis	pentosan polysulfate, FCE 26644, sucralfate	2247	14173	54250
FGF9	fibroblast growth factor 9 (glia-activating factor)	FGF9	3	Extracellular Space	growth factor	unspecified application		2254	14180	25444
FGF14	fibroblast growth factor 14	FGF14		Extracellular Space	growth factor			2259	14169	63851
FGFR3	fibroblast growth factor receptor 3	--	18	Plasma Membrane	kinase	prognosis	pazopanib	2261	14184	84489
FGFRL1	fibroblast growth factor receptor-like 1	FGFRL1		Plasma Membrane	transmembrane receptor			53834	116701	360903
FHL1	four and a half LIM domains 1	FHL1	10	Cytoplasm	other			2273	14199	25177
FIGF	c-fos induced growth factor (vascular endothelial growth factor D)	FIGF	2	Extracellular Space	growth factor	diagnosis,disease progression,efficacy,prognosis		2277	14205	360457
FILIP1L	filamin A interacting protein 1-like	FILIP1L	14	Nucleus	other			11259	78749	304020
FKBP9	FK506 binding protein 9, 63 kDa	FKBP9		Cytoplasm	enzyme			11328	27055	297123
FLNA	filamin A, alpha	--	20,22	Cytoplasm	other	unspecified application		2316	192176	293860
FLNB	filamin B, beta	--	12	Cytoplasm	other	unspecified application		2317	286940	306204
FNDC3A	fibronectin type III domain containing 3A	FNDC3A		Cytoplasm	other			22862	319448	306022
Focal adhesion kinase	--	--	4	Cytoplasm	group
FOS	FBJ murine osteosarcoma viral oncogene homolog	--		Nucleus	transcription regulator	diagnosis,efficacy,prognosis		2353	14281	314322
FOXJ1	forkhead box J1	FOXJ1		Nucleus	transcription regulator			2302	15223
FOXP2	forkhead box P2	FOXP2		Nucleus	transcription regulator			93986	114142	500037
FOXP3	forkhead box P3	--	24	Nucleus	transcription regulator	efficacy,prognosis,response to therapy		50943	20371	317382
FOXP4	forkhead box P4	FOXP4	11	Nucleus	transcription regulator			116113	74123
FRMD3	FERM domain containing 3	FRMD3	18	unknown	other	diagnosis		257019	242506	298141
FRMD4A	FERM domain containing 4A	FRMD4A		Plasma Membrane	other			55691	209630	307128
FSH	--	--	14	Plasma Membrane	complex
FSTL5	follistatin-like 5	FSTL5		Extracellular Space	other			56884	213262
FXYD6	FXYD domain containing ion transport regulator 6	FXYD6		Plasma Membrane	ion channel			53826	59095	63847
FYN	FYN oncogene related to SRC, FGR, YES	FYN	7,12	Plasma Membrane	kinase		dasatinib	2534	14360	25150
FZD1	frizzled family receptor 1	FZD1	15	Plasma Membrane	G-protein coupled receptor			8321	14362	58868
FZD10	frizzled family receptor 10	FZD10	16	Plasma Membrane	G-protein coupled receptor			11211	93897
GAB2	GRB2-associated binding protein 2	GAB2	7	Cytoplasm	other			9846	14389	84477
GABBR2	gamma-aminobutyric acid (GABA) B receptor, 2	GABBR2	1	Plasma Membrane	G-protein coupled receptor		baclofen	9568	242425	83633
GABRA2	gamma-aminobutyric acid (GABA) A receptor, alpha 2	GABRA2	6	Plasma Membrane	ion channel		methohexital, primidone, meprobamate, aspirin/butalbital/caffeine, aspirin/butalbital/caffeine/codeine, hexobarbital, pagoclone, ethchlorvynol, alphadolone, SEP 174559, zopiclone, clobazam, nitrazepam, adinazolam, butobarbital, acetaminophen/butalbital/caffeine, sevoflurane, isoflurane, gaboxadol, felbamate, etomidate, muscimol, halothane, fluoxetine/olanzapine, amobarbital, estazolam, atropine/h…	2555	14395	289606
GABRG2	gamma-aminobutyric acid (GABA) A receptor, gamma 2	GABRG2	6	Plasma Membrane	ion channel		pagoclone, alphadolone, SEP 174559, clobazam, nitrazepam, tracazolate, adinazolam, sevoflurane, isoflurane, gaboxadol, isoniazid, felbamate, etomidate, muscimol, halothane, fluoxetine/olanzapine, estazolam, clorazepate, eszopiclone, quazepam, amitriptyline/chlordiazepoxide, diazepam, temazepam, zolpidem, chlordiazepoxide, lorazepam, olanzapine, triazolam, clonazepam, flurazepam, midazolam, oxazep…	2566	14406	29709
GAP43	growth associated protein 43	GAP43	13	Plasma Membrane	other			2596	14432	29423
GAS1	growth arrest-specific 1	GAS1	20	Plasma Membrane	other			2619	14451
GAST	gastrin	--	19	Extracellular Space	other	efficacy,safety		2520	14459	25320
GBX2	gastrulation brain homeobox 2	--	9	Nucleus	transcription regulator			2637	14472	114500
GDF1	growth differentiation factor 1	GDF1		Extracellular Space	growth factor			2657	14559	306351
GDF10	growth differentiation factor 10	GDF10	2	Extracellular Space	growth factor	diagnosis		2662	14560	79216
GDI1	GDP dissociation inhibitor 1	GDI1		Cytoplasm	other			2664	14567	25183
GFRA1	GDNF family receptor alpha 1	GFRA1		Plasma Membrane	transmembrane receptor			2674	14585	25454
GFRA2	GDNF family receptor alpha 2	GFRA2		Plasma Membrane	transmembrane receptor			2675	14586	25136
GLI1	GLI family zinc finger 1	--	10	Nucleus	transcription regulator	efficacy		2735	14632	140589
GLI3	GLI family zinc finger 3	GLI3	16	Nucleus	transcription regulator	efficacy		2737	14634	140588
GNAO1	guanine nucleotide binding protein (G protein), alpha activating activity polypeptide O	GNAO1	21	Plasma Membrane	enzyme			2775	14681	50664
GNAZ	guanine nucleotide binding protein (G protein), alpha z polypeptide	GNAZ	21	Plasma Membrane	enzyme			2781	14687	25740
GNG2	guanine nucleotide binding protein (G protein), gamma 2	GNG2		Plasma Membrane	enzyme			54331	14702
GNG11	guanine nucleotide binding protein (G protein), gamma 11	GNG11		Plasma Membrane	enzyme			2791	66066	64199
GNLY	granulysin	--	14	Cytoplasm	other			10578
GNRH	--	--	14	Cytoplasm	group
GOLGA6C (includes others)	golgin A6 family, member C	--	9	unknown	other			653641|55889|653643|342096
GP1BB	glycoprotein Ib (platelet), beta polypeptide	GP1BB		Plasma Membrane	other			2812	14724	116727
GPM6A	glycoprotein M6A	GPM6A		Plasma Membrane	ion channel			2823	234267	306439
GPR162	G protein-coupled receptor 162	GPR162		Plasma Membrane	G-protein coupled receptor			27239	14788	362436
GPRASP1	G protein-coupled receptor associated sorting protein 1	GPRASP1	2	Cytoplasm	transporter			9737	67298	171407
GREM2	gremlin 2, DAN family BMP antagonist	GREM2		Extracellular Space	other			64388	23893	289264
GRIA1	glutamate receptor, ionotropic, AMPA 1	GRIA1	25	Plasma Membrane	ion channel		talampanel, Org 24448, LY451395, tezampanel, sevoflurane, isoflurane, desflurane, methoxyflurane, enflurane	2890	14799	50592
GRIA2	glutamate receptor, ionotropic, AMPA 2	GRIA2		Plasma Membrane	ion channel		talampanel, Org 24448, LY451395, tezampanel	2891	14800	29627
GRIA3	glutamate receptor, ionotropic, AMPA 3	GRIA3	7	Plasma Membrane	ion channel		talampanel, Org 24448, LY451395, tezampanel	2892	53623	29628
GRIK1	glutamate receptor, ionotropic, kainate 1	GRIK1		Plasma Membrane	ion channel		topiramate	2897	14805	29559
GRK4	G protein-coupled receptor kinase 4	GRK4	18	Plasma Membrane	kinase			2868	14772	59077
GRK5	G protein-coupled receptor kinase 5	GRK5	4	Plasma Membrane	kinase			2869	14773	59075
GRM2	glutamate receptor, metabotropic 2	GRM2		Plasma Membrane	G-protein coupled receptor		LY-544344, fasoracetam	2912	108068	24415
GRM3	glutamate receptor, metabotropic 3	GRM3	7	Plasma Membrane	G-protein coupled receptor		fasoracetam	2913	108069	24416
GRN	granulin	--	19	Extracellular Space	growth factor	diagnosis,disease progression		2896	14824	29143
Growth hormone	--	--	13	Extracellular Space	group	diagnosis,efficacy
GSK3B	glycogen synthase kinase 3 beta	--	16	Nucleus	kinase	diagnosis,efficacy	enzastaurin	2932	56637	84027
GSN	gelsolin	--	22	Extracellular Space	other	disease progression,efficacy		2934	227753	296654
GSTA4	glutathione S-transferase alpha 4	GSTA4	8	Cytoplasm	enzyme			2941
GSTM2	glutathione S-transferase mu 2 (muscle)	GSTM2	15	Cytoplasm	enzyme	diagnosis,prognosis		2946	68312	81869
GSTM3	glutathione S-transferase mu 3 (brain)	GSTM3		Cytoplasm	enzyme	diagnosis,disease progression,prognosis		2947	14866	64352
GTF2F2	general transcription factor IIF, polypeptide 2, 30kDa	--	16	Nucleus	transcription regulator			2963	68705	81674
GUCY1A2	guanylate cyclase 1, soluble, alpha 2	GUCY1A2	7	Cytoplasm	enzyme		nitroglycerin, isosorbide-5-mononitrate, isosorbide dinitrate, nitroprusside, isosorbide dinitrate/hydralazine	2977	234889	66012
GUCY1A3	guanylate cyclase 1, soluble, alpha 3	GUCY1A3	12	Cytoplasm	enzyme		nitroglycerin, isosorbide-5-mononitrate, isosorbide dinitrate, nitroprusside, isosorbide dinitrate/hydralazine	2982	60596	497757
GUCY1B3	guanylate cyclase 1, soluble, beta 3	GUCY1B3	12	Cytoplasm	enzyme		nitroglycerin, isosorbide-5-mononitrate, isosorbide dinitrate, nitroprusside, isosorbide dinitrate/hydralazine	2983	54195	25202
H2AFX	H2A histone family, member X	--	11	Nucleus	transcription regulator	efficacy		3014	15270	500987
H2AFY2	H2A histone family, member Y2	H2AFY2	10	Nucleus	other			55506	404634	361844
HCAR3	hydroxycarboxylic acid receptor 3	--	21	Plasma Membrane	G-protein coupled receptor			8843
HCFC2	host cell factor C2	HCFC2		Nucleus	transcription regulator			29915	67933	314704
HCK	hemopoietic cell kinase	--	25	Cytoplasm	kinase		bosutinib	3055	15162	25734
HCN3	hyperpolarization activated cyclic nucleotide-gated potassium channel 3	HCN3		Plasma Membrane	ion channel			57657	15168	114245
HDAC6	histone deacetylase 6	HDAC6	5	Nucleus	transcription regulator	efficacy	tributyrin, belinostat, pyroxamide, vorinostat, romidepsin	10013	15185	84581
Hdac	--	--	5	Nucleus	group
HECTD4	HECT domain containing E3 ubiquitin protein ligase 4	HECTD4	23	unknown	other			283450	269700	304503
HECW1	HECT, C2 and WW domain containing E3 ubiquitin protein ligase 1	HECW1		Cytoplasm	enzyme			23072	94253	291209
HERC1	HECT and RLD domain containing E3 ubiquitin protein ligase family member 1	HERC1	5	Cytoplasm	other			8925	235439	315771
HERC3	HECT and RLD domain containing E3 ubiquitin protein ligase 3	HERC3	11	Cytoplasm	enzyme			8916	73998	362377
HEY1	hairy/enhancer-of-split related with YRPW motif 1	HEY1	1	Nucleus	transcription regulator			23462	15213	155437
HHAT	hedgehog acyltransferase	HHAT		Cytoplasm	enzyme			55733	226861	289344
HIC1	hypermethylated in cancer 1	--		Nucleus	transcription regulator	diagnosis		3090	15248	303310
HID1	HID1 domain containing	HID1		Plasma Membrane	other			283987	217310	287822
HIP1R	huntingtin interacting protein 1 related	HIP1R	22	Cytoplasm	other			9026	29816	81917
HIPK2	homeodomain interacting protein kinase 2	HIPK2	1	Nucleus	kinase			28996	15258	362342
Histone h3	--	--	3	Nucleus	group	prognosis
Histone h4	--	--	3	Nucleus	group	efficacy
HMGB1	high mobility group box 1	--	12	Nucleus	transcription regulator	diagnosis		3146	15289	679571
HMGCLL1	3-hydroxymethyl-3-methylglutaryl-CoA lyase-like 1	HMGCLL1		Cytoplasm	enzyme			54511	208982	367112
HNF1A	HNF1 homeobox A	--	21	Nucleus	transcription regulator			6927	21405	24817
HNRNPA2B1	heterogeneous nuclear ribonucleoprotein A2/B1	--	10	Nucleus	other			3181	53379	362361
HNRNPD	heterogeneous nuclear ribonucleoprotein D (AU-rich element RNA binding protein 1, 37kDa)	--	25	Nucleus	transcription regulator			3184	11991	79256
HOXA2	homeobox A2	HOXA2	1	Nucleus	transcription regulator	diagnosis		3199	15399	24452
HOXA3	homeobox A3	HOXA3	21	Nucleus	transcription regulator	prognosis		3200	15400	500125
HOXA13	homeobox A13	--	17	Nucleus	transcription regulator			3209	15398	500129
HOXB1	homeobox B1	--		Nucleus	transcription regulator			3211	15407	303491
HOXB2	homeobox B2	HOXB2		Nucleus	transcription regulator	diagnosis		3212	103889	100361765
HOXB3	homeobox B3	HOXB3	3	Nucleus	transcription regulator			3213	15410	303488
HOXB6	homeobox B6	HOXB6	3,17	Nucleus	transcription regulator	diagnosis		3216	15414	497986
HOXB7	homeobox B7	HOXB7	3	Nucleus	transcription regulator			3217	15415	497985
HOXB9	homeobox B9	HOXB9	1	Nucleus	transcription regulator			3219	15417	287647
HPCAL1	hippocalcin-like 1	HPCAL1	12	Cytoplasm	other			3241	53602	50871
HPCAL4	hippocalcin like 4	HPCAL4		unknown	transporter			51440	170638	50872
HSF4	heat shock transcription factor 4	HSF4	4	Nucleus	transcription regulator			3299	26386
Hsp70	--	--	5	Cytoplasm	group	unspecified application
Hsp90	--	--	5	Cytoplasm	group
HSP90AA1	heat shock protein 90kDa alpha (cytosolic), class A member 1	--	13	Cytoplasm	enzyme	safety,unspecified application	17-dimethylaminoethylamino-17-demethoxygeldanamycin, IPI-504, cisplatin	3320	15519	299331
HSPA12A	heat shock 70kDa protein 12A	HSPA12A		unknown	other			259217	73442	307997
HSPE1	heat shock 10kDa protein 1 (chaperonin 10)	--	21	Cytoplasm	enzyme			3336	15528	25462
ID4	inhibitor of DNA binding 4, dominant negative helix-loop-helix protein	ID4	1	Nucleus	transcription regulator	prognosis		3400	15904	291023
IDS	iduronate 2-sulfatase	IDS	10	Cytoplasm	enzyme			3423	15931	363513
IER3	immediate early response 3	--	15	Cytoplasm	other	unspecified application		8870	15937	294235
IER5L	immediate early response 5-like	IER5L	9	unknown	other			389792	72500	499772
IFI35	interferon-induced protein 35	--	18	Nucleus	other			3430	70110	287719
IFI44	interferon-induced protein 44	IFI44	18,24	Cytoplasm	other			10561	99899	310969
IFIT5	interferon-induced protein with tetratricopeptide repeats 5	IFIT5	18	Plasma Membrane	other			24138
IFITM3	interferon induced transmembrane protein 3	--	18	Plasma Membrane	other			10410		288244
IFNA2	interferon, alpha 2	--	18	Extracellular Space	cytokine	efficacy		3440
IFNG	interferon, gamma	--	24	Extracellular Space	cytokine	diagnosis,efficacy,unspecified application		3458	15978	25712
IFT81	intraflagellar transport 81 homolog (Chlamydomonas)	IFT81		Extracellular Space	other			28981	12589	373066
IGF1	insulin-like growth factor 1 (somatomedin C)	--	13	Extracellular Space	growth factor	diagnosis,disease progression,efficacy,prognosis,response to therapy,safety		3479	16000	24482
IGFBP2	insulin-like growth factor binding protein 2, 36kDa	--	13	Extracellular Space	other	diagnosis,efficacy,prognosis		3485	16008	25662
IGFBP5	insulin-like growth factor binding protein 5	--	13	Extracellular Space	other	diagnosis,unspecified application		3488	16011	25285
IgG	--	--	1	Extracellular Space	complex	efficacy,prognosis
Igm	--	--	5	Extracellular Space	complex	efficacy
IKBKG	inhibitor of kappa light polypeptide gene enhancer in B-cells, kinase gamma	--	12	Nucleus	kinase			8517	16151	309295
IKZF1	IKAROS family zinc finger 1 (Ikaros)	--	13	Nucleus	transcription regulator			10320	22778
IL6	interleukin 6 (interferon, beta 2)	--	21	Extracellular Space	cytokine	diagnosis,disease progression,efficacy,prognosis,response to therapy,safety,unspecified application	tocilizumab	3569	16193	24498
IL13	interleukin 13	--	25	Extracellular Space	cytokine	diagnosis,disease progression,efficacy,response to therapy,unspecified application	CAT-354	3596	16163	116553
IL11RA	interleukin 11 receptor, alpha	IL11RA	13	Plasma Membrane	transmembrane receptor		oprelvekin	3590	100042555|16158|100038993|16157|100861969	245983
IL12 (complex)	--	--	7	Extracellular Space	complex	diagnosis,efficacy,prognosis
IL1A	interleukin 1, alpha	--	21	Extracellular Space	cytokine	efficacy,prognosis,unspecified application	IL-1 trap	3552	16175	24493
IL1R1	interleukin 1 receptor, type I	--	12	Plasma Membrane	transmembrane receptor	efficacy,prognosis	anakinra	3554	16177	25663
IL1RN	interleukin 1 receptor antagonist	--	24	Extracellular Space	cytokine	efficacy		3557	16181	60582
IL3RA	interleukin 3 receptor, alpha (low affinity)	--	25	Plasma Membrane	transmembrane receptor	disease progression,prognosis	sargramostim	3563	16188	246144
ING4	inhibitor of growth family, member 4	ING4		Nucleus	transcription regulator	diagnosis		51147	28019	297597
INSR	insulin receptor	--	13	Plasma Membrane	kinase	prognosis	insulin detemir, INS, insulin aspart, insulin glulisine, insulin lispro, insulin glargine	3643	16337	24954
Interferon alpha	--	--	3	Extracellular Space	group	unspecified application
IQGAP1	IQ motif containing GTPase activating protein 1	--	22	Cytoplasm	other			8826	29875	361598
IQSEC1	IQ motif and Sec7 domain 1	IQSEC1	7	Cytoplasm	other			9922	232227
IRF7	interferon regulatory factor 7	--	24	Nucleus	transcription regulator			3665	54123	293624
ITGA2	integrin, alpha 2 (CD49B, alpha 2 subunit of VLA-2 receptor)	--	16	Plasma Membrane	transmembrane receptor	disease progression,efficacy,prognosis		3673	16398	170921
ITGB1	integrin, beta 1 (fibronectin receptor, beta polypeptide, antigen CD29 includes MDF2, MSK12)	--	20	Plasma Membrane	transmembrane receptor	disease progression,prognosis		3688	16412	24511
ITGB8	integrin, beta 8	ITGB8	2	Plasma Membrane	other			3696	320910	362800
ITPKB	inositol-trisphosphate 3-kinase B	ITPKB	16	Cytoplasm	kinase			3707	320404	54260
JAK1	Janus kinase 1	JAK1	7	Cytoplasm	kinase	disease progression	ruxolitinib	3716	16451	84598
JAK2	Janus kinase 2	JAK2	7	Cytoplasm	kinase	prognosis	ruxolitinib	3717	16452	24514
JINK1/2	--	--	19	Cytoplasm	group
Jnk	--	--	7	Cytoplasm	group
JUN	jun proto-oncogene	JUN	6	Nucleus	transcription regulator	diagnosis,prognosis		3725	16476	24516
JUND	jun D proto-oncogene	JUND	7	Nucleus	transcription regulator			3727	16478	24518
KALRN	kalirin, RhoGEF kinase	KALRN		Cytoplasm	kinase			8997	545156	84009
KAT5	K(lysine) acetyltransferase 5	--	11	Nucleus	transcription regulator			10524	81601	192218
KAT6A	K(lysine) acetyltransferase 6A	KAT6A	20	Nucleus	enzyme			7994	244349	306571
KAT6B	K(lysine) acetyltransferase 6B	KAT6B		Nucleus	enzyme			23522	54169
KATNAL1	katanin p60 subunit A-like 1	KATNAL1		Cytoplasm	enzyme			84056	231912	288449
KAZN	kazrin, periplakin interacting protein	KAZN		Plasma Membrane	other			23254	71529	313672
KCNB1	potassium voltage-gated channel, Shab-related subfamily, member 1	KCNB1		Plasma Membrane	ion channel			3745	16500	25736
KCNC1	potassium voltage-gated channel, Shaw-related subfamily, member 1	KCNC1		Plasma Membrane	ion channel			3746	16502	25327
KCND3	potassium voltage-gated channel, Shal-related subfamily, member 3	KCND3		Plasma Membrane	ion channel			3752	56543	65195
KCNH7	potassium voltage-gated channel, subfamily H (eag-related), member 7	KCNH7		Plasma Membrane	ion channel		procainamide, dofetilide, quinidine	90134	170738	170739
KCNIP4	Kv channel interacting protein 4	KCNIP4	1	Plasma Membrane	ion channel	safety		80333	80334	259243
KCNJ11	potassium inwardly-rectifying channel, subfamily J, member 11	--	23	Plasma Membrane	ion channel	efficacy	minoxidil, metformin/repaglinide, glyburide/metformin, glipizide/metformin, tolbutamide, glipizide, glyburide, tolazamide, acetohexamide, chlorpropamide, glimepiride, thiamylal, repaglinide, phentolamine, nateglinide	3767	16514	83535
KCNK2	potassium channel, subfamily K, member 2	KCNK2	20	Plasma Membrane	ion channel		dofetilide	3776	16526	170899
KCNQ3	potassium voltage-gated channel, KQT-like subfamily, member 3	KCNQ3		Plasma Membrane	ion channel		ezogabine	3786	110862	29682
KCTD7	potassium channel tetramerisation domain containing 7	KCTD7	24	unknown	ion channel			154881	212919	688993
KCTD12	potassium channel tetramerisation domain containing 12	KCTD12	10	Plasma Membrane	ion channel			115207	239217	364458
KDM1A	lysine (K)-specific demethylase 1A	--	20	Nucleus	enzyme	unspecified application		23028	99982	500569
KDM3A	lysine (K)-specific demethylase 3A	KDM3A	3	Nucleus	transcription regulator			55818	104263	312440
KDM6B	lysine (K)-specific demethylase 6B	KDM6B	13	Extracellular Space	other			23135	216850	363630
KEAP1	kelch-like ECH-associated protein 1	--		Cytoplasm	transcription regulator			9817	50868	117519
KIAA0895	KIAA0895	KIAA0895	3	unknown	other			23366	68283	315473
KIAA1161	KIAA1161	KIAA1161		Nucleus	other			57462	329828	366360
KIAA2022	KIAA2022	KIAA2022		unknown	enzyme			340533	245555	302396
KIAA0895L	KIAA0895-like	KIAA0895L		unknown	other			653319	74356	688736
KIDINS220	kinase D-interacting substrate, 220kDa	KIDINS220	14	Nucleus	transcription regulator			57498	77480	116478
KIF1A	kinesin family member 1A	--	17	Cytoplasm	other	diagnosis,prognosis		547	16560
KIF21B	kinesin family member 21B	KIF21B		Cytoplasm	other			23046	16565	289397
KIF26B	kinesin family member 26B	KIF26B		unknown	other			55083	269152	305012
KIF3A	kinesin family member 3A	KIF3A	11	Cytoplasm	enzyme			11127	16568	84392
KIF5C	kinesin family member 5C	KIF5C	23	Cytoplasm	other			3800	16574	311024
KIFAP3	kinesin-associated protein 3	KIFAP3		Cytoplasm	other			22920	16579	289168
KIFC2	kinesin family member C2	KIFC2		Cytoplasm	other	diagnosis		90990	16581	300053
KIFC3	kinesin family member C3	KIFC3		Cytoplasm	enzyme			3801	16582	307644
KIRREL3	kin of IRRE like 3 (Drosophila)	KIRREL3		Extracellular Space	other			84623	67703	315546
KIT	v-kit Hardy-Zuckerman 4 feline sarcoma viral oncogene homolog	--	17	Plasma Membrane	transmembrane receptor	diagnosis,efficacy,prognosis,safety,unspecified application	dasatinib, sunitinib, pazopanib, tivozanib, OSI-930, telatinib, tandutinib, XL184, regorafenib, ponatinib, imatinib, sorafenib	3815	16590	64030
KITLG	KIT ligand	--	24	Extracellular Space	growth factor	diagnosis,efficacy,unspecified application		4254	17311	60427
KLC1	kinesin light chain 1	KLC1		Cytoplasm	other			3831	16593	171041
KLF6	Kruppel-like factor 6	KLF6	5	Nucleus	transcription regulator			1316	23849	58954
KLF7	Kruppel-like factor 7 (ubiquitous)	KLF7		Nucleus	transcription regulator			8609	93691
KLF12	Kruppel-like factor 12	KLF12		Nucleus	transcription regulator			11278	16597	306110
KLHDC10	kelch domain containing 10	KLHDC10	3	unknown	other			23008	76788	312199
KLHDC8A	kelch domain containing 8A	KLHDC8A		unknown	other			55220	213417	305096
KLHL9	kelch-like family member 9	KLHL9	22	Cytoplasm	other			55958	242521	313348
KLHL22	kelch-like family member 22	KLHL22		unknown	other			84861	224023	303792
KREMEN1	kringle containing transmembrane protein 1	KREMEN1	16	Plasma Membrane	other			83999	84035	114107
KRT18	keratin 18	--	13	Cytoplasm	other	efficacy		3875	16668
KRTAP5-1	keratin associated protein 5-1	KRTAP5-1		unknown	other			387264
LBH	limb bud and heart development	LBH		Nucleus	transcription regulator			81606	77889	683626
LBX1	ladybird homeobox 1	--	9	Nucleus	transcription regulator			10660	16814	499362
LCA5	Leber congenital amaurosis 5	LCA5	2	Extracellular Space	other			167691	75782	300866
LDL	--	--	4	Plasma Membrane	complex	efficacy,unspecified application
let-7	microRNA let-7d	--		Cytoplasm	microRNA	diagnosis,unspecified application		406889|406883|406887|406888|407054|406885|406881|406891|406890|406882|406884|406886	387251|723965|723947|387248|387244|723966|387253|387245|387252|387249|387247|387246	100526596|100313991|100313990|100314213|100526574|100314184|100313993|100313989|100313972|100314224|100314018|100313992|100314277
Lh	--	--	14	Plasma Membrane	complex
LHFP	lipoma HMGIC fusion partner	LHFP		unknown	other			10186	108927	499615
LHX2	LIM homeobox 2	LHX2	9	Nucleus	transcription regulator			9355	16870	296706
LHX5	LIM homeobox 5	--	9	Nucleus	transcription regulator			64211	16873	124451
LIG4	ligase IV, DNA, ATP-dependent	LIG4	17	Nucleus	enzyme			3981	319583	290907
LILRA4	leukocyte immunoglobulin-like receptor, subfamily A (with TM domain), member 4	--	21	Plasma Membrane	other			23547
LILRA5	leukocyte immunoglobulin-like receptor, subfamily A (with TM domain), member 5	--	21	Plasma Membrane	other			353514	232801	691533
LIMCH1	LIM and calponin homology domains 1	LIMCH1	13	unknown	other			22998	77569	305332
LITAF	lipopolysaccharide-induced TNF factor	--	21	Nucleus	transcription regulator			9516	56722	65161
LIX1L	Lix1 homolog (mouse)-like	LIX1L		unknown	other			128077	280411	499677
LMX1A	LIM homeobox transcription factor 1, alpha	LMX1A	21	Nucleus	transcription regulator			4009	110648	289201
LOC81691	exonuclease NEF-sp	--	14	Nucleus	enzyme			81691		309036
LPHN3	latrophilin 3	LPHN3	5	Plasma Membrane	G-protein coupled receptor			23284	319387	170641
LPIN1	lipin 1	LPIN1		Nucleus	phosphatase			23175	14245	313977
LPPR2	lipid phosphate phosphatase-related protein type 2	LPPR2		unknown	phosphatase			64748
LRP2	low density lipoprotein receptor-related protein 2	LRP2	5	Plasma Membrane	transporter	diagnosis		4036	14725	29216
LRP12	low density lipoprotein receptor-related protein 12	LRP12		Plasma Membrane	transmembrane receptor			29967	239393	314941
LRP1B	low density lipoprotein receptor-related protein 1B	LRP1B	6	Plasma Membrane	transmembrane receptor			53353	94217
LRRC7	leucine rich repeat containing 7	LRRC7		Plasma Membrane	other			57554	242274	117284
LRRC37A3 (includes others)	leucine rich repeat containing 37, member A3	LRRC37A3		unknown	other			374819|474170|9884	237954	303556
LRRC4B	leucine rich repeat containing 4B	LRRC4B		unknown	other			94030	272381	308571
LRRC4C	leucine rich repeat containing 4C	LRRC4C		Plasma Membrane	other			57689	241568	311236
LRRN2	leucine rich repeat neuronal 2	LRRN2		Plasma Membrane	other			10446	16980	289020
LRRTM2	leucine rich repeat transmembrane neuronal 2	LRRTM2	13	Plasma Membrane	other			26045	107065	685472
LSAMP	limbic system-associated membrane protein	LSAMP		Plasma Membrane	other			4045	268890	29561
LTB	lymphotoxin beta (TNF superfamily, member 3)	--	15	Extracellular Space	cytokine	safety,unspecified application		4050	16994	361795
LTBP4	latent transforming growth factor beta binding protein 4	LTBP4		Extracellular Space	growth factor			8425	108075	292734
LUM	lumican	LUM		Extracellular Space	other			4060	17022	81682
lymphotoxin-alpha1-beta2	--	--	25	Extracellular Space	complex
LYST	lysosomal trafficking regulator	LYST		Cytoplasm	transporter			1130	17101	85419
LZTS1	leucine zipper, putative tumor suppressor 1	LZTS1		Nucleus	transcription regulator			11178	211134	266711
MAB21L1	mab-21-like 1 (C. elegans)	MAB21L1	17	Nucleus	other			4081	17116	688394
MACROD2	MACRO domain containing 2	MACROD2		unknown	enzyme			140733	72899	685695
MAD2L2	MAD2 mitotic arrest deficient-like 2 (yeast)	--		Nucleus	enzyme			10459	71890
MAF	v-maf musculoaponeurotic fibrosarcoma oncogene homolog (avian)	MAF	7	Nucleus	transcription regulator			4094	17132	54267
MAFB	v-maf musculoaponeurotic fibrosarcoma oncogene homolog B (avian)	MAFB	17	Nucleus	other			9935	16658	54264
MAGED1	melanoma antigen family D, 1	MAGED1	20	Plasma Membrane	transcription regulator			9500	94275	84469
MAGEH1	melanoma antigen family H, 1	MAGEH1		Cytoplasm	other			28986	75625	367767
MAGEL2	MAGE-like 2	MAGEL2		unknown	other			54551	27385	679875
MALAT1	metastasis associated lung adenocarcinoma transcript 1 (non-protein coding)	MALAT1	23	Nucleus	other			378938	72289
MAML2	mastermind-like 2 (Drosophila)	MAML2	18	Nucleus	transcription regulator			84441	270118	689844
MAML3	mastermind-like 3 (Drosophila)	MAML3	13	Nucleus	transcription regulator			55534	433586	310405
MAMLD1	mastermind-like domain containing 1	MAMLD1	14	unknown	other			10046	333639
MAN2A2	mannosidase, alpha, class 2A, member 2	MAN2A2		Cytoplasm	enzyme			4122	140481	308757
MAP2	microtubule-associated protein 2	MAP2	7	Plasma Membrane	other		estramustine	4133		25595
MAP6	microtubule-associated protein 6	MAP6		Cytoplasm	other			4135	17760	29457
MAP1A	microtubule-associated protein 1A	MAP1A	24	Cytoplasm	other		estramustine	4130	17754	25152
MAP1B	microtubule-associated protein 1B	MAP1B	11	Cytoplasm	other			4131	17755	29456
MAP1LC3A	microtubule-associated protein 1 light chain 3 alpha	MAP1LC3A		Cytoplasm	other	efficacy		84557	66734	362245
MAP2K1/2	--	--	7	Cytoplasm	group
MAP3K7	mitogen-activated protein kinase kinase kinase 7	--	12	Cytoplasm	kinase			6885	26409	313121
MAP3K10	mitogen-activated protein kinase kinase kinase 10	MAP3K10	4	Cytoplasm	kinase			4294	269881	308463
MAP7D1	MAP7 domain containing 1	MAP7D1		unknown	other			55700	245877	681287
MAPK1	mitogen-activated protein kinase 1	--	18	Cytoplasm	kinase	efficacy		5594	26413	116590
MAPK7	mitogen-activated protein kinase 7	--		Cytoplasm	kinase			5598	23939	114509
MAPK11	mitogen-activated protein kinase 11	MAPK11	4	Cytoplasm	kinase		SCIO-469, regorafenib	5600	19094	689314
MAPK12	mitogen-activated protein kinase 12	--		Cytoplasm	kinase		SCIO-469	6300	29857	60352
MAPK13	mitogen-activated protein kinase 13	--	18	Cytoplasm	kinase		SCIO-469	5603	26415	29513
Mapk	--	--	4	Cytoplasm	group	diagnosis,disease progression,efficacy,prognosis,response to therapy
MAPK8IP2	mitogen-activated protein kinase 8 interacting protein 2	MAPK8IP2	25	Cytoplasm	other			23542	60597	315220
MAPK8IP3	mitogen-activated protein kinase 8 interacting protein 3	MAPK8IP3	18	Cytoplasm	other			23162	30957	302983
MAPRE3	microtubule-associated protein, RP/EB family, member 3	MAPRE3	25	Cytoplasm	enzyme			22924	100732	298848
MAPT	microtubule-associated protein tau	MAPT	7	Plasma Membrane	kinase	diagnosis,efficacy,prognosis,unspecified application		4137	17762	29477
MARCH4	membrane-associated ring finger (C3HC4) 4, E3 ubiquitin protein ligase	MARCH4		Cytoplasm	enzyme			57574	381270	367295
MARCKS	myristoylated alanine-rich protein kinase C substrate	MARCKS		Plasma Membrane	other			4082	17118	25603
MARK4	MAP/microtubule affinity-regulating kinase 4	--	9	Cytoplasm	kinase			57787	232944	680407
MAST1	microtubule associated serine/threonine kinase 1	MAST1		Cytoplasm	kinase			22983	56527	353118
MAST4	microtubule associated serine/threonine kinase family member 4	MAST4	10	unknown	kinase			375449	328329	310040
MBD5	methyl-CpG binding domain protein 5	MBD5		unknown	other			55777
MBNL1	muscleblind-like splicing regulator 1	MBNL1	22	Nucleus	other			4154	56758	282635
MBNL2	muscleblind-like splicing regulator 2	MBNL2		unknown	other			10150	105559	680445
MBOAT2	membrane bound O-acyltransferase domain containing 2	MBOAT2	5	Cytoplasm	enzyme			129642	67216	313997
MC1R	melanocortin 1 receptor (alpha melanocyte stimulating hormone receptor)	MC1R	21	Plasma Membrane	G-protein coupled receptor	diagnosis		4157	17199
MCF2L	MCF.2 cell line derived transforming sequence-like	MCF2L	22	Cytoplasm	other			23263	17207	117020
MDGA1	MAM domain containing glycosylphosphatidylinositol anchor 1	MDGA1		Plasma Membrane	other			266727	74762	309659
MDGA2	MAM domain containing glycosylphosphatidylinositol anchor 2	MDGA2		unknown	other			161357	320772	314180
MECOM	MDS1 and EVI1 complex locus	MECOM	20	Nucleus	transcription regulator	prognosis		2122	14013
MECP2	methyl CpG binding protein 2 (Rett syndrome)	MECP2	3	Nucleus	transcription regulator	unspecified application		4204	17257	29386
mediator	--	--	11	unknown	complex
MEF2C	myocyte enhancer factor 2C	MEF2C		Nucleus	transcription regulator	unspecified application		4208	17260	499497
MEGF9	multiple EGF-like-domains 9	MEGF9	8	unknown	other			1955	230316	313270
MEIS1	Meis homeobox 1	MEIS1	3	Nucleus	transcription regulator			4211	17268	686117
MEIS2	Meis homeobox 2	MEIS2	10	Nucleus	transcription regulator			4212	17536	311311
Mek	--	--	6	Cytoplasm	group	efficacy,safety
MEOX1	mesenchyme homeobox 1	MEOX1	15	Nucleus	transcription regulator			4222	17285	363684
MEX3B	mex-3 homolog B (C. elegans)	MEX3B		unknown	kinase			84206	108797	308790
MGAT3	mannosyl (beta-1,4-)-glycoprotein beta-1,4-N-acetylglucosaminyltransferase	MGAT3	4	Cytoplasm	enzyme			4248	17309	29582
MGAT4A	mannosyl (alpha-1,3-)-glycoprotein beta-1,4-N-acetylglucosaminyltransferase, isozyme A	MGAT4A		Cytoplasm	enzyme			11320	269181	367252
MGEA5	meningioma expressed antigen 5 (hyaluronidase)	--	16	Cytoplasm	enzyme			10724	76055	154968
MID1	midline 1 (Opitz/BBB syndrome)	MID1		Nucleus	other			4281	17318	54252
mir-17	microRNA 17	--	19	Cytoplasm	microRNA	diagnosis,prognosis,unspecified application		406953|574033|574032|407050|406899|406952|406982|406900	100124431|387139|723925|723905|723829|387135|723885|723923	100314222|100314154|100314235|100313998|100314227|100314101|100314201
mir-29	microRNA 29a	--		Cytoplasm	microRNA	unspecified application		407024|407026|407021|407025	387222|387223|387224|723963	100314230|100314187|100314008|100314007
mir-205	microRNA 205	--		Cytoplasm	microRNA	diagnosis,disease progression,unspecified application		406988	387201	100314246
miR-122-5p (miRNAs w/seed GGAGUGU)	--	--	23	Cytoplasm	mature microRNA
miR-141-3p (and other miRNAs w/seed AACACUG)	--	--		Cytoplasm	mature microRNA	unspecified application
miR-200b-3p (and other miRNAs w/seed AAUACUG)	--	--		Cytoplasm	mature microRNA	unspecified application
miR-22-3p (miRNAs w/seed AGCUGCC)	--	--	20	Cytoplasm	mature microRNA
MITF	microphthalmia-associated transcription factor	--		Nucleus	transcription regulator	unspecified application		4286	17342	25094
MKRN3	makorin ring finger protein 3	MKRN3		Nucleus	other			7681	22652	292988
MLC1	megalencephalic leukoencephalopathy with subcortical cysts 1	MLC1		Plasma Membrane	transporter			23209	170790	315215
MLH1	mutL homolog 1, colon cancer, nonpolyposis type 2 (E. coli)	--	21	Nucleus	enzyme	diagnosis,efficacy,prognosis,response to therapy		4292	17350	81685
MLL3	myeloid/lymphoid or mixed-lineage leukemia 3	MLL3	3	Nucleus	transcription regulator			58508	231051
MLL5	myeloid/lymphoid or mixed-lineage leukemia 5 (trithorax homolog, Drosophila)	MLL5		Nucleus	enzyme			55904	69188	311968
MLLT3	myeloid/lymphoid or mixed-lineage leukemia (trithorax homolog, Drosophila); translocated to, 3	MLLT3	21	Nucleus	other			4300	70122
MLLT6	myeloid/lymphoid or mixed-lineage leukemia (trithorax homolog, Drosophila); translocated to, 6	MLLT6		Nucleus	transcription regulator			4302	246198	303504
MLLT11	myeloid/lymphoid or mixed-lineage leukemia (trithorax homolog, Drosophila); translocated to, 11	MLLT11		Cytoplasm	other			10962	56772	295264
MMS19	MMS19 nucleotide excision repair homolog (S. cerevisiae)	--	9	Nucleus	transcription regulator			64210	72199
MN1	meningioma (disrupted in balanced translocation) 1	MN1	14	Nucleus	other	prognosis		4330	433938	498194
MNT	MNT, MAX dimerization protein	--		Nucleus	transcription regulator			4335	17428
MOAP1	modulator of apoptosis 1	MOAP1	6	Cytoplasm	other			64112	64113	299261
MOK	MOK protein kinase	MOK		Plasma Membrane	kinase			5891	26448	362787
MORC4	MORC family CW-type zinc finger 4	MORC4	13	unknown	other			79710	75746	315914
MPP3	membrane protein, palmitoylated 3 (MAGUK p55 subfamily member 3)	MPP3		Plasma Membrane	kinase			4356	13384	114202
MRAS	muscle RAS oncogene homolog	MRAS	25	Plasma Membrane	enzyme			22808	17532	25482
Mre11	--	--	17	Nucleus	group
MSRB3	methionine sulfoxide reductase B3	MSRB3	10	unknown	other			253827	320183
MSX1	msh homeobox 1	MSX1		Nucleus	transcription regulator			4487	17701	81710
MSX2	msh homeobox 2	MSX2	4	Nucleus	transcription regulator			4488	17702	25483
MT3	metallothionein 3	--	14	Cytoplasm	other			4504	17751	117038
MT-ATP6	ATP synthase F0 subunit 6	MT-ATP6	18	Cytoplasm	transporter			4508	17705	26197
MT-ATP8	ATP synthase F0 subunit 8	MT-ATP8	15	Cytoplasm	enzyme			4509
MT-CO2	cytochrome c oxidase subunit II	--	15	Cytoplasm	enzyme			4513	17709	26198
MT-CO3	cytochrome c oxidase III	MT-CO3	15	Cytoplasm	enzyme			4514	17710	26204
MTMR3	myotubularin related protein 3	MTMR3	24	Cytoplasm	phosphatase			8897	74302	305482
MTMR6	myotubularin related protein 6	MTMR6	15	Cytoplasm	phosphatase	disease progression		9107	219135	305935
MTNR1A	melatonin receptor 1A	--	21	Plasma Membrane	G-protein coupled receptor		melatonin, ramelteon	4543	17773	114211
MTSS1	metastasis suppressor 1	MTSS1	25	Cytoplasm	other			9788	211401	362918
MTSS1L	metastasis suppressor 1-like	MTSS1L		unknown	other			92154	244654	307845
MTUS1	microtubule associated tumor suppressor 1	MTUS1	3	unknown	other			57509	102103	306487
MUC4	mucin 4, cell surface associated	--		Extracellular Space	growth factor	diagnosis,disease progression		4585	140474	303887
MVB12A	multivesicular body subunit 12A	--	20	Cytoplasm	other			93343	73711	290635
MVB12B	multivesicular body subunit 12B	FAM125B	20	Cytoplasm	other			89853	72543	362118
MXD1	MAX dimerization protein 1	MXD1		Nucleus	transcription regulator			4084	17119	362391
MXD4	MAX dimerization protein 4	MXD4		Nucleus	transcription regulator			10608	17122
MYB	v-myb myeloblastosis viral oncogene homolog (avian)	--		Nucleus	transcription regulator			4602	17863
MYCBP2	MYC binding protein 2, E3 ubiquitin protein ligase	MYCBP2	20	Nucleus	enzyme			23077	105689	290447
MYD88	myeloid differentiation primary response 88	--	12	Plasma Membrane	other			4615	17874	301059
MYO16	myosin XVI	MYO16		Cytoplasm	other			23026	244281	192253
MYO5A	myosin VA (heavy chain 12, myoxin)	MYO5A	12	Cytoplasm	enzyme			4644	17918	25017
MYT1L	myelin transcription factor 1-like	MYT1L		Nucleus	transcription regulator			23040	17933	116668
N-cor	--	--	13	Nucleus	group
NANOG	Nanog homeobox	--	9	Nucleus	transcription regulator	diagnosis,efficacy		79923	71950	414065
NAP1L5	nucleosome assembly protein 1-like 5	NAP1L5		unknown	other			266812	58243	688843
NAV3	neuron navigator 3	NAV3		Nucleus	other			89795	260315	314814
NBEA	neurobeachin	NBEA		Cytoplasm	other			26960	26422
NBPF15 (includes others)	neuroblastoma breakpoint family, member 15	NBPF15	6	unknown	other			55672|728936|284565|200030|728912|400818|100132406|25832|149013
NCAM1	neural cell adhesion molecule 1	NCAM1	23	Plasma Membrane	other	efficacy,prognosis	BB-10901	4684	17967	24586
NCKAP5	NCK-associated protein 5	NCKAP5		unknown	other			344148	210356	363974
NCOA1	nuclear receptor coactivator 1	NCOA1	16	Nucleus	transcription regulator			8648	17977	313929
NCOA6	nuclear receptor coactivator 6	NCOA6	3	Nucleus	transcription regulator			23054	56406	116464
NDN	necdin, melanoma antigen (MAGE) family member	NDN	21	Nucleus	other			4692	17984	308690
NDRG1	N-myc downstream regulated 1	NDRG1	5	Nucleus	kinase	prognosis		10397	17988	299923
NDRG4	NDRG family member 4	NDRG4	5	unknown	other			65009	234593	64457
NDST3	N-deacetylase/N-sulfotransferase (heparan glucosaminyl) 3	NDST3		Cytoplasm	enzyme			9348	83398	295430
NDST4	N-deacetylase/N-sulfotransferase (heparan glucosaminyl) 4	NDST4		Cytoplasm	enzyme			64579	64580	362035
NEDD9	neural precursor cell expressed, developmentally down-regulated 9	NEDD9	7	Nucleus	other			4739	18003	291044
NEDD4L	neural precursor cell expressed, developmentally down-regulated 4-like, E3 ubiquitin protein ligase	--	20	Cytoplasm	enzyme			23327	83814	291553
NEGR1	neuronal growth regulator 1	NEGR1		Extracellular Space	other			257194	320840	59318
NEK7	NIMA-related kinase 7	NEK7	8	Nucleus	kinase			140609	59125	360850
NEK9	NIMA-related kinase 9	--	8	Nucleus	kinase			91754	217718	299204
NEURL	neuralized homolog (Drosophila)	NEURL		Cytoplasm	other			9148	18011
NEUROD1	neuronal differentiation 1	NEUROD1	4	Nucleus	transcription regulator			4760	18012	29458
NEUROD6	neuronal differentiation 6	NEUROD6		Nucleus	other			63974	11922	500137
NEUROG2	neurogenin 2	NEUROG2		Nucleus	other			63973	11924	295475
NFASC	neurofascin	NFASC	22	Plasma Membrane	other			23114	269116	116690
NFE2	nuclear factor (erythroid-derived 2), 45kDa	--	25	Nucleus	transcription regulator			4778	18022	366998
NFkB (complex)	--	--	2	Nucleus	complex	diagnosis,disease progression,efficacy,prognosis
NFKBIE	nuclear factor of kappa light polypeptide gene enhancer in B-cells inhibitor, epsilon	--	15	Nucleus	transcription regulator			4794	18037	316241
NGFR	nerve growth factor receptor	NGFR	2	Plasma Membrane	transmembrane receptor	diagnosis,disease progression,prognosis		4804	18053	24596
NHS	Nance-Horan syndrome (congenital cataracts and dental anomalies)	NHS		Nucleus	other			4810	195727	317494
NKD1	naked cuticle homolog 1 (Drosophila)	NKD1	3	unknown	other			85407	93960	364952
NLRP1	NLR family, pyrin domain containing 1	NLRP1	15	Cytoplasm	other			22861	195046|637515	691998
NOL4	nucleolar protein 4	NOL4		Nucleus	other			8715		307553
NOTCH1	notch 1	--	18	Plasma Membrane	transcription regulator	diagnosis,efficacy		4851	18128	25496
Notch	--	--	6	Plasma Membrane	group
NPAS3	neuronal PAS domain protein 3	NPAS3		Nucleus	other			64067	27386
NPDC1	neural proliferation, differentiation and control, 1	NPDC1		Extracellular Space	other			56654	18146	296562
NPM1	nucleophosmin (nucleolar phosphoprotein B23, numatrin)	--	17	Nucleus	transcription regulator	disease progression,unspecified application		4869	18148	25498
NPR3	natriuretic peptide receptor C/guanylate cyclase C (atrionatriuretic peptide receptor C)	NPR3	6	Plasma Membrane	G-protein coupled receptor		nesiritide	4883	18162	25339
NR2F1	nuclear receptor subfamily 2, group F, member 1	NR2F1	10	Nucleus	ligand-dependent nuclear receptor			7025	13865	81808
NR2F2	nuclear receptor subfamily 2, group F, member 2	NR2F2	1	Nucleus	ligand-dependent nuclear receptor			7026	11819	113984
NR3C1	nuclear receptor subfamily 3, group C, member 1 (glucocorticoid receptor)	--	16	Nucleus	ligand-dependent nuclear receptor	efficacy	rimexolone, medrysone, clocortolone pivalate, diflorasone diacetate, fluorometholone, dexamethasone phosphate, cortisone acetate, halcinonide, flurandrenolide, desoximetasone, desonide, prednisolone, clobetasol propionate, fluocinolone acetonide, prednisone, hydrocortisone, triamcinolone, dexamethasone 21-acetate, 11beta hydrocortisone acetate, betamethasone, dexamethasone, budesonide, fluticason…	2908	14815	24413
NR4A2	nuclear receptor subfamily 4, group A, member 2	NR4A2	1,13,15	Nucleus	ligand-dependent nuclear receptor			4929	18227	54278
NR4A3	nuclear receptor subfamily 4, group A, member 3	NR4A3	4	Nucleus	ligand-dependent nuclear receptor			8013	18124	58853
NRG1	neuregulin 1	NRG1	2	unknown	growth factor	diagnosis,response to therapy		3084
NRIP1	nuclear receptor interacting protein 1	NRIP1	5	Nucleus	transcription regulator			8204	268903	304157
NRN1	neuritin 1	NRN1	7	Cytoplasm	other			51299	68404
NRP1	neuropilin 1	NRP1	1	Plasma Membrane	transmembrane receptor	diagnosis		8829	18186	246331
NRSN2	neurensin 2	NRSN2	8	Plasma Membrane	other			80023	228777	689978
NRXN2	neurexin 2	NRXN2		Plasma Membrane	transporter			9379	18190	116595
NRXN3	neurexin 3	NRXN3	20	unknown	transporter			9369
NTN4	netrin 4	NTN4		Extracellular Space	other			59277	57764	299737
NTNG1	netrin G1	NTNG1		Extracellular Space	other			22854	80883	295382
NTRK2	neurotrophic tyrosine kinase, receptor, type 2	NTRK2		Plasma Membrane	kinase	diagnosis,disease progression,response to therapy	XL184	4915	18212	25054
NTRK3	neurotrophic tyrosine kinase, receptor, type 3	NTRK3	2	Plasma Membrane	kinase			4916	18213	29613
NUMBL	numb homolog (Drosophila)-like	NUMBL	23	Cytoplasm	other			9253	18223	292732
NUPR1	nuclear protein, transcriptional regulator, 1	--	8	Nucleus	transcription regulator			26471	56312	113900
NXPH4	neurexophilin 4	NXPH4		Extracellular Space	other			11247	104080	59316
OAS3	2'-5'-oligoadenylate synthetase 3, 100kDa	--	18	Cytoplasm	enzyme			4940	246727
ODF2	outer dense fiber of sperm tails 2	ODF2		Cytoplasm	other			4957	18286
OLFM3	olfactomedin 3	OLFM3		Cytoplasm	other			118427	229759	252920
OPCML	opioid binding protein/cell adhesion molecule-like	OPCML		Plasma Membrane	transmembrane receptor	diagnosis		4978	330908	116597
OPHN1	oligophrenin 1	OPHN1		Cytoplasm	other			4983	94190	312108
OPRL1	opiate receptor-like 1	OPRL1		Plasma Membrane	G-protein coupled receptor		ZP120	4987	18389	29256
OPTN	optineurin	OPTN	2	Cytoplasm	other	unspecified application		10133	71648	246294
ORAI2	ORAI calcium release-activated calcium modulator 2	ORAI2	7	Plasma Membrane	other			80228	269717	304592
OTP	orthopedia homeobox	--	9	Nucleus	transcription regulator			23440	18420	294640
OTX1	orthodenticle homeobox 1	--	9	Nucleus	transcription regulator			5013	18423	25646
P38 MAPK	--	--	5	Cytoplasm	group
P4HB	prolyl 4-hydroxylase, beta polypeptide	--	23	Cytoplasm	enzyme			5034	18453	25506
p70 S6k	--	--	15	Cytoplasm	group
p85 (pik3r)	--	--	14	Cytoplasm	group
PACRG	PARK2 co-regulated	PACRG	5	Cytoplasm	other			135138	69310	499021
PACS1	phosphofurin acidic cluster sorting protein 1	PACS1	18	Cytoplasm	other			55690	107975	171444
PACS2	phosphofurin acidic cluster sorting protein 2	PACS2		Cytoplasm	other			23241	217893	691631
PAF1	Paf1, RNA polymerase II associated factor, homolog (S. cerevisiae)	--	11	Nucleus	other			54623	54624	361531
PAG1	phosphoprotein associated with glycosphingolipid microdomains 1	PAG1	4	Plasma Membrane	other			55824	94212
PAK3	p21 protein (Cdc42/Rac)-activated kinase 3	PAK3		Cytoplasm	kinase			5063	18481	29433
PAK7	p21 protein (Cdc42/Rac)-activated kinase 7	PAK7	11	Nucleus	kinase			57144	241656	311450
PALM	paralemmin	PALM	23	Plasma Membrane	other			5064	18483	170673
PALMD	palmdelphin	PALMD	11	Cytoplasm	other			54873	114301	310811
PAPOLA	poly(A) polymerase alpha	--		Nucleus	enzyme			10914	18789	314417
PARD3B	par-3 partitioning defective 3 homolog B (C. elegans)	PARD3B		Plasma Membrane	other			117583	72823	301455
PARK2	parkinson protein 2, E3 ubiquitin protein ligase (parkin)	PARK2	5	Cytoplasm	enzyme	diagnosis		5071	50873	56816
PARP6	poly (ADP-ribose) polymerase family, member 6	PARP6		unknown	other			56965	67287	300759
PARP12	poly (ADP-ribose) polymerase family, member 12	--	18	Nucleus	other			64761	243771
PARP	--	--	6	Nucleus	group
PAWR	PRKC, apoptosis, WT1, regulator	--	19	Nucleus	transcription regulator	diagnosis,prognosis		5074	114774	64513
PCBP4	poly(rC) binding protein 4	PCBP4	12	Nucleus	other			57060	59092	363133
PCDH17	protocadherin 17	PCDH17		unknown	other			27253	219228	306055
PCDH19	protocadherin 19	PCDH19	6	Extracellular Space	other			57526	279653	317183
PCDHA2	protocadherin alpha 2	PCDHA2	9	Plasma Membrane	other			56146	353234	393086
PCDHA4	protocadherin alpha 4	PCDHA4		Plasma Membrane	other			56144	12936	116741
PCDHGB6	protocadherin gamma subfamily B, 6	PCDHGB6		unknown	other			56100	93703
PCLO	piccolo presynaptic cytomatrix protein	PCLO		Cytoplasm	transporter			27445	26875	56768
PCSK2	proprotein convertase subtilisin/kexin type 2	PCSK2		Extracellular Space	peptidase	diagnosis		5126	18549	25121
PDE10A	phosphodiesterase 10A	PDE10A		Cytoplasm	enzyme		triflusal, dipyridamole	10846	23984	63885
PDE1C	phosphodiesterase 1C, calmodulin-dependent 70kDa	PDE1C		Cytoplasm	enzyme			5137	18575	81742
PDE3A	phosphodiesterase 3A, cGMP-inhibited	PDE3A	6	Cytoplasm	enzyme		dyphylline, nitroglycerin, medorinone, aminophylline, anagrelide, enoximone, milrinone, cilostazol, dipyridamole, amrinone, tolbutamide, theophylline, pentoxifylline	5139	54611	50678
PDE4A	phosphodiesterase 4A, cAMP-specific	--	24	Cytoplasm	enzyme		enprofylline, dyphylline, arofylline, tetomilast, L 869298, ibudilast, drotaverin, anagrelide, cilomilast, milrinone, rolipram, dipyridamole, L-826,141, amrinone, ketotifen, roflumilast, theophylline, pentoxifylline, caffeine	5141	18577	25638
PDE4B	phosphodiesterase 4B, cAMP-specific	PDE4B	24	Cytoplasm	enzyme		enprofylline, dyphylline, nitroglycerin, arofylline, tetomilast, L 869298, ibudilast, aminophylline, anagrelide, cilomilast, milrinone, rolipram, dipyridamole, L-826,141, ketotifen, roflumilast, tolbutamide, papaverine, theophylline, pentoxifylline, caffeine	5142	18578	24626
PDE4D	phosphodiesterase 4D, cAMP-specific	PDE4D	14,24	Cytoplasm	enzyme	prognosis	dyphylline, nitroglycerin, arofylline, tetomilast, L 869298, aminophylline, anagrelide, cilomilast, milrinone, rolipram, dipyridamole, L-826,141, ketotifen, roflumilast, tolbutamide, theophylline, pentoxifylline, caffeine	5144	238871	24627
PDE4DIP	phosphodiesterase 4D interacting protein	PDE4DIP		Cytoplasm	enzyme	unspecified application		9659	83679	64183
PDGF BB	--	--	1	Extracellular Space	complex	efficacy,unspecified application
PDGFB	platelet-derived growth factor beta polypeptide	--	18	Extracellular Space	growth factor	disease progression		5155	18591	24628
PDIA2	protein disulfide isomerase family A, member 2	PDIA2		Cytoplasm	enzyme			64714	69191	287164
PDX1	pancreatic and duodenal homeobox 1	--	9	Nucleus	transcription regulator			3651	18609
PDXK	pyridoxal (pyridoxine, vitamin B6) kinase	--	14	Cytoplasm	kinase			8566	216134
PDZRN4	PDZ domain containing ring finger 4	PDZRN4		unknown	other			29951	239618	315250
PEA15	phosphoprotein enriched in astrocytes 15	PEA15	1	Cytoplasm	transporter	prognosis		8682	18611	364052
PEG10	paternally expressed 10	PEG10	19	Nucleus	other			23089	170676
PHACTR3	phosphatase and actin regulator 3	PHACTR3	5	Nucleus	other			116154	74189	362284
PHC2	polyhomeotic homolog 2 (Drosophila)	PHC2	1	Nucleus	other			1912	54383	313038
PHF2	PHD finger protein 2	PHF2		Nucleus	other			5253	18676	306814
PI3K (complex)	--	--	3,22	Cytoplasm	complex	prognosis
PI3K (family)	--	--	5	unknown	group	disease progression
PIANP	PILR alpha associated neural protein	PIANP		unknown	other			196500	319352	312711
PIEZO2	piezo-type mechanosensitive ion channel component 2	PIEZO2		unknown	ion channel			63895	667742	307380
PIK3R1	phosphoinositide-3-kinase, regulatory subunit 1 (alpha)	PIK3R1	7	Cytoplasm	kinase			5295	18708	25513
PIK3R3	phosphoinositide-3-kinase, regulatory subunit 3 (gamma)	PIK3R3		Cytoplasm	kinase			8503	18710	60664
PINK1	PTEN induced putative kinase 1	PINK1	19	Cytoplasm	kinase	diagnosis,disease progression		65018	68943	298575
PITPNM1	phosphatidylinositol transfer protein, membrane-associated 1	PITPNM1	16	Cytoplasm	transporter			9600	18739	361694
PJA2	praja ring finger 2, E3 ubiquitin protein ligase	PJA2		Cytoplasm	enzyme			9867	224938	192256
Pka	--	--	2	Cytoplasm	complex
Pkc(s)	--	--	6	Cytoplasm	group	efficacy
PKD1	polycystic kidney disease 1 (autosomal dominant)	PKD1	7	Plasma Membrane	ion channel			5310	18763	24650
Pkg	--	--		Cytoplasm	group
PKIA	protein kinase (cAMP-dependent, catalytic) inhibitor alpha	PKIA	6	Cytoplasm	other			5569	18767	114906
PKNOX2	PBX/knotted 1 homeobox 2	PKNOX2		Nucleus	other			63876	208076
PLA2G16	phospholipase A2, group XVI	--	16	Nucleus	enzyme			11145	225845	24913
PLAGL1	pleiomorphic adenoma gene-like 1	PLAGL1		Nucleus	transcription regulator			5325	22634
PLC gamma	--	--	2	Cytoplasm	group
PLCB1	phospholipase C, beta 1 (phosphoinositide-specific)	PLCB1	11	Cytoplasm	enzyme			23236	18795	24654
PLCL1	phospholipase C-like 1	PLCL1	14	Cytoplasm	enzyme		quinacrine	5334	227120	84587
PLCXD2	phosphatidylinositol-specific phospholipase C, X domain containing 2	PLCXD2		unknown	enzyme			257068	433022	363781
PLG	plasminogen	--	21	Extracellular Space	peptidase	diagnosis,efficacy	tenecteplase, PLAT, tranexamic acid, aprotinin, 6-aminocaproic acid, reteplase	5340	18815	85253
PLIN3	perilipin 3	--	14	Cytoplasm	other			10226	66905	316130
PLXNA2	plexin A2	PLXNA2		Plasma Membrane	transmembrane receptor			5362	18845	289392
PLXNA3	plexin A3	PLXNA3		Plasma Membrane	transmembrane receptor			55558	18846	309280
PLXNA4	plexin A4	PLXNA4		Plasma Membrane	transmembrane receptor			91584	243743
PLXNC1	plexin C1	PLXNC1	25	Plasma Membrane	transmembrane receptor			10154	54712	362873
PMS1	PMS1 postmeiotic segregation increased 1 (S. cerevisiae)	--	9	Nucleus	enzyme			5378	227099	494322
PMS2	PMS2 postmeiotic segregation increased 2 (S. cerevisiae)	--	9	Nucleus	other			5395	18861
PNKP	polynucleotide kinase 3'-phosphatase	--	15	Nucleus	kinase			11284	59047	308576
PNMA2	paraneoplastic Ma antigen 2	PNMA2	9	Nucleus	transporter			10687	239157	305977
POLG	polymerase (DNA directed), gamma	--	15	Cytoplasm	enzyme	diagnosis	stavudine, vidarabine, zalcitabine	5428	18975	85472
POP5	processing of precursor 5, ribonuclease P/MRP subunit (S. cerevisiae)	--	14	Nucleus	enzyme			51367	117109
POU2F1	POU class 2 homeobox 1	--	13	Nucleus	transcription regulator			5451	18986	171068
POU3F3	POU class 3 homeobox 3	POU3F3		Nucleus	transcription regulator			5455	18993	192109
POU5F1	POU class 5 homeobox 1	--	9	Nucleus	transcription regulator	diagnosis,disease progression		5460	18999	294562
POU6F1	POU class 6 homeobox 1	POU6F1	7	Nucleus	transcription regulator			5463	19009	116545
PPFIA2	protein tyrosine phosphatase, receptor type, f polypeptide (PTPRF), interacting protein (liprin), alpha 2	PPFIA2		Plasma Membrane	phosphatase			8499	327814	362876
PPFIA4	protein tyrosine phosphatase, receptor type, f polypeptide (PTPRF), interacting protein (liprin), alpha 4	--	14	unknown	phosphatase			8497
PPP1R14C	protein phosphatase 1, regulatory (inhibitor) subunit 14C	PPP1R14C		Cytoplasm	other			81706	76142	171010
PPP1R15A	protein phosphatase 1, regulatory subunit 15A	PPP1R15A	1,15	Cytoplasm	other			23645	17872	171071
PPP2R5B	protein phosphatase 2, regulatory subunit B', beta	PPP2R5B	14	Cytoplasm	phosphatase			5526	225849	309179
PPP3CC	protein phosphatase 3, catalytic subunit, gamma isozyme	PPP3CC		Cytoplasm	phosphatase		ISAtx-247, tacrolimus, pimecrolimus, cyclosporin A	5533	19057	171378
PRDM2	PR domain containing 2, with ZNF domain	PRDM2		Nucleus	transcription regulator	diagnosis		7799	110593	313678
PRICKLE4	prickle homolog 4 (Drosophila)	PRICKLE4		unknown	other			29964	381104	316212
PRKAR1A	protein kinase, cAMP-dependent, regulatory, type I, alpha	PRKAR1A	1	Cytoplasm	kinase			5573	19084	25725
PRKCA	protein kinase C, alpha	--	19	Cytoplasm	kinase		L-threo-safingol, ingenol 3-angelate	5578	18750	24680
PRKCE	protein kinase C, epsilon	PRKCE	6	Cytoplasm	kinase	disease progression	ingenol 3-angelate	5581	18754	29340
PRKCI	protein kinase C, iota	--	12	Cytoplasm	kinase	unspecified application	ingenol 3-angelate	5584	18759	84006
PRKDC	protein kinase, DNA-activated, catalytic polypeptide	--	17	Nucleus	kinase			5591	19090	360748
PRKX	protein kinase, X-linked	--	14	Cytoplasm	kinase			5613	19108	501563
PRMT2	protein arginine methyltransferase 2	PRMT2		Nucleus	enzyme			3275	15468	499420
PRNP	prion protein	--	19,20	Plasma Membrane	other	diagnosis,prognosis		5621	19122	24686
PROX1	prospero homeobox 1	--		Nucleus	transcription regulator	diagnosis,disease progression		5629	19130	305066
PRR16	proline rich 16	PRR16		unknown	other			51334	71373	361327
PRRT1	proline-rich transmembrane protein 1	PRRT1		unknown	other			80863	260297	406167
PRRX1	paired related homeobox 1	PRRX1		Nucleus	transcription regulator			5396	18933	266813
PSD2	pleckstrin and Sec7 domain containing 2	PSD2	9	Plasma Membrane	other			84249	74002	307500
PSD	pleckstrin and Sec7 domain containing	PSD		Cytoplasm	other			5662	73728	171381
PTK2B	protein tyrosine kinase 2 beta	--	18	Cytoplasm	kinase			2185	19229	50646
PTPN11	protein tyrosine phosphatase, non-receptor type 11	--	12	Cytoplasm	phosphatase			5781	19247	25622
PTPRD	protein tyrosine phosphatase, receptor type, D	PTPRD	6	Plasma Membrane	phosphatase			5789		313278
PTPRM	protein tyrosine phosphatase, receptor type, M	PTPRM		Plasma Membrane	phosphatase			5797	19274	29616
PTPRN2	protein tyrosine phosphatase, receptor type, N polypeptide 2	PTPRN2	19	Plasma Membrane	phosphatase			5799	19276	29714
PTPRN	protein tyrosine phosphatase, receptor type, N	PTPRN	14	Plasma Membrane	phosphatase			5798	19275	116660
PTPRO	protein tyrosine phosphatase, receptor type, O	PTPRO	17	Plasma Membrane	phosphatase			5800	19277	50677
PYGO1	pygopus homolog 1 (Drosophila)	PYGO1		Nucleus	other			26108	72135	691857
QSOX1	quiescin Q6 sulfhydryl oxidase 1	--	25	Cytoplasm	enzyme			5768	104009	84491
RAB36	RAB36, member RAS oncogene family	RAB36	24	Cytoplasm	enzyme			9609	76877	690407
RAB11FIP1	RAB11 family interacting protein 1 (class I)	--	23	Cytoplasm	other			80223	75767	498650
RAB22A	RAB22A, member RAS oncogene family	RAB22A	20	Cytoplasm	enzyme			57403	19334	366265
RAB3A	RAB3A, member RAS oncogene family	RAB3A		Cytoplasm	enzyme			5864	19339	25531
RAB6A	RAB6A, member RAS oncogene family	RAB6A	7	Cytoplasm	enzyme			5870	19346	84379
RAB6B	RAB6B, member RAS oncogene family	RAB6B	23	Cytoplasm	enzyme			51560	270192	363123
RAC1	ras-related C3 botulinum toxin substrate 1 (rho family, small GTP binding protein Rac1)	--	12	Plasma Membrane	enzyme			5879	19353	363875
RAD50	RAD50 homolog (S. cerevisiae)	--	17	Nucleus	enzyme			10111	19360	64012
RAD51	RAD51 homolog (S. cerevisiae)	--	20	Nucleus	enzyme	efficacy,prognosis,response to therapy		5888	19361	499870
RAE1	RAE1 RNA export 1 homolog (S. pombe)	--	22	Nucleus	other			8480	66679	362281
RAI1	retinoic acid induced 1	RAI1		Cytoplasm	other			10743	19377	303188
RALGDS	ral guanine nucleotide dissociation stimulator	RALGDS	1	Cytoplasm	other			5900	19730	29622
RALGPS1	Ral GEF with PH domain and SH3 binding motif 1	RALGPS1		Cytoplasm	other			9649	241308	100361774
RALYL	RALY RNA binding protein-like	RALYL		unknown	other			138046	76897	294883
Rap1	--	--	7	Cytoplasm	group
RARA	retinoic acid receptor, alpha	RARA	7	Nucleus	ligand-dependent nuclear receptor	diagnosis,prognosis	etretinate, adapalene, arsenic trioxide, 13-cis-retinoic acid, tazarotene, acitretin, tretinoin, Am 80, 9-cis-retinoic acid	5914	19401	24705
Ras	--	--	4	Cytoplasm	group	diagnosis,efficacy,prognosis,response to therapy
Ras homolog	--	--	4	Cytoplasm	group
RASA4	RAS p21 protein activator 4	RASA4		Cytoplasm	other			10156	54153	288589
RASSF1	Ras association (RalGDS/AF-6) domain family member 1	--	12	Nucleus	other	diagnosis,disease progression,efficacy		11186	56289	363140
RB1	retinoblastoma 1	--	16	Nucleus	transcription regulator	diagnosis,efficacy,prognosis,unspecified application		5925	19645	24708
RBFOX2	RNA binding protein, fox-1 homolog (C. elegans) 2	RBFOX2		Nucleus	transcription regulator			23543	93686	362950
RBM5	RNA binding motif protein 5	RBM5	1	Nucleus	other			10181	83486	300996
RBMS3	RNA binding motif, single stranded interacting protein 3	RBMS3	13	unknown	other			27303	207181	680726
RCAN2	regulator of calcineurin 2	RCAN2	12	unknown	other			10231
RCOR1	REST corepressor 1	--	20	Nucleus	transcription regulator			23186	217864	100363014
REEP1	receptor accessory protein 1	REEP1		Cytoplasm	other			65055	52250	362384
RELN	reelin	RELN	3	Extracellular Space	peptidase			5649	19699	24718
REST	RE1-silencing transcription factor	--	13	Nucleus	transcription regulator			5978	19712	83618
REV3L	REV3-like, polymerase (DNA directed), zeta, catalytic subunit	REV3L	9	Nucleus	enzyme			5980	19714	309812
RFTN2	raftlin family member 2	RFTN2	8	unknown	other			130132	74013	363231
RGCC	regulator of cell cycle	RGCC	4	Cytoplasm	other			28984	66214	117183
RGL1	ral guanine nucleotide dissociation stimulator-like 1	RGL1		Cytoplasm	other			23179	19731	289080
RGS4	regulator of G-protein signaling 4	RGS4	6	Cytoplasm	other			5999	19736	29480
RGS5	regulator of G-protein signaling 5	--	14	Plasma Membrane	other			8490	19737	54294
RGS12	regulator of G-protein signaling 12	RGS12	14	Nucleus	other			6002	71729	54292
RHOA	ras homolog family member A	--	16	Cytoplasm	enzyme			387	11848	117273
RHOBTB1	Rho-related BTB domain containing 1	RHOBTB1	12	unknown	enzyme			9886	69288	309722
RHOBTB2	Rho-related BTB domain containing 2	RHOBTB2		unknown	enzyme			23221	246710	306004
RHOBTB3	Rho-related BTB domain containing 3	RHOBTB3	19	unknown	enzyme			22836	73296	309922
RILPL1	Rab interacting lysosomal protein-like 1	RILPL1		Cytoplasm	other			353116	75695	304469
RIMS1	regulating synaptic membrane exocytosis 1	RIMS1	22	Plasma Membrane	other			22999	116837	84556
RIN2	Ras and Rab interactor 2	RIN2	25	Cytoplasm	other			54453	74030	311494
RIPK1	receptor (TNFRSF)-interacting serine-threonine kinase 1	--	24	Plasma Membrane	kinase	prognosis		8737	19766	306886
RNA polymerase II	--	--	3	Nucleus	complex
RND3	Rho family GTPase 3	--	15	Cytoplasm	enzyme			390	74194	295588
RNF103	ring finger protein 103	RNF103		Cytoplasm	enzyme			7844	22644	84508
RNF146	ring finger protein 146	RNF146	22	Cytoplasm	enzyme			81847	68031	308051
RNF150	ring finger protein 150	RNF150		unknown	peptidase			57484	330812	364983
RNF187	ring finger protein 187	RNF187	6	unknown	enzyme			149603	108660	360533
RNF144A	ring finger protein 144A	RNF144A	21	Nucleus	other			9781	108089	500636
RNF19A	ring finger protein 19A, E3 ubiquitin protein ligase	RNF19A	11	Nucleus	enzyme			25897	30945	362900
Rnr	--	--	17	unknown	group
RPS6KA2	ribosomal protein S6 kinase, 90kDa, polypeptide 2	RPS6KA2	25	Nucleus	kinase			6196	20112	117269
RPS6KL1	ribosomal protein S6 kinase-like 1	RPS6KL1		unknown	kinase			83694	238323
RSPO2	R-spondin 2	RSPO2		Extracellular Space	other			340419	239405	500863
RTN1	reticulon 1	RTN1	19	Cytoplasm	other			6252	104001	116644
RUFY2	RUN and FYVE domain containing 2	RUFY2		Nucleus	other			55680	70432	690777
RUNDC3A	RUN domain containing 3A	RUNDC3A		Cytoplasm	other			10900	51799	303569
RUNDC3B	RUN domain containing 3B	RUNDC3B		unknown	other			154661	242819	688590
RUSC2	RUN and SH3 domain containing 2	RUSC2	2	unknown	other			9853	100213
RUVBL2	RuvB-like 2 (E. coli)	--	11	Nucleus	transcription regulator			10856	20174	292907
RXRA	retinoid X receptor, alpha	--	21	Nucleus	ligand-dependent nuclear receptor	prognosis	etretinate, bexarotene, acitretin, tretinoin, 9-cis-retinoic acid	6256	20181	25271
S1PR1	sphingosine-1-phosphate receptor 1	S1PR1	4,13	Plasma Membrane	G-protein coupled receptor		fingolimod	1901	13609	29733
S1PR3	sphingosine-1-phosphate receptor 3	S1PR3	2	Plasma Membrane	G-protein coupled receptor		fingolimod	1903	13610	306792
SAMD10	sterile alpha motif domain containing 10	SAMD10		unknown	other			140700	229011	499957
SARM1	sterile alpha and TIR motif containing 1	SARM1	15	Plasma Membrane	transmembrane receptor			23098	237868	287545
SATB1	SATB homeobox 1	--	13	Nucleus	transcription regulator			6304	20230	316164
SBDS	Shwachman-Bodian-Diamond syndrome	--	17	Nucleus	other			51119	66711	288615
SCD5	stearoyl-CoA desaturase 5	SCD5		Cytoplasm	enzyme			79966
SCN2A	sodium channel, voltage-gated, type II, alpha subunit	SCN2A	11	Plasma Membrane	ion channel		riluzole, zonisamide	6326	110876	24766
SCN3A	sodium channel, voltage-gated, type III, alpha subunit	SCN3A		Plasma Membrane	ion channel		riluzole, zonisamide	6328	20269
SCN3B	sodium channel, voltage-gated, type III, beta subunit	SCN3B		Plasma Membrane	ion channel		riluzole, zonisamide	55800	235281	245956
SCUBE3	signal peptide, CUB domain, EGF-like 3	SCUBE3	5	Plasma Membrane	other			222663	268935
SDC3	syndecan 3	SDC3	11	Plasma Membrane	other			9672	20970	116673
SDK1	sidekick cell adhesion molecule 1	SDK1	6	Plasma Membrane	other			221935	330222
SEC31B	SEC31 homolog B (S. cerevisiae)	SEC31B		unknown	other			25956	240667	309433
Secretase gamma	--	--	6	Plasma Membrane	complex
SEMA3C	sema domain, immunoglobulin domain (Ig), short basic domain, secreted, (semaphorin) 3C	SEMA3C	3	Extracellular Space	other			10512	20348	296787
SEMA4F	sema domain, immunoglobulin domain (Ig), transmembrane domain (TM) and short cytoplasmic domain, (semaphorin) 4F	SEMA4F		Plasma Membrane	other			10505	20355	29745
SEMA4G	sema domain, immunoglobulin domain (Ig), transmembrane domain (TM) and short cytoplasmic domain, (semaphorin) 4G	SEMA4G		Plasma Membrane	other			57715	26456	361764
SEMA6C	sema domain, transmembrane domain (TM), and cytoplasmic domain, (semaphorin) 6C	SEMA6C		Plasma Membrane	other			10500	20360	29744
SEPT5	septin 5	SEPT5	22	Cytoplasm	enzyme			5413	18951	116728
SEPT6	septin 6	SEPT6		Cytoplasm	other			23157	56526	691335
SERPINB1	serpin peptidase inhibitor, clade B (ovalbumin), member 1	--	21	Cytoplasm	other			1992	66222	291091
SERTAD2	SERTA domain containing 2	SERTAD2	7	Cytoplasm	transcription regulator			9792	58172	498423
SERTAD4	SERTA domain containing 4	SERTAD4		unknown	other			56256	214791	360899
SETBP1	SET binding protein 1	SETBP1	10	Nucleus	other			26040	240427	291423
SETD7	SET domain containing (lysine methyltransferase) 7	SETD7	16	Nucleus	enzyme			80854	73251	689954
SEZ6L	seizure related 6 homolog (mouse)-like	SEZ6L	9	Plasma Membrane	other			23544	56747	304554
SFRP4	secreted frizzled-related protein 4	--		Plasma Membrane	transmembrane receptor	diagnosis		6424	20379	89803
SFXN3	sideroflexin 3	SFXN3		Cytoplasm	transporter			81855	94280	65042
SGCD	sarcoglycan, delta (35kDa dystrophin-associated glycoprotein)	SGCD		Cytoplasm	other			6444	24052	497892
SGIP1	SH3-domain GRB2-like (endophilin) interacting protein 1	SGIP1		Cytoplasm	other			84251	73094	313413
SGK1	serum/glucocorticoid regulated kinase 1	--	13	Cytoplasm	kinase			6446	20393	29517
SH2D3C	SH2 domain containing 3C	SH2D3C		Cytoplasm	other			10044	27387	362111
SH3BP5	SH3-domain binding protein 5 (BTK-associated)	SH3BP5		Cytoplasm	other			9467	24056	117186
SH3GLB1	SH3-domain GRB2-like endophilin B1	SH3GLB1		Cytoplasm	enzyme			51100	54673	292156
SH3RF3	SH3 domain containing ring finger 3	SH3RF3		unknown	other			344558	237353	294557
SHANK1	SH3 and multiple ankyrin repeat domains 1	SHANK1		Cytoplasm	other			50944	243961	78957
SHANK3	SH3 and multiple ankyrin repeat domains 3	SHANK3		Plasma Membrane	other			85358
SHC2	SHC (Src homology 2 domain containing) transforming protein 2	SHC2		Cytoplasm	other			25759	216148	314612
SHC4	SHC (Src homology 2 domain containing) family, member 4	SHC4	20	Cytoplasm	other			399694	271849	679845
SIAH1	siah E3 ubiquitin protein ligase 1	--	22	Nucleus	enzyme			6477	20437	140941
SIN3B	SIN3 transcription regulator homolog B (yeast)	--		Nucleus	transcription regulator			23309	20467
SIPA1L2	signal-induced proliferation-associated 1 like 2	SIPA1L2	13	unknown	other			57568	244668	361442
[truncated: 292 more rows]
