# Supplementary material for: Transcriptome Comparison of Human Neurons Generated Using Induced Pluripotent Stem Cells Derived from Dental Pulp and Skin Fibroblasts
Source: PLoS One. 2013 Oct 3;8(10):e75682. doi: 10.1371/journal.pone.0075682 (PMC3789755; doi:10.1371/journal.pone.0075682)
Supplement: Table S8 — Validation by quantitative real time PCR. qPCR validation for 8 genes showing fold changes for qPCR and RNA-seq for TIPS4. qPCR carried out 3–5 times, each time point in triplicate. (XLSX) [file pone.0075682.s010.xlsx]

## Sheet: Sheet1
		Supplemental Table 8
	GENE	qPCR Fold Change	p-value	RNA-seq Fold Change
	ASCL1	-6	0.0002	-20.2
	EMX1	36	0.01	17.9
	EMX2	17.9	0.002	28.3
	FOXG1	150.2	0.009	>100
	LHX2	22.3	0.002	60.4
	OTX2	238.7	0.002	>100
	TBR1	48.4	0.0045	50
	MYT1L	1.3	0.008	2
	FOXP2	4.4	0.01	3.8
